# Supplementary material for: De novo sequencing and comparative analysis of testicular transcriptome from different reproductive phases in freshwater spotted snakehead Channa punctatus
Source: PLoS One. 2017 Mar 2;12(3):e0173178. doi: 10.1371/journal.pone.0173178 (PMC5333912; doi:10.1371/journal.pone.0173178)
Supplement: S1 Table — (XLSX) [file pone.0173178.s001.xlsx]

## Sheet: Sheet1
			RNA QC report
Sl. No.	Sample Name	Absorbance value 260/280	RNA Concentration (ng/µl)	Total yield (ng)	QC concentration/yield	QC Integrity
1	R	2.14	118.37	2367.4	Optimal	Optimal
2	P	2.04	2803.59	28035.9	Optimal	Optimal
3	S	1.8	3961.43	39614.3	Optimal	Optimal
4	Ps	2.02	2146.37	21463.7	Optimal	Optimal
			Raw reads QC
S.No	1	2	3	4	5	6	7	8
Fastq file name	Sample R1	Sample R2	Sample P1	Sample P2	Sample S1	Sample S2	Sample Ps1	Sample Ps2
Fastq file size	10.20 GB	10.20 GB	11.55 GB	11.55 GB	15.03 GB	15.03 GB	10.81 GB	10.81 GB
Time taken for Analysis	12.02 Minutes	12.00 Minutes	13.58 Minutes	13.56 Minutes	17.72 Minutes	17.69 Minutes	12.70 Minutes	12.72 Minutes
Maximum Read Length	100	100	100	100	100	100	100	100
Minimum Read Length	100	100	100	100	100	100	100	100
Mean Read Length	100	100	100	100	100	100	100	100
Total Number of Reads	41940938 (41.94 millions)	41940938 (41.94 millions)	47513353 (47.51 millions)	47513353 (47.51 millions)	61805267 (61.81 millions)	61805267 (61.81 millions)	44447512 (44.45 millions)	44447512 (44.45 millions)
Total Number of HQ Reads 1*	40159024 (40.16 millions)	38258316 (38.26 millions)	45331280 (45.33 millions)	42731486 (42.73 millions)	58946926 (58.95 millions)	55696470 (55.70 millions)	42410430 (42.41 millions)	40121072 (40.12 millions)
Percentage of HQ Reads	95.751%	91.220%	95.407%	89.936%	95.375%	90.116%	95.417%	90.266%
Total Number of Bases	4194093800 bases	4194093800 bases	4751335300 bases	4751335300 bases	6180526700 bases	6180526700 bases	4444751200 bases	4444751200 bases
Total Number of Bases in Mb	4194.09380 Mb	4194.09380 Mb	4751.33530 Mb	4751.33530 Mb	6180.52670 Mb	6180.52670 Mb	4444.75120 Mb	4444.75120 Mb
Total Number of HQ Bases 2*	4003406669 bases	3867421976 bases	4522506675 bases	4333315987 bases	5881129098 bases	5645296794 bases	4231629397 bases	4065197912 bases
Total Number of HQ Bases in Mb	4003.40667 Mb	3867.42198 Mb	4522.50667 Mb	4333.31599 Mb	5881.12910 Mb	5645.29679 Mb	4231.62940 Mb	4065.19791 Mb
Percentage of HQ Bases	95.453%	92.211%	95.184%	91.202%	95.156%	91.340%	95.205%	91.461%
Total Number of Non-ATGC Characters	163163 bases	1897883 bases	182294 bases	2152414 bases	233886 bases	2797204 bases	172896 bases	2016499 bases
Total Number of Non-ATGC Characters in Mb	0.163 Mb	1.8979 Mb	0.182 Mb	2.1524 Mb	0.234 Mb	2.7972 Mb	0.173 Mb	2.0165 Mb
Percentage of Non-ATGC Characters	0.004%	0.045%	0.004%	0.045%	0.004%	0.045%	0.004%	0.045%
Number of Reads with Non-ATGC Characters	41772	172472	47169	195096	60206	253226	44432	183030
Percentage of Reads with Non-ATGC Characters	0.100%	0.411%	0.099%	0.411%	0.097%	0.410%	0.100%	0.412%
			Base composition report
S.No	1	2	3	4	5	6	7	8
FASTQ file name	Sample R1	Sample R2	Sample P1	Sample P2	Sample S1	Sample S2	Sample Ps1	Sample Ps2
% of A	27.509%	27.459%	26.366%	26.319%	26.578%	26.522%	26.463%	26.407%
% of T	27.837%	27.792%	26.398%	26.343%	26.615%	26.566%	26.542%	26.500%
% of G	22.038%	21.996%	23.463%	23.427%	23.271%	23.214%	23.327%	23.277%
% of C	22.612%	22.708%	23.770%	23.866%	23.533%	23.653%	23.663%	23.770%
% of Non-ATGC	0.004%	0.045%	0.004%	0.045%	0.004%	0.045%	0.004%	0.045%
