# Supplementary material for: De novo sequencing and comparative analysis of testicular transcriptome from different reproductive phases in freshwater spotted snakehead Channa punctatus
Source: PLoS One. 2017 Mar 2;12(3):e0173178. doi: 10.1371/journal.pone.0173178 (PMC5333912; doi:10.1371/journal.pone.0173178)
Supplement: S2 Table — (XLSX) [file pone.0173178.s002.xlsx]

## Sheet: Processed reads QC,base report
				Processed reads QC
S.No	1	2	3	4	5	6	7	8
Fastq file name	Sample R1	Sample R2	Sample P1	Sample P2	Sample S1	Sample S2	Sample Ps1	Sample Ps2
Fastq file size	9.61 GB	9.61 GB	10.79 GB	10.79 GB	14.05 GB	14.05 GB	10.12 GB	10.12 GB
Time taken for Analysis	11.50 Minutes	11.45 Minutes	12.83 Minutes	12.84 Minutes	16.73 Minutes	16.72 Minutes	12.03 Minutes	12.04 Minutes
Maximum Read Length	100	100	100	100	100	100	100	100
Minimum Read Length	50	50	50	50	50	50	50	50
Mean Read Length	98	98	98	98	98	98	98	98
Total Number of Reads	40025893 (40.03 millions)	40025893 (40.03 millions)	45007167 (45.01 millions)	45007167 (45.01 millions)	58597328 (58.60 millions)	58597328 (58.60 millions)	42194462 (42.19 millions)	42194462 (42.19 millions)
Total Number of HQ Reads 1*	40025893 (40.03 millions)	40025893 (40.03 millions)	45007167 (45.01 millions)	45007167 (45.01 millions)	58597328 (58.60 millions)	58597328 (58.60 millions)	42194462 (42.19 millions)	42194462 (42.19 millions)
Percentage of HQ Reads	100.000%	100.000%	100.000%	100.000%	100.000%	100.000%	100.000%	100.000%
Total Number of Bases	3937786978 bases	3937786978 bases	4420144201 bases	4420144201 bases	5755861452 bases	5755861452 bases	4144824973 bases	4144824973 bases
Total Number of Bases in Mb	3937.78698 Mb	3937.78698 Mb	4420.14420 Mb	4420.14420 Mb	5755.86145 Mb	5755.86145 Mb	4144.82497 Mb	4144.82497 Mb
Total Number of HQ Bases 2*	3830627559 bases	3782591568 bases	4296566039 bases	4230741084 bases	5593169942 bases	5511817647 bases	4028762174 bases	3970520705 bases
Total Number of HQ Bases in Mb	3830.62756 Mb	3782.59157 Mb	4296.56604 Mb	4230.74108 Mb	5593.16994 Mb	5511.81765 Mb	4028.76217 Mb	3970.52070 Mb
Percentage of HQ Bases	97.279%	96.059%	97.204%	95.715%	97.173%	95.760%	97.200%	95.795%
Total Number of Non-ATGC Characters	42877 bases	1405818 bases	47931 bases	1561304 bases	61198 bases	2042484 bases	45180 bases	1472928 bases
Total Number of Non-ATGC Characters in Mb	0.043 Mb	1.4058 Mb	0.048 Mb	1.5613 Mb	0.061 Mb	2.0425 Mb	0.045 Mb	1.4729 Mb
Percentage of Non-ATGC Characters	0.001%	0.036%	0.001%	0.035%	0.001%	0.035%	0.001%	0.036%
Number of Reads with Non-ATGC Characters	12857	134207	14336	148934	18266	194667	13607	140507
Percentage of Reads with Non-ATGC Characters	0.032%	0.335%	0.032%	0.331%	0.031%	0.332%	0.032%	0.333%
				Base composition report
S.No	1	2	3	4	5	6	7	8
FASTQ file name	Sample R1	Sample R2	Sample P1	Sample P2	Sample S1	Sample S2	Sample Ps1	Sample Ps2
% of A	27.564%	27.519%	26.432%	26.386%	26.637%	26.584%	26.530%	26.474%
% of T	27.937%	27.906%	26.505%	26.479%	26.716%	26.693%	26.648%	26.632%
% of G	21.947%	21.866%	23.359%	23.270%	23.175%	23.063%	23.224%	23.122%
% of C	22.551%	22.673%	23.703%	23.830%	23.471%	23.624%	23.597%	23.736%
% of Non-ATGC	0.001%	0.036%	0.001%	0.035%	0.001%	0.035%	0.001%	0.036%

## Sheet: Quality score of bases
				Score value of processed reads
