# Supplementary material for: De novo sequencing and comparative analysis of testicular transcriptome from different reproductive phases in freshwater spotted snakehead Channa punctatus
Source: PLoS One. 2017 Mar 2;12(3):e0173178. doi: 10.1371/journal.pone.0173178 (PMC5333912; doi:10.1371/journal.pone.0173178)
Supplement: S3 Table — (XLSX) [file pone.0173178.s003.xlsx]

## Sheet: Sheet1
		Assembly of processed reads into contigs and transcripts
	Sample R		Sample P		Sample S		Sample Ps
HashLength	49		49		51		51
Program used	Velvet	Oases	Velvet	Oases	Velvet	Oases	Velvet	Oases
Contigs Generated	154557	105526	158650	105169	204966	122964	178121	106544
Maximum Contig Length	33888	43967	31822	66285	13462	36569	17866	40661
Minimum Contig Length	100	200	100	200	101	200	101	200
Average Contig Length (+/-sd)	474.690 +/- 553.703	1985.408 +/- 2101.992	527.851 +/- 650.662	2342.250 +/- 2597.435	454.823 +/- 568.304	2297.080 +/- 2517.577	473.039 +/- 622.278	2255.882 +/- 2481.277
Median Contig Length	1264	1224	533.5	1460	462	1404	501	1393
Total Contigs Length	73366700	209512178	83743610	246332102	93223224	282458126	84258265	240350733
Total Number of Non-ATGC Characters	22486	51962	28018	55797	34709	72356	29675	67984
Percentage of Non-ATGC Characters	0.031	0.025	0.033	0.023	0.037	0.026	0.035	0.028
Contigs >= 100b or 200b *	154557	105526	158650	105169	204966	122964	178121	106544
Contigs >= 500 b	44293	75165	50207	77645	54878	88977	48822	77164
Contigs >= 1 Kb	16552	57963	20866	61804	21310	70746	20432	61271
Contigs >= 10 Kb	4	789	11	1895	8	1928	11	1729
N50 value	747	3600	880	4250	770	4262	848	4129
Number of reads used	60572089	75220673	70986560	84819846	95271160	109782011	68302866	78725243
Total number of reads	80051786	80051786	90014334	90014334	117194656	117194656	84388924	84388924
Percentage of reads used	75.6661	93.965	78.8614	94.2293	81.2931	93.6749	80.9382	93.2886
