# Supplementary material for: De novo sequencing and comparative analysis of testicular transcriptome from different reproductive phases in freshwater spotted snakehead Channa punctatus
Source: PLoS One. 2017 Mar 2;12(3):e0173178. doi: 10.1371/journal.pone.0173178 (PMC5333912; doi:10.1371/journal.pone.0173178)
Supplement: S4 Table — (XLSX) [file pone.0173178.s004.xlsx]

## Sheet: Upregulated in R
Transcript ID	Expression in Ps	Expression in R	foldChange	log2FoldChange	Regulation	Corrected P-value	Protein ID(Subject ID)	Gene name	Desription	Q. length	S. length	Q. start	Q. end	S. start	S. end	Alignment length	Gaps	E-value	% Identity	Q. coverage
1C_Locus_1114_Transcript_5/9_Confidence_0.478_Length_3074	149.684	3168.78	21.1698	4.40393	UP	0.00129023	P06761	Hspa5 Grp78	78 kDa glucose-regulated protein OS=Rattus norvegicus GN=Hspa5 PE=1 SV=1	3074	654	415	1215	169	398	801	41	5.91905e-08	26.0223	26.0573
1C_Locus_1114_Transcript_7/9_Confidence_0.522_Length_3116	98.5263	2465.78	25.0266	4.64539	UP	0.000892112	P06761	Hspa5 Grp78	78 kDa glucose-regulated protein OS=Rattus norvegicus GN=Hspa5 PE=1 SV=1	3116	654	536	1144	211	398	609	19	6.21857e-05	25.8537	19.5443
1C_Locus_1114_Transcript_8/9_Confidence_0.609_Length_4325	301.263	4068.11	13.5035	3.75526	UP	0.0102348	Q07439	Hspa1a Hsp70-1 Hspa1; Hspa1b Hsp70-2 Hspa2	Heat shock 70 kDa protein 1A/1B OS=Rattus norvegicus GN=Hspa1a PE=2 SV=2	4325	641	2400	2480	398	424	81	0	6.19476e-08	29.6296	1.87283
1C_Locus_1250_Transcript_2/2_Confidence_1.000_Length_993	1.89474	339.889	179.386	7.48692	UP	0.0105736	P13413	Tnni1	Troponin I, slow skeletal muscle OS=Rattus norvegicus GN=Tnni1 PE=1 SV=2	993	187	19	576	1	184	558	2	1.33932e-76	78.4946	56.1934
1C_Locus_16179_Transcript_2/3_Confidence_0.333_Length_3424	5.68421	382.111	67.2233	6.07089	UP	0.0280436	Q71RJ2	Cacng2	Voltage-dependent calcium channel gamma-2 subunit OS=Rattus norvegicus GN=Cacng2 PE=1 SV=1	3424	323	1264	1560	1	99	297	0	3.7229e-51	92.9293	8.67407
1C_Locus_16179_Transcript_3/3_Confidence_0.667_Length_3716	1.89474	747.334	394.426	8.62361	UP	2.03502131573165e-05	Q71RJ2	Cacng2	Voltage-dependent calcium channel gamma-2 subunit OS=Rattus norvegicus GN=Cacng2 PE=1 SV=1	3716	323	1264	2232	1	323	969	0	5.67864e-170	90.0929	26.0764
1C_Locus_19771_Transcript_1/1_Confidence_1.000_Length_940	9.47368	567.889	59.9439	5.90554	UP	0.00654393	Q69DC0	NA	CDKI protein OS=Rattus norvegicus GN=Cdkn1c PE=2 SV=1	940	343	100	309	28	99	210	2	1.87896e-16	50	22.3404
1C_Locus_2436_Transcript_2/3_Confidence_0.400_Length_1970	58.7368	1460.89	24.8718	4.63644	UP	0.00375035	P17945	Hgf	Hepatocyte growth factor OS=Rattus norvegicus GN=Hgf PE=1 SV=1	1970	728	1527	1682	675	726	156	0	9.18843e-12	50	7.91878
1C_Locus_2436_Transcript_3/3_Confidence_0.600_Length_3751	216	2486.89	11.5134	3.52524	UP	0.0322843	P17945	Hgf	Hepatocyte growth factor OS=Rattus norvegicus GN=Hgf PE=1 SV=1	3751	728	1527	3593	34	726	2067	18	0	47.8571	55.1053
1C_Locus_25818_Transcript_1/5_Confidence_0.688_Length_2939	24.6316	914.111	37.1114	5.21379	UP	0.00394717	P20070	Cyb5r3 Dia1	NADH-cytochrome b5 reductase 3 OS=Rattus norvegicus GN=Cyb5r3 PE=1 SV=2	2939	301	1653	2033	29	155	381	0	1.35358e-101	67.7165	12.9636
1C_Locus_29260_Transcript_1/1_Confidence_1.000_Length_896	102.316	1503.11	14.6909	3.87685	UP	0.0276438	G3V8R2	NA	Neurocan core protein OS=Rattus norvegicus GN=Ncan PE=4 SV=1	896	1263	203	616	1035	1168	414	6	4.34222e-15	31.6547	46.2054
1C_Locus_312_Transcript_208/212_Confidence_0.100_Length_1913	166.737	3586.78	21.5116	4.42704	UP	0.00102381	O19477	Mr1 Hlals	Major histocompatibility complex class I-related gene protein OS=Rattus norvegicus GN=Mr1 PE=2 SV=2	1913	343	925	1317	218	341	393	17	1.78802e-12	27.2059	20.5436
1C_Locus_312_Transcript_211/212_Confidence_0.093_Length_2062	66.3158	11231.1	169.358	7.40393	UP	3.48524665956048e-08	O19477	Mr1 Hlals	Major histocompatibility complex class I-related gene protein OS=Rattus norvegicus GN=Mr1 PE=2 SV=2	2062	343	925	1323	218	340	399	18	3.6705e-11	25.5474	19.3501
1C_Locus_338_Transcript_192/194_Confidence_0.080_Length_2092	293.684	3464.33	11.7961	3.56024	UP	0.0207043	B2RYH2	NA	Protein Trim14 OS=Rattus norvegicus GN=Trim14 PE=2 SV=1	2092	440	430	669	297	380	240	4	4.90673e-08	28.5714	11.4723
1C_Locus_4296_Transcript_8/9_Confidence_0.640_Length_3031	11.3684	443.333	38.9969	5.28529	UP	0.0448965	D3ZU82	NA	Membrane frizzled-related protein (Predicted) OS=Rattus norvegicus GN=Mfrp PE=4 SV=1	3031	590	167	421	331	420	255	5	1.25482e-10	35.5556	8.41306
1C_Locus_4320_Transcript_12/16_Confidence_0.548_Length_3314	3.78947	1625.56	428.966	8.74472	UP	3.70624756953501e-08	G3V9K3	NA	Coxsackie virus and adenovirus receptor-like 1 OS=Rattus norvegicus GN=Cxadrl1 PE=4 SV=1	3314	390	224	613	147	288	390	18	2.88823e-08	28.2759	11.7683
1C_Locus_4320_Transcript_14/16_Confidence_0.565_Length_3239	1.89474	1832.45	967.124	9.91756	UP	2.49647217026409e-09	G3V9K3	NA	Coxsackie virus and adenovirus receptor-like 1 OS=Rattus norvegicus GN=Cxadrl1 PE=4 SV=1	3239	390	224	613	147	288	390	18	2.81596e-08	28.2759	12.0408
1C_Locus_4320_Transcript_8/16_Confidence_0.355_Length_2140	5.68421	409.556	72.0515	6.17096	UP	0.0181304	G3V9K3	NA	Coxsackie virus and adenovirus receptor-like 1 OS=Rattus norvegicus GN=Cxadrl1 PE=4 SV=1	2140	390	224	613	147	288	390	18	1.78079e-08	28.2759	18.2243
1C_Locus_5258_Transcript_1/2_Confidence_1.000_Length_2372	11.3684	1000.67	88.0217	6.45979	UP	0.000133293	D3ZVD3	NA	5'-nucleotidase, cytosolic IA (Predicted) OS=Rattus norvegicus GN=Nt5c1a PE=4 SV=1	2372	362	1175	1948	86	346	774	15	5.36302e-54	45.3184	32.6307
1C_Locus_6_Transcript_197/1950_Confidence_1.000_Length_1090	7.57894	650.222	85.7933	6.42279	UP	0.00130611	Q5QD25	Taar2 Gpr58	Trace amine-associated receptor 2 OS=Rattus norvegicus GN=Taar2 PE=2 SV=1	1090	339	136	225	54	83	90	0	0.00067862	60	8.25688
1C_Locus_605_Transcript_41/79_Confidence_1.000_Length_1488	7.57894	384.222	50.696	5.6638	UP	0.0442384	P25236	Sepp1 Selp	Selenoprotein P OS=Rattus norvegicus GN=Sepp1 PE=1 SV=2	1488	385	524	1234	25	254	711	13	1.19285e-37	37.9167	47.7823
1C_Locus_6378_Transcript_1/1_Confidence_1.000_Length_4064	45.4737	1363.78	29.9905	4.90643	UP	0.00206164	Q9Z0G8	Wipf3 Cr16	WAS/WASL-interacting protein family member 3 OS=Rattus norvegicus GN=Wipf3 PE=1 SV=1	4064	485	1396	1866	124	304	471	24	1.23241e-08	31.4917	11.5896
1C_Locus_6663_Transcript_1/1_Confidence_1.000_Length_1505	15.1579	595.334	39.2755	5.29556	UP	0.0157511	Q6TXI9	NA	LRRGT00010 OS=Rattus norvegicus GN=LOC100362981 PE=4 SV=1	1505	103	1	87	60	88	87	0	0.000135132	62.069	5.78073
1C_Locus_6804_Transcript_1/2_Confidence_1.000_Length_5256	100.421	2499.56	24.8908	4.63754	UP	0.000892112	G3V7X8	Cyp26b1	Cytochrome P450 26B1 OS=Rattus norvegicus GN=Cyp26b1 PE=2 SV=1	5256	512	2782	4317	1	512	1536	2	0	76.0234	29.2237
1C_Locus_6804_Transcript_2/2_Confidence_1.000_Length_5236	100.421	2493.22	24.8277	4.63388	UP	0.000897543	G3V7X8	Cyp26b1	Cytochrome P450 26B1 OS=Rattus norvegicus GN=Cyp26b1 PE=2 SV=1	5236	512	2782	4317	1	512	1536	2	0	76.0234	29.3354
1C_Locus_9803_Transcript_1/1_Confidence_1.000_Length_2148	1.89474	426.445	225.068	7.81422	UP	0.00229069	Q6TXI9	NA	LRRGT00010 OS=Rattus norvegicus GN=LOC100362981 PE=4 SV=1	2148	103	1972	2142	56	95	171	17	2.18756e-06	45.614	7.96089
4A_Locus_15452_Transcript_6/7_Confidence_0.385_Length_2386	172.421	2277.89	13.2112	3.72369	UP	0.0195824	P97881	Muc13	Mucin-13 OS=Rattus norvegicus GN=Muc13 PE=2 SV=1	2386	547	593	1498	4	265	906	52	1.69493e-23	34.0909	37.9715
4A_Locus_8296_Transcript_2/2_Confidence_1.000_Length_3322	325.895	4319.33	13.2538	3.72833	UP	0.0107954	P06761	Hspa5 Grp78	78 kDa glucose-regulated protein OS=Rattus norvegicus GN=Hspa5 PE=1 SV=1	3322	654	1713	2513	169	398	801	41	6.42336e-08	26.0223	24.112
1C_Locus_6490_Transcript_4/5_Confidence_0.615_Length_1533	15.1579	525.667	34.6794	5.11601	UP	0.0339398
1C_Locus_1752_Transcript_26/31_Confidence_0.262_Length_3634	28.421	3027.33	106.517	6.73494	UP	3.02986626689819e-07
1C_Locus_312_Transcript_26/212_Confidence_1.000_Length_623	1.89474	274.445	144.846	7.17837	UP	0.0355563
1C_Locus_5024_Transcript_3/6_Confidence_0.474_Length_1265	18.9474	711.445	37.5485	5.23068	UP	0.00931778
1C_Locus_3614_Transcript_3/4_Confidence_0.444_Length_2999	17.0526	629.111	36.8923	5.20525	UP	0.0151325
1C_Locus_1405_Transcript_45/48_Confidence_0.065_Length_865	255.789	3124.45	12.2149	3.61057	UP	0.0192605
1C_Locus_3316_Transcript_3/3_Confidence_0.625_Length_3662	53.0526	905.667	17.0711	4.09348	UP	0.0476044
1C_Locus_19794_Transcript_1/1_Confidence_1.000_Length_2428	3.78947	643.889	169.915	7.40867	UP	0.000272931
1C_Locus_290_Transcript_3/4_Confidence_0.700_Length_2424	149.684	1748	11.6779	3.54571	UP	0.0477525
1C_Locus_36204_Transcript_1/1_Confidence_1.000_Length_918	1.89474	278.667	147.074	7.2004	UP	0.033139
4A_Locus_35443_Transcript_2/2_Confidence_1.000_Length_461	92.8421	3354.56	36.1319	5.1752	UP	7.94462489029384e-05
1C_Locus_28742_Transcript_3/3_Confidence_0.750_Length_2663	22.7368	707.222	31.1047	4.95906	UP	0.0159052
1C_Locus_370_Transcript_5/8_Confidence_0.591_Length_4448	47.3684	996.445	21.0361	4.39479	UP	0.0192605
1C_Locus_3951_Transcript_1/2_Confidence_1.000_Length_3376	56.8421	971.111	17.0844	4.09461	UP	0.0414891
1C_Locus_3951_Transcript_2/2_Confidence_1.000_Length_3344	60.6316	1004.89	16.5737	4.05082	UP	0.0418766
1C_Locus_24265_Transcript_1/1_Confidence_1.000_Length_877	7.57894	523.556	69.0803	6.1102	UP	0.00678109
1C_Locus_6893_Transcript_1/1_Confidence_1.000_Length_1519	1.89474	285	150.417	7.23282	UP	0.02905
1C_Locus_865_Transcript_8/11_Confidence_0.193_Length_2829	219.789	3766.22	17.1356	4.09892	UP	0.00338283
1C_Locus_4695_Transcript_2/4_Confidence_0.500_Length_900	1.89474	599.556	316.432	8.30575	UP	0.000137147
1C_Locus_689_Transcript_4/10_Confidence_0.537_Length_809	7.57894	724.111	95.5425	6.57807	UP	0.000583227
1C_Locus_6490_Transcript_3/5_Confidence_0.692_Length_1747	11.3684	622.778	54.7814	5.77561	UP	0.00569032
1C_Locus_10867_Transcript_1/4_Confidence_0.667_Length_2124	7.57894	394.778	52.0888	5.7029	UP	0.0392058
1C_Locus_10088_Transcript_1/2_Confidence_1.000_Length_2478	73.8947	1355.33	18.3414	4.19703	UP	0.014625
1C_Locus_1752_Transcript_29/31_Confidence_0.224_Length_3642	11.3684	3555.11	312.718	8.28872	UP	1.7651725419389e-09
1C_Locus_6490_Transcript_5/5_Confidence_0.615_Length_1864	18.9474	709.334	37.4371	5.2264	UP	0.00942301
1C_Locus_370_Transcript_7/8_Confidence_0.591_Length_4406	34.1053	924.667	27.1122	4.76087	UP	0.0104499
1C_Locus_6611_Transcript_2/2_Confidence_1.000_Length_3458	81.4737	1688.89	20.7293	4.3736	UP	0.00551552
1C_Locus_28742_Transcript_2/3_Confidence_0.750_Length_2498	24.6316	646	26.2265	4.71295	UP	0.0348721
1C_Locus_6611_Transcript_1/2_Confidence_1.000_Length_3556	60.6316	1859.89	30.6753	4.939	UP	0.000705033
1C_Locus_2567_Transcript_20/24_Confidence_0.090_Length_1237	43.5789	867.667	19.9102	4.31544	UP	0.033968
1C_Locus_23983_Transcript_1/1_Confidence_1.000_Length_2605	5.68421	781.111	137.418	7.10242	UP	0.000137147
1C_Locus_21711_Transcript_5/7_Confidence_0.727_Length_3923	32.2105	692.445	21.4975	4.4261	UP	0.0476044
1C_Locus_4395_Transcript_4/5_Confidence_0.882_Length_3918	70.1052	1359.56	19.3931	4.27747	UP	0.0114843
4A_Locus_391_Transcript_36/622_Confidence_1.000_Length_2153	1066.74	12086.1	11.33	3.50207	UP	0.0396598
1C_Locus_370_Transcript_2/8_Confidence_0.182_Length_2403	26.5263	983.778	37.0869	5.21284	UP	0.00298647
1C_Locus_370_Transcript_4/8_Confidence_0.318_Length_2360	60.6316	1368	22.5625	4.49586	UP	0.00646924
1C_Locus_1936_Transcript_6/6_Confidence_0.851_Length_2047	7.57894	449.667	59.3311	5.89072	UP	0.0180484
1C_Locus_4395_Transcript_2/5_Confidence_0.882_Length_3405	81.4737	1213.89	14.8992	3.89716	UP	0.0396598
1C_Locus_865_Transcript_6/11_Confidence_0.175_Length_255	1.89474	386.333	203.898	7.67171	UP	0.00490577
4A_Locus_6561_Transcript_6/10_Confidence_0.514_Length_2238	360	5263	14.6195	3.86982	UP	0.00654121
1C_Locus_20194_Transcript_1/2_Confidence_1.000_Length_2678	22.7368	783.222	34.4473	5.10632	UP	0.00848669
1C_Locus_7370_Transcript_1/1_Confidence_1.000_Length_3483	15.1579	595.334	39.2755	5.29556	UP	0.0157511
1C_Locus_6_Transcript_164/1950_Confidence_1.000_Length_558	30.3158	760	25.0695	4.64786	UP	0.0245036
1C_Locus_5502_Transcript_10/15_Confidence_0.085_Length_851	17.0526	525.667	30.8262	4.94608	UP	0.0433802
1C_Locus_1_Transcript_2/12_Confidence_1.000_Length_264	0	4.22222	-Inf	-Inf	UP	1	Q71TY3	Rps27 S27-1	40S ribosomal protein S27 OS=Rattus norvegicus GN=Rps27 PE=2 SV=3	264	84	2	61	30	49	60	0	0.000115127	80	22.7273
1C_Locus_1015_Transcript_4/4_Confidence_0.682_Length_227	0	4.22222	-Inf	-Inf	UP	1	Q6MG75	NA	RCG38266, isoform CRA_a OS=Rattus norvegicus GN=Rdbp PE=2 SV=1	227	369	24	191	186	241	168	0	2.38662e-05	33.9286	74.0088
1C_Locus_1016_Transcript_1/1_Confidence_1.000_Length_220	0	2.11111	-Inf	-Inf	UP	1	Q9JKL7	Srek1 Sfrs12 Srrp86	Splicing regulatory glutamine/lysine-rich protein 1 OS=Rattus norvegicus GN=Srek1 PE=1 SV=1	220	494	2	220	268	340	219	0	4.22264e-10	34.2466	99.5455
1C_Locus_10365_Transcript_2/4_Confidence_0.400_Length_490	0	14.7778	-Inf	-Inf	UP	1	D3ZI16	NA	COP9 (Constitutive photomorphogenic) homolog, subunit 6 (Arabidopsis thaliana) (Predicted), isoform CRA_a OS=Rattus norvegicus GN=Cops6 PE=4 SV=1	490	344	384	488	233	267	105	0	1.4242e-11	91.4286	21.4286
1C_Locus_10582_Transcript_8/13_Confidence_0.042_Length_557	0	29.5556	-Inf	-Inf	UP	1	Q6MFX9	NA	Myelin oligodendrocyte glycoprotein OS=Rattus norvegicus GN=Mog PE=2 SV=1	557	245	276	557	26	118	282	1	9.95144e-10	30.8511	50.6284
1C_Locus_10657_Transcript_2/6_Confidence_0.154_Length_234	0	2.11111	-Inf	-Inf	UP	1	Q6TUE7	NA	LRRGT00097 OS=Rattus norvegicus GN=LOC499407 PE=2 SV=1	234	900	3	80	181	206	78	0	9.02677e-05	76.9231	33.3333
1C_Locus_10742_Transcript_1/1_Confidence_1.000_Length_295	0	6.33334	-Inf	-Inf	UP	1	O88278	Celsr3 Megf2	Cadherin EGF LAG seven-pass G-type receptor 3 OS=Rattus norvegicus GN=Celsr3 PE=2 SV=1	295	3313	5	295	1629	1725	291	0	1.77882e-37	67.0103	98.6441
1C_Locus_10971_Transcript_1/1_Confidence_1.000_Length_422	0	12.6667	-Inf	-Inf	UP	1	D3ZKI5	NA	PHD finger protein 3 (Predicted) OS=Rattus norvegicus GN=Phf3 PE=4 SV=1	422	2020	2	286	1906	2003	285	7	1.01681e-06	26	67.5355
1C_Locus_11363_Transcript_1/1_Confidence_1.000_Length_611	0	38	-Inf	-Inf	UP	1	Q7TQN8	Gpr119	Glucose-dependent insulinotropic receptor OS=Rattus norvegicus GN=Gpr119 PE=2 SV=1	611	468	241	594	328	442	354	7	3.39933e-09	35.8333	57.9378
1C_Locus_11728_Transcript_1/2_Confidence_0.857_Length_366	0	4.22222	-Inf	-Inf	UP	1	Q6TXI9	NA	LRRGT00010 OS=Rattus norvegicus GN=LOC100362981 PE=4 SV=1	366	103	223	345	59	95	123	4	1.11806e-07	56.0976	33.6066
1C_Locus_11878_Transcript_2/4_Confidence_0.727_Length_1310	0	280.778	-Inf	-Inf	UP	0.00617894	P0CB49	Ylpm1 Zap Zap3	YLP motif-containing protein 1 OS=Rattus norvegicus GN=Ylpm1 PE=1 SV=1	1310	1376	423	578	511	562	156	8	0.000194318	51.7857	11.9084
1C_Locus_1189_Transcript_3/10_Confidence_0.065_Length_591	0	6.33334	-Inf	-Inf	UP	1	Q6TXI9	NA	LRRGT00010 OS=Rattus norvegicus GN=LOC100362981 PE=4 SV=1	591	103	161	241	69	96	81	1	0.000138639	60.7143	13.7056
1C_Locus_11891_Transcript_1/1_Confidence_1.000_Length_609	0	29.5556	-Inf	-Inf	UP	1	Q6TXI9	NA	LRRGT00010 OS=Rattus norvegicus GN=LOC100362981 PE=4 SV=1	609	103	384	500	60	98	117	0	2.66343e-14	76.9231	19.2118
1C_Locus_11981_Transcript_1/1_Confidence_1.000_Length_299	0	14.7778	-Inf	-Inf	UP	1	P98158	Lrp2	Low-density lipoprotein receptor-related protein 2 OS=Rattus norvegicus GN=Lrp2 PE=1 SV=1	299	4660	40	294	1341	1425	255	0	3.2413e-31	63.5294	85.2843
1C_Locus_12108_Transcript_1/1_Confidence_1.000_Length_236	0	2.11111	-Inf	-Inf	UP	1	Q9JKL7	Srek1 Sfrs12 Srrp86	Splicing regulatory glutamine/lysine-rich protein 1 OS=Rattus norvegicus GN=Srek1 PE=1 SV=1	236	494	10	231	249	322	222	6	2.3699e-05	32.4675	94.0678
1C_Locus_12300_Transcript_1/2_Confidence_1.000_Length_345	0	6.33334	-Inf	-Inf	UP	1	Q6QI43	NA	LRRGT00165 OS=Rattus norvegicus GN=LOC498826 PE=2 SV=1	345	240	41	307	147	230	267	5	6.8144e-06	31.4607	77.3913
1C_Locus_12459_Transcript_1/3_Confidence_0.444_Length_200	0	2.11111	-Inf	-Inf	UP	1	D4A3Q1	NA	Protein LOC690478 OS=Rattus norvegicus GN=LOC690478 PE=4 SV=1	200	305	12	200	56	116	189	10	0.000577439	34.3284	94.5
1C_Locus_12556_Transcript_1/1_Confidence_1.000_Length_287	0	12.6667	-Inf	-Inf	UP	1	Q861Q1	NA	MHC class I protein OS=Rattus norvegicus GN=RT1-CE4 PE=3 SV=1	287	373	12	260	44	126	249	6	1.38163e-13	37.2093	86.7596
1C_Locus_12791_Transcript_1/1_Confidence_1.000_Length_202	0	8.44445	-Inf	-Inf	UP	1	Q63374	Nrxn2	Neurexin-2-alpha OS=Rattus norvegicus GN=Nrxn2 PE=1 SV=3	202	1715	7	201	229	326	195	33	6.5611e-16	42.8571	96.5347
1C_Locus_13003_Transcript_1/1_Confidence_1.000_Length_277	0	2.11111	-Inf	-Inf	UP	1	Q6TXI9	NA	LRRGT00010 OS=Rattus norvegicus GN=LOC100362981 PE=4 SV=1	277	103	113	223	59	95	111	0	4.32642e-15	78.3784	40.0722
1C_Locus_13089_Transcript_1/1_Confidence_1.000_Length_284	0	10.5556	-Inf	-Inf	UP	1	D4A3K7	NA	Protein Frmpd4 OS=Rattus norvegicus GN=Frmpd4 PE=4 SV=1	284	1705	1	282	1148	1253	282	12	1.80888e-13	39.6226	99.2958
1C_Locus_13461_Transcript_1/1_Confidence_1.000_Length_302	0	10.5556	-Inf	-Inf	UP	1	Q6TXI9	NA	LRRGT00010 OS=Rattus norvegicus GN=LOC100362981 PE=4 SV=1	302	103	59	193	59	96	135	7	1.61587e-06	46.6667	44.702
1C_Locus_13484_Transcript_1/1_Confidence_1.000_Length_286	0	10.5556	-Inf	-Inf	UP	1	Q6QLM7	Kif5a	Kinesin heavy chain isoform 5A OS=Rattus norvegicus GN=Kif5a PE=1 SV=1	286	1027	3	284	176	269	282	0	1.51717e-44	92.5532	98.6014
1C_Locus_1353_Transcript_11/29_Confidence_1.000_Length_366	0	16.8889	-Inf	-Inf	UP	1	P48442	Casr Gprc2a Pcar1	Extracellular calcium-sensing receptor OS=Rattus norvegicus GN=Casr PE=1 SV=1	366	1079	3	203	576	642	201	0	1.77541e-13	41.791	54.918
1C_Locus_1353_Transcript_13/29_Confidence_1.000_Length_216	0	2.11111	-Inf	-Inf	UP	1	P48442	Casr Gprc2a Pcar1	Extracellular calcium-sensing receptor OS=Rattus norvegicus GN=Casr PE=1 SV=1	216	1079	4	123	538	577	120	0	3.81112e-08	50	55.5556
1C_Locus_1353_Transcript_14/29_Confidence_1.000_Length_282	0	4.22222	-Inf	-Inf	UP	1	P48442	Casr Gprc2a Pcar1	Extracellular calcium-sensing receptor OS=Rattus norvegicus GN=Casr PE=1 SV=1	282	1079	22	276	446	537	255	7	3.90314e-08	32.6087	90.4255
1C_Locus_1353_Transcript_15/29_Confidence_1.000_Length_500	0	63.3334	-Inf	-Inf	UP	0.69128	G3V911	NA	Protein Vom2r75 OS=Rattus norvegicus GN=Vom2r75 PE=3 SV=1	500	802	86	490	658	792	405	0	3.15834e-38	53.3333	81
1C_Locus_1353_Transcript_18/29_Confidence_1.000_Length_315	0	21.1111	-Inf	-Inf	UP	1	P48442	Casr Gprc2a Pcar1	Extracellular calcium-sensing receptor OS=Rattus norvegicus GN=Casr PE=1 SV=1	315	1079	3	311	428	536	309	8	8.48332e-08	30	98.0952
1C_Locus_13666_Transcript_1/2_Confidence_1.000_Length_378	0	14.7778	-Inf	-Inf	UP	1	Q5FVS5	NA	Perforin 1 (Pore forming protein) OS=Rattus norvegicus GN=Prf1 PE=2 SV=1	378	554	23	238	226	299	216	2	1.42231e-08	35.1351	57.1429
1C_Locus_13723_Transcript_1/2_Confidence_1.000_Length_240	0	12.6667	-Inf	-Inf	UP	1	Q6TXI9	NA	LRRGT00010 OS=Rattus norvegicus GN=LOC100362981 PE=4 SV=1	240	103	196	240	60	74	45	0	5.25475e-05	100	18.75
1C_Locus_14030_Transcript_1/1_Confidence_1.000_Length_633	0	35.8889	-Inf	-Inf	UP	1	P54287	Cacnb3 Cacnlb3	Voltage-dependent L-type calcium channel subunit beta-3 OS=Rattus norvegicus GN=Cacnb3 PE=1 SV=1	633	484	446	625	357	412	180	8	0.000118862	35.4839	28.436
1C_Locus_14047_Transcript_1/1_Confidence_1.000_Length_442	0	25.3333	-Inf	-Inf	UP	1	Q8VHW7	Cacng6	Voltage-dependent calcium channel gamma-6 subunit OS=Rattus norvegicus GN=Cacng6 PE=2 SV=1	442	260	12	245	177	259	234	5	1.64947e-10	38.5542	52.9412
1C_Locus_14446_Transcript_1/1_Confidence_1.000_Length_297	0	8.44445	-Inf	-Inf	UP	1	Q6TXI9	NA	LRRGT00010 OS=Rattus norvegicus GN=LOC100362981 PE=4 SV=1	297	103	180	263	66	93	84	0	2.12084e-06	64.2857	28.2828
1C_Locus_14471_Transcript_1/1_Confidence_1.000_Length_341	0	16.8889	-Inf	-Inf	UP	1	Q6TXI9	NA	LRRGT00010 OS=Rattus norvegicus GN=LOC100362981 PE=4 SV=1	341	103	251	340	63	92	90	0	9.54179e-05	53.3333	26.393
1C_Locus_14578_Transcript_1/1_Confidence_1.000_Length_227	0	2.11111	-Inf	-Inf	UP	1	D3Z865	NA	Mannose-P-dolichol utilization defect 1 OS=Rattus norvegicus GN=Mpdu1 PE=4 SV=1	227	247	3	164	47	100	162	0	4.95503e-09	48.1481	71.3656
1C_Locus_14658_Transcript_1/1_Confidence_1.000_Length_460	0	27.4445	-Inf	-Inf	UP	1	Q5QD25	Taar2 Gpr58	Trace amine-associated receptor 2 OS=Rattus norvegicus GN=Taar2 PE=2 SV=1	460	339	151	459	62	146	309	24	2.70432e-06	33.9623	67.1739
1C_Locus_14918_Transcript_1/1_Confidence_1.000_Length_728	0	101.333	-Inf	-Inf	UP	0.298815	B1H280	NA	Nkx2-6 protein OS=Rattus norvegicus GN=Nkx2-6 PE=2 SV=1	728	213	467	721	48	132	255	0	6.87746e-34	80	35.0275
1C_Locus_15106_Transcript_1/2_Confidence_0.500_Length_263	0	4.22222	-Inf	-Inf	UP	1	Q6Q287	NA	Ankyrin repeat, family A (RFXANK-like), 2 OS=Rattus norvegicus GN=Ankra2 PE=2 SV=1	263	313	8	79	271	294	72	0	0.000185143	70.8333	27.3764
1C_Locus_15176_Transcript_1/1_Confidence_1.000_Length_367	0	8.44445	-Inf	-Inf	UP	1	O89107	Dnase1l3	Deoxyribonuclease gamma OS=Rattus norvegicus GN=Dnase1l3 PE=1 SV=1	367	310	51	212	187	240	162	0	3.15484e-22	64.8148	44.1417
1C_Locus_15393_Transcript_1/1_Confidence_1.000_Length_251	0	6.33334	-Inf	-Inf	UP	1	D4A1H2	NA	Protein RGD1308448 OS=Rattus norvegicus GN=Plcxd3 PE=4 SV=1	251	321	37	249	200	270	213	0	3.4577e-21	54.9296	84.8606
1C_Locus_15461_Transcript_2/11_Confidence_0.122_Length_207	0	2.11111	-Inf	-Inf	UP	1	Q7TP09	NA	Da1-10 OS=Rattus norvegicus GN=LOC100361767 PE=2 SV=1	207	400	3	86	361	388	84	0	0.000258012	64.2857	40.5797
1C_Locus_15489_Transcript_1/3_Confidence_0.600_Length_686	0	35.8889	-Inf	-Inf	UP	1	Q9Z2J9	Runx2 Cbfa1 Osf2	Runt-related transcription factor 2 (Fragments) OS=Rattus norvegicus GN=Runx2 PE=2 SV=2	686	218	355	456	70	103	102	0	9.38288e-06	61.7647	14.8688
1C_Locus_15489_Transcript_3/3_Confidence_0.600_Length_483	0	23.2222	-Inf	-Inf	UP	1	Q9Z2J9	Runx2 Cbfa1 Osf2	Runt-related transcription factor 2 (Fragments) OS=Rattus norvegicus GN=Runx2 PE=2 SV=2	483	218	161	253	70	100	93	0	5.64104e-05	61.2903	19.2547
1C_Locus_15549_Transcript_1/1_Confidence_1.000_Length_403	0	6.33334	-Inf	-Inf	UP	1	Q03238	Gzmm	Granzyme M (Fragment) OS=Rattus norvegicus GN=Gzmm PE=1 SV=1	403	258	259	384	19	60	126	0	8.674e-05	45.2381	31.2655
1C_Locus_15617_Transcript_2/4_Confidence_0.500_Length_209	0	2.11111	-Inf	-Inf	UP	1	Q6QI75	NA	LRRG00133 OS=Rattus norvegicus GN=Wdr55 PE=2 SV=1	209	872	14	160	271	319	147	0	5.01219e-08	42.8571	70.3349
1C_Locus_15635_Transcript_1/1_Confidence_1.000_Length_205	0	4.22222	-Inf	-Inf	UP	1	D3ZAP1	NA	Mediator of RNA polymerase II transcription, subunit 19 homolog (Yeast) (Predicted) OS=Rattus norvegicus GN=Med19 PE=4 SV=1	205	244	1	87	159	187	87	0	3.47906e-09	82.7586	42.439
1C_Locus_15636_Transcript_1/13_Confidence_1.000_Length_218	0	2.11111	-Inf	-Inf	UP	1	Q5XIJ3	NA	Isocitrate dehydrogenase 3 (NAD), gamma OS=Rattus norvegicus GN=Idh3g PE=2 SV=1	218	393	2	217	121	151	216	41	0.000743786	34.7222	99.0826
1C_Locus_15651_Transcript_2/4_Confidence_0.350_Length_295	0	4.22222	-Inf	-Inf	UP	1	Q6QI75	NA	LRRG00133 OS=Rattus norvegicus GN=Wdr55 PE=2 SV=1	295	872	116	292	275	327	177	6	4.72474e-06	49.1525	60
1C_Locus_16030_Transcript_1/1_Confidence_1.000_Length_279	0	6.33334	-Inf	-Inf	UP	1	Q5XIK8	Ctdspl2	CTD small phosphatase-like protein 2 OS=Rattus norvegicus GN=Ctdspl2 PE=2 SV=1	279	465	180	269	412	441	90	0	0.00058609	56.6667	32.2581
1C_Locus_16064_Transcript_1/1_Confidence_1.000_Length_992	0	95	-Inf	-Inf	UP	0.343898	Q5BK10	Capn13	Calpain-13 OS=Rattus norvegicus GN=Capn13 PE=2 SV=1	992	668	4	147	601	648	144	0	4.49032e-06	37.5	14.5161
1C_Locus_16092_Transcript_1/1_Confidence_1.000_Length_673	0	19	-Inf	-Inf	UP	1	Q9JKL7	Srek1 Sfrs12 Srrp86	Splicing regulatory glutamine/lysine-rich protein 1 OS=Rattus norvegicus GN=Srek1 PE=1 SV=1	673	494	54	671	232	438	618	37	1.96107e-16	26.6667	91.8276
1C_Locus_16239_Transcript_1/1_Confidence_1.000_Length_203	0	2.11111	-Inf	-Inf	UP	1	Q6GMN2	Baiap2	Brain-specific angiogenesis inhibitor 1-associated protein 2 OS=Rattus norvegicus GN=Baiap2 PE=1 SV=1	203	535	2	199	32	97	198	0	2.95199e-08	34.8485	97.5369
1C_Locus_16306_Transcript_2/6_Confidence_0.214_Length_428	0	2.11111	-Inf	-Inf	UP	1	D4A6K9	NA	Active BCR-related gene (Predicted) OS=Rattus norvegicus GN=Abr PE=4 SV=1	428	859	98	241	781	830	144	2	5.22986e-06	54	33.6449
1C_Locus_16322_Transcript_1/1_Confidence_1.000_Length_223	0	6.33334	-Inf	-Inf	UP	1	P27732	Cacna1d Cach3 Cacn4 Cacnl1a2 Cchl1a2	Voltage-dependent L-type calcium channel subunit alpha-1D OS=Rattus norvegicus GN=Cacna1d PE=1 SV=2	223	2203	57	209	209	256	153	3	5.89221e-12	70.5882	68.6099
1C_Locus_16381_Transcript_1/2_Confidence_0.682_Length_352	0	2.11111	-Inf	-Inf	UP	1	Q5FVQ8	Nlrx1	NLR family member X1 OS=Rattus norvegicus GN=Nlrx1 PE=2 SV=1	352	973	14	145	269	312	132	0	0.000881248	38.6364	37.5
1C_Locus_16409_Transcript_1/1_Confidence_1.000_Length_297	0	10.5556	-Inf	-Inf	UP	1	D3ZA59	NA	Protein Gpr21 OS=Rattus norvegicus GN=Gpr21 PE=3 SV=1	297	349	1	297	101	199	297	0	2.02552e-41	72.7273	100
1C_Locus_16501_Transcript_1/1_Confidence_1.000_Length_309	0	12.6667	-Inf	-Inf	UP	1	P0C5H6	Igsf9 Dasm1 Igsf9a	Protein turtle homolog A OS=Rattus norvegicus GN=Igsf9 PE=1 SV=1	309	1179	3	305	387	486	303	1	2.23323e-24	49.505	98.0583
1C_Locus_16598_Transcript_1/1_Confidence_1.000_Length_554	0	27.4445	-Inf	-Inf	UP	1	P54258	Atn1 Drpla	Atrophin-1 OS=Rattus norvegicus GN=Atn1 PE=2 SV=1	554	1183	254	475	762	829	222	6	0.000124575	29.7297	40.0722
1C_Locus_16603_Transcript_1/1_Confidence_1.000_Length_285	0	12.6667	-Inf	-Inf	UP	1	Q66H30	GIN1	Gypsy retrotransposon integrase-like protein 1 OS=Rattus norvegicus GN=GIN1 PE=2 SV=1	285	518	43	282	85	164	240	12	8.97627e-05	31.3953	84.2105
1C_Locus_16751_Transcript_2/2_Confidence_1.000_Length_262	0	2.11111	-Inf	-Inf	UP	1	P01681	NA	Ig kappa chain V region S211 OS=Rattus norvegicus PE=1 SV=1	262	109	14	247	16	93	234	0	2.47269e-15	43.5897	89.313
1C_Locus_16801_Transcript_1/1_Confidence_1.000_Length_207	0	2.11111	-Inf	-Inf	UP	1	Q6TXI9	NA	LRRGT00010 OS=Rattus norvegicus GN=LOC100362981 PE=4 SV=1	207	103	3	110	60	95	108	0	3.36194e-12	69.4444	52.1739
1C_Locus_17028_Transcript_1/1_Confidence_1.000_Length_405	0	27.4445	-Inf	-Inf	UP	1	Q9JMH2	Lrit1 Lrrc21 Pal	Leucine-rich repeat, immunoglobulin-like domain and transmembrane domain-containing protein 1 OS=Rattus norvegicus GN=Lrit1 PE=1 SV=2	405	623	175	402	551	623	228	5	4.1493e-07	41.5584	56.2963
1C_Locus_17032_Transcript_3/4_Confidence_0.625_Length_332	0	10.5556	-Inf	-Inf	UP	1	P0CI71	NA	Dyslexia-associated protein KIAA0319 homolog OS=Rattus norvegicus PE=2 SV=1	332	1081	128	328	965	1031	201	0	5.98764e-17	53.7313	60.5422
1C_Locus_17108_Transcript_1/1_Confidence_1.000_Length_407	0	10.5556	-Inf	-Inf	UP	1	P08909	Htr2c 5ht1c Htr1c	5-hydroxytryptamine receptor 2C OS=Rattus norvegicus GN=Htr2c PE=1 SV=1	407	460	2	406	100	235	405	1	1.45201e-60	81.6176	99.5086
1C_Locus_17153_Transcript_1/2_Confidence_1.000_Length_287	0	8.44445	-Inf	-Inf	UP	1	P01681	NA	Ig kappa chain V region S211 OS=Rattus norvegicus PE=1 SV=1	287	109	2	265	8	94	264	1	8.93473e-21	46.5909	91.9861
1C_Locus_17213_Transcript_1/1_Confidence_1.000_Length_210	0	4.22222	-Inf	-Inf	UP	1	Q6AXM8	Pon2	Serum paraoxonase/arylesterase 2 OS=Rattus norvegicus GN=Pon2 PE=2 SV=1	210	354	1	210	216	259	210	26	4.68044e-06	34.2857	100
1C_Locus_17313_Transcript_1/2_Confidence_1.000_Length_248	0	8.44445	-Inf	-Inf	UP	1	Q6TXI9	NA	LRRGT00010 OS=Rattus norvegicus GN=LOC100362981 PE=4 SV=1	248	103	39	146	59	94	108	0	3.62183e-06	58.3333	43.5484
1C_Locus_1750_Transcript_111/128_Confidence_1.000_Length_211	0	2.11111	-Inf	-Inf	UP	1	P16086	Sptan1 Spna2 Spta2	Spectrin alpha chain, brain OS=Rattus norvegicus GN=Sptan1 PE=1 SV=2	211	2472	165	209	1616	1630	45	0	0.000464791	93.3333	21.327
1C_Locus_17761_Transcript_2/4_Confidence_0.500_Length_393	0	4.22222	-Inf	-Inf	UP	1	A7LKE6	NA	Protein Rspo3 OS=Rattus norvegicus GN=Rspo3 PE=2 SV=1	393	276	165	371	203	272	207	1	0.000882301	34.2857	52.6718
1C_Locus_17874_Transcript_1/1_Confidence_1.000_Length_574	0	42.2222	-Inf	-Inf	UP	1	A5GZY2	NA	Arg3.1/Arc mRNA-binding zinc finger protein OS=Rattus norvegicus GN=Zinki PE=2 SV=1	574	463	479	574	383	414	96	0	9.26276e-06	59.375	16.7247
1C_Locus_17953_Transcript_1/1_Confidence_1.000_Length_291	0	12.6667	-Inf	-Inf	UP	1	O35956	Slc22a6 Oat1	Solute carrier family 22 member 6 OS=Rattus norvegicus GN=Slc22a6 PE=1 SV=1	291	551	2	283	373	466	282	0	1.42297e-18	44.6809	96.9072
1C_Locus_17972_Transcript_1/1_Confidence_1.000_Length_211	0	2.11111	-Inf	-Inf	UP	1	D3ZKI5	NA	PHD finger protein 3 (Predicted) OS=Rattus norvegicus GN=Phf3 PE=4 SV=1	211	2020	12	209	1925	2004	198	14	6.77417e-05	27.5	93.8389
1C_Locus_18359_Transcript_1/1_Confidence_1.000_Length_247	0	2.11111	-Inf	-Inf	UP	1	P25977	Ubtf Tcfubf Ubf-1	Nucleolar transcription factor 1 OS=Rattus norvegicus GN=Ubtf PE=1 SV=1	247	764	2	226	680	746	225	8	1.01832e-08	33.3333	91.0931
1C_Locus_18512_Transcript_1/1_Confidence_1.000_Length_409	0	12.6667	-Inf	-Inf	UP	1	P84551	Skor1 Lbxcor1	SKI family transcriptional corepressor 1 OS=Rattus norvegicus GN=Skor1 PE=2 SV=1	409	964	264	407	853	900	144	0	2.07109e-20	83.3333	35.2078
1C_Locus_18580_Transcript_1/1_Confidence_1.000_Length_254	0	8.44445	-Inf	-Inf	UP	1	O35132	Cyp27b1 Cyp27b	25-hydroxyvitamin D-1 alpha hydroxylase, mitochondrial OS=Rattus norvegicus GN=Cyp27b1 PE=2 SV=2	254	501	63	254	122	189	192	4	3.36602e-12	50	75.5906
1C_Locus_18616_Transcript_1/1_Confidence_1.000_Length_286	0	14.7778	-Inf	-Inf	UP	1	D4A593	NA	Protein Angptl1 OS=Rattus norvegicus GN=Angptl1 PE=4 SV=1	286	300	110	286	61	121	177	2	2.97433e-16	60.6557	61.8881
1C_Locus_18620_Transcript_1/1_Confidence_1.000_Length_328	0	12.6667	-Inf	-Inf	UP	1	D4AAZ2	NA	Protein RGD1308138 OS=Rattus norvegicus GN=RGD1308138 PE=4 SV=1	328	253	5	328	31	138	324	0	1.9132e-47	78.7037	98.7805
1C_Locus_18839_Transcript_1/1_Confidence_1.000_Length_315	0	2.11111	-Inf	-Inf	UP	1	Q9JLU4	Shank3	SH3 and multiple ankyrin repeat domains protein 3 OS=Rattus norvegicus GN=Shank3 PE=1 SV=2	315	1815	56	313	1558	1661	258	18	3.20874e-23	59.6154	81.9048
1C_Locus_18901_Transcript_1/1_Confidence_1.000_Length_295	0	4.22222	-Inf	-Inf	UP	1	Q00939	Foxg1 Fkhl1 Foxg1b	Forkhead box protein G1 OS=Rattus norvegicus GN=Foxg1 PE=2 SV=1	295	480	168	224	59	77	57	0	0.000236813	63.1579	19.322
1C_Locus_18963_Transcript_1/1_Confidence_1.000_Length_397	0	29.5556	-Inf	-Inf	UP	1	Q6QI75	NA	LRRG00133 OS=Rattus norvegicus GN=Wdr55 PE=2 SV=1	397	872	245	376	277	321	132	1	1.24143e-08	55.5556	33.2494
1C_Locus_18972_Transcript_1/1_Confidence_1.000_Length_259	0	6.33334	-Inf	-Inf	UP	1	Q6TXI9	NA	LRRGT00010 OS=Rattus norvegicus GN=LOC100362981 PE=4 SV=1	259	103	2	112	63	99	111	0	3.83285e-08	56.7568	42.8571
1C_Locus_18982_Transcript_1/2_Confidence_1.000_Length_444	0	6.33334	-Inf	-Inf	UP	1	G3V7C4	NA	Acyl-coenzyme A thioesterase 1 OS=Rattus norvegicus GN=Acot1 PE=4 SV=1	444	419	4	375	166	289	372	0	1.38787e-28	51.6129	83.7838
1C_Locus_19004_Transcript_1/1_Confidence_1.000_Length_337	0	12.6667	-Inf	-Inf	UP	1	Q68AX7	Reg4	Regenerating islet-derived protein 4 OS=Rattus norvegicus GN=Reg4 PE=2 SV=1	337	157	15	116	28	61	102	0	6.84928e-05	44.1176	30.2671
1C_Locus_19113_Transcript_1/1_Confidence_1.000_Length_285	0	6.33334	-Inf	-Inf	UP	1	Q4G072	Lpar6 P2ry5 P2y5	Lysophosphatidic acid receptor 6 OS=Rattus norvegicus GN=Lpar6 PE=2 SV=1	285	344	5	232	67	144	228	2	8.97736e-13	41.0256	80
1C_Locus_19211_Transcript_1/1_Confidence_1.000_Length_228	0	8.44445	-Inf	-Inf	UP	1	P86410	Ralgapb	Ral GTPase-activating protein subunit beta OS=Rattus norvegicus GN=Ralgapb PE=1 SV=1	228	1484	1	228	1027	1110	228	8	2.37553e-13	45.2381	100
1C_Locus_19252_Transcript_1/1_Confidence_1.000_Length_310	0	4.22222	-Inf	-Inf	UP	1	Q6IFT6	Ano7 Ngep Tmem16g	Anoctamin-7 OS=Rattus norvegicus GN=Ano7 PE=2 SV=1	310	860	130	255	572	613	126	0	1.0372e-13	73.8095	40.6452
1C_Locus_19447_Transcript_1/1_Confidence_1.000_Length_232	0	6.33334	-Inf	-Inf	UP	1	Q62717	Cadps Caps Caps1	Calcium-dependent secretion activator 1 OS=Rattus norvegicus GN=Cadps PE=1 SV=1	232	1289	2	166	708	762	165	0	4.44888e-28	96.3636	71.1207
1C_Locus_195_Transcript_5/14_Confidence_0.189_Length_479	0	2.11111	-Inf	-Inf	UP	1	Q62868	Rock2	Rho-associated protein kinase 2 OS=Rattus norvegicus GN=Rock2 PE=1 SV=2	479	1388	3	473	742	905	471	11	5.03221e-06	27.1084	98.3299
1C_Locus_19650_Transcript_1/1_Confidence_1.000_Length_264	0	19	-Inf	-Inf	UP	1	Q4QQV7	Ch25h	Cholesterol 25-hydroxylase OS=Rattus norvegicus GN=Ch25h PE=2 SV=1	264	298	9	263	52	135	255	3	4.67411e-06	34.8837	96.5909
1C_Locus_19664_Transcript_1/1_Confidence_1.000_Length_281	0	4.22222	-Inf	-Inf	UP	1	Q6TXI9	NA	LRRGT00010 OS=Rattus norvegicus GN=LOC100362981 PE=4 SV=1	281	103	88	198	59	95	111	0	5.27585e-13	72.973	39.5018
1C_Locus_1983_Transcript_13/19_Confidence_0.062_Length_1023	0	173.111	-Inf	-Inf	UP	0.0617346	Q5BK26	Pnpla7 Nre Ntel1	Patatin-like phospholipase domain-containing protein 7 OS=Rattus norvegicus GN=Pnpla7 PE=1 SV=2	1023	1349	515	679	799	864	165	11	0.000957782	31.8182	16.129
1C_Locus_20015_Transcript_11/17_Confidence_0.185_Length_685	0	46.4445	-Inf	-Inf	UP	0.978479	Q6AYY1	NA	Zinc finger protein 386 (Kruppel-like) OS=Rattus norvegicus GN=Zfp386 PE=2 SV=1	685	589	1	561	365	570	561	19	1.68633e-55	47.0874	81.8978
1C_Locus_20421_Transcript_3/4_Confidence_0.769_Length_3576	0	895.111	-Inf	-Inf	UP	3.01242625952117e-07	Q9JJM9	Sept5 Pnutl1	Septin-5 OS=Rattus norvegicus GN=Sept5 PE=1 SV=2	3576	369	231	788	46	225	558	36	5.52214e-05	28.3582	15.604
1C_Locus_20421_Transcript_4/4_Confidence_0.769_Length_3681	0	1080.89	-Inf	-Inf	UP	3.70624756953501e-08	Q9JJM9	Sept5 Pnutl1	Septin-5 OS=Rattus norvegicus GN=Sept5 PE=1 SV=2	3681	369	231	701	46	198	471	34	7.44479e-05	28.4884	12.7954
1C_Locus_20769_Transcript_3/3_Confidence_0.600_Length_751	0	23.2222	-Inf	-Inf	UP	1	Q9JKL7	Srek1 Sfrs12 Srrp86	Splicing regulatory glutamine/lysine-rich protein 1 OS=Rattus norvegicus GN=Srek1 PE=1 SV=1	751	494	45	662	214	449	618	40	2.01509e-20	27.8008	82.2903
1C_Locus_20984_Transcript_1/1_Confidence_1.000_Length_324	0	2.11111	-Inf	-Inf	UP	1	Q63035	Nlrp6 Avr Nalp6 Pypaf5	NACHT, LRR and PYD domains-containing protein 6 OS=Rattus norvegicus GN=Nlrp6 PE=1 SV=3	324	880	102	323	305	379	222	1	4.33364e-07	36	68.5185
1C_Locus_21099_Transcript_1/1_Confidence_1.000_Length_399	0	23.2222	-Inf	-Inf	UP	1	Q6TXI7	NA	LRRGT00012 OS=Rattus norvegicus GN=LOC499796 PE=2 SV=1	399	615	111	395	474	568	285	0	0.000704926	27.3684	71.4286
1C_Locus_21237_Transcript_1/1_Confidence_1.000_Length_296	0	4.22222	-Inf	-Inf	UP	1	G3V6E1	NA	Myosin-4 OS=Rattus norvegicus GN=Myh4 PE=4 SV=1	296	1942	2	274	1073	1159	273	4	5.58116e-07	28.5714	92.2297
1C_Locus_21324_Transcript_1/1_Confidence_1.000_Length_237	0	2.11111	-Inf	-Inf	UP	1	Q7TMZ5	NA	ADP-ribosylation factor-like 6 interacting protein 1 OS=Rattus norvegicus GN=Arl6ip1 PE=2 SV=1	237	203	3	119	98	136	117	0	5.09002e-16	89.7436	49.3671
1C_Locus_21502_Transcript_7/9_Confidence_0.297_Length_222	0	6.33334	-Inf	-Inf	UP	1	D4A514	NA	Protein Znf286a OS=Rattus norvegicus GN=Zfp286a PE=4 SV=1	222	520	2	172	377	433	171	0	4.9765e-19	61.4035	77.027
1C_Locus_21591_Transcript_1/1_Confidence_1.000_Length_262	0	10.5556	-Inf	-Inf	UP	1	Q700K0	Sspo	SCO-spondin OS=Rattus norvegicus GN=Sspo PE=2 SV=1	262	5141	51	254	2115	2182	204	0	1.00865e-08	39.7059	77.8626
1C_Locus_21774_Transcript_1/1_Confidence_1.000_Length_303	0	6.33334	-Inf	-Inf	UP	1	Q6TXI9	NA	LRRGT00010 OS=Rattus norvegicus GN=LOC100362981 PE=4 SV=1	303	103	139	261	59	98	123	1	3.13848e-10	56.0976	40.5941
1C_Locus_21819_Transcript_3/3_Confidence_0.467_Length_255	0	8.44445	-Inf	-Inf	UP	1	D3ZUH1	NA	Protein Nlrp4a OS=Rattus norvegicus GN=Nlrp4a PE=4 SV=1	255	982	1	222	822	894	222	1	6.55352e-08	36.4865	87.0588
1C_Locus_21954_Transcript_1/2_Confidence_0.917_Length_273	0	8.44445	-Inf	-Inf	UP	1	Q9JKL7	Srek1 Sfrs12 Srrp86	Splicing regulatory glutamine/lysine-rich protein 1 OS=Rattus norvegicus GN=Srek1 PE=1 SV=1	273	494	5	262	239	325	258	1	1.14671e-07	26.4368	94.5055
1C_Locus_22117_Transcript_1/3_Confidence_0.429_Length_1065	0	73.8889	-Inf	-Inf	UP	0.536491	P13668	Stmn1 Lap18	Stathmin OS=Rattus norvegicus GN=Stmn1 PE=1 SV=2	1065	149	1	159	5	57	159	0	1.22171e-14	69.8113	14.9296
1C_Locus_22290_Transcript_1/3_Confidence_0.778_Length_232	0	2.11111	-Inf	-Inf	UP	1	Q6TXI7	NA	LRRGT00012 OS=Rattus norvegicus GN=LOC499796 PE=2 SV=1	232	615	8	76	498	520	69	0	5.29199e-05	78.2609	29.7414
1C_Locus_22290_Transcript_2/3_Confidence_0.667_Length_326	0	6.33334	-Inf	-Inf	UP	1	Q6TXI7	NA	LRRGT00012 OS=Rattus norvegicus GN=LOC499796 PE=2 SV=1	326	615	8	76	498	520	69	0	5.28421e-05	78.2609	21.1656
1C_Locus_22411_Transcript_1/1_Confidence_1.000_Length_210	0	4.22222	-Inf	-Inf	UP	1	P38438	Tgfbr2	TGF-beta receptor type-2 OS=Rattus norvegicus GN=Tgfbr2 PE=2 SV=1	210	567	58	210	51	102	153	1	6.97778e-10	36.5385	72.8571
1C_Locus_22542_Transcript_1/1_Confidence_1.000_Length_279	0	6.33334	-Inf	-Inf	UP	1	B1H278	Trim11	E3 ubiquitin-protein ligase TRIM11 OS=Rattus norvegicus GN=Trim11 PE=2 SV=1	279	467	205	279	16	40	75	0	1.06552e-05	64	26.8817
1C_Locus_22626_Transcript_1/1_Confidence_1.000_Length_305	0	4.22222	-Inf	-Inf	UP	1	B4F777	Hmgn5 Nsbp1	High mobility group nucleosome-binding domain-containing protein 5 OS=Rattus norvegicus GN=Hmgn5 PE=2 SV=1	305	429	62	280	158	240	219	10	1.23417e-06	31.3253	71.8033
1C_Locus_22764_Transcript_1/3_Confidence_0.714_Length_917	0	59.1111	-Inf	-Inf	UP	0.76203	Q07936	Anxa2 Anx2	Annexin A2 OS=Rattus norvegicus GN=Anxa2 PE=1 SV=2	917	339	7	687	81	321	681	14	1.57465e-36	36.5145	74.2639
1C_Locus_22764_Transcript_3/3_Confidence_0.714_Length_997	0	54.8889	-Inf	-Inf	UP	0.829887	Q07936	Anxa2 Anx2	Annexin A2 OS=Rattus norvegicus GN=Anxa2 PE=1 SV=2	997	339	276	767	81	252	492	8	5.49244e-32	37.7907	49.348
1C_Locus_23201_Transcript_1/1_Confidence_1.000_Length_349	0	12.6667	-Inf	-Inf	UP	1	Q6QI43	NA	LRRGT00165 OS=Rattus norvegicus GN=LOC498826 PE=2 SV=1	349	240	1	225	146	220	225	0	1.50411e-16	49.3333	64.4699
1C_Locus_23217_Transcript_1/1_Confidence_1.000_Length_493	0	29.5556	-Inf	-Inf	UP	1	P23899	Hnf1b Hnf-1b Tcf2	Hepatocyte nuclear factor 1-beta OS=Rattus norvegicus GN=Hnf1b PE=2 SV=1	493	557	71	427	1	115	357	10	5.7902e-45	75.4098	72.4138
1C_Locus_23238_Transcript_2/2_Confidence_1.000_Length_362	0	2.11111	-Inf	-Inf	UP	1	Q9JKL7	Srek1 Sfrs12 Srrp86	Splicing regulatory glutamine/lysine-rich protein 1 OS=Rattus norvegicus GN=Srek1 PE=1 SV=1	362	494	10	360	229	344	351	5	1.08964e-15	33.6134	96.9613
1C_Locus_23254_Transcript_1/1_Confidence_1.000_Length_322	0	12.6667	-Inf	-Inf	UP	1	P97837	Dlgap2 Dap2	Disks large-associated protein 2 OS=Rattus norvegicus GN=Dlgap2 PE=1 SV=3	322	1059	4	321	367	472	318	0	2.51133e-47	76.4151	98.7578
1C_Locus_23258_Transcript_1/1_Confidence_1.000_Length_292	0	10.5556	-Inf	-Inf	UP	1	P54842	Mafb Maf1	Transcription factor MafB OS=Rattus norvegicus GN=Mafb PE=1 SV=1	292	323	171	257	161	191	87	2	0.00067266	45.1613	29.7945
1C_Locus_23317_Transcript_1/1_Confidence_1.000_Length_271	0	2.11111	-Inf	-Inf	UP	1	Q6TXI9	NA	LRRGT00010 OS=Rattus norvegicus GN=LOC100362981 PE=4 SV=1	271	103	100	225	60	95	126	6	4.97407e-11	64.2857	46.4945
1C_Locus_23840_Transcript_7/12_Confidence_0.057_Length_364	0	31.6667	-Inf	-Inf	UP	1	Q99P77	Gtpbp4 Crfg Nog1	Nucleolar GTP-binding protein 1 OS=Rattus norvegicus GN=Gtpbp4 PE=2 SV=3	364	637	3	149	59	107	147	0	7.04645e-23	91.8367	40.3846
1C_Locus_23910_Transcript_1/1_Confidence_1.000_Length_240	0	2.11111	-Inf	-Inf	UP	1	D4A516	NA	Protein Znf287 OS=Rattus norvegicus GN=Zfp287 PE=4 SV=1	240	762	1	174	440	497	174	0	5.11339e-23	62.069	72.5
1C_Locus_24087_Transcript_1/1_Confidence_1.000_Length_579	0	10.5556	-Inf	-Inf	UP	1	Q6MGB4	NA	H2-K region expressed gene 4, rat orthologue OS=Rattus norvegicus GN=Slc39a7 PE=2 SV=1	579	468	10	564	43	262	555	37	2.37244e-09	26.2443	95.8549
1C_Locus_24201_Transcript_1/1_Confidence_1.000_Length_215	0	10.5556	-Inf	-Inf	UP	1	Q9JKL7	Srek1 Sfrs12 Srrp86	Splicing regulatory glutamine/lysine-rich protein 1 OS=Rattus norvegicus GN=Srek1 PE=1 SV=1	215	494	1	213	255	328	213	3	6.5159e-08	36.4865	99.0698
1C_Locus_24367_Transcript_1/1_Confidence_1.000_Length_222	0	12.6667	-Inf	-Inf	UP	1	Q9ERU2	Znf22 Krox25 Zfp422	Zinc finger protein 22 OS=Rattus norvegicus GN=Znf22 PE=2 SV=2	222	237	3	221	65	137	219	0	2.46981e-18	56.1644	98.6486
1C_Locus_24374_Transcript_1/1_Confidence_1.000_Length_407	0	27.4445	-Inf	-Inf	UP	1	Q6TXI9	NA	LRRGT00010 OS=Rattus norvegicus GN=LOC100362981 PE=4 SV=1	407	103	1	45	76	90	45	0	0.000328769	93.3333	11.0565
1C_Locus_24436_Transcript_1/1_Confidence_1.000_Length_252	0	8.44445	-Inf	-Inf	UP	1	Q5QD23	Taar5	Trace amine-associated receptor 5 OS=Rattus norvegicus GN=Taar5 PE=3 SV=1	252	337	1	243	66	147	243	1	9.77093e-20	51.2195	96.4286
1C_Locus_24715_Transcript_1/1_Confidence_1.000_Length_309	0	12.6667	-Inf	-Inf	UP	1	Q8K4T4	Filip1	Filamin-A-interacting protein 1 OS=Rattus norvegicus GN=Filip1 PE=1 SV=1	309	1212	3	305	1060	1166	303	16	1.2681e-19	51.7857	98.0583
1C_Locus_24736_Transcript_3/8_Confidence_0.118_Length_327	0	6.33334	-Inf	-Inf	UP	1	D3ZDE4	NA	Deoxyguanosine kinase (Predicted), isoform CRA_a OS=Rattus norvegicus GN=Dguok PE=4 SV=1	327	278	3	209	175	251	207	8	1.48227e-15	46.7532	63.3028
1C_Locus_24758_Transcript_1/1_Confidence_1.000_Length_663	0	80.2223	-Inf	-Inf	UP	0.464215	Q5PQP1	Rbms1	RNA-binding motif, single-stranded-interacting protein 1 OS=Rattus norvegicus GN=Rbms1 PE=2 SV=1	663	403	466	663	134	199	198	0	2.35545e-22	75.7576	29.8643
1C_Locus_24989_Transcript_2/2_Confidence_1.000_Length_351	0	2.11111	-Inf	-Inf	UP	1	P29315	Rnh1 Rnh	Ribonuclease inhibitor OS=Rattus norvegicus GN=Rnh1 PE=1 SV=2	351	456	9	251	18	97	243	1	1.45685e-11	37.037	69.2308
1C_Locus_25045_Transcript_2/2_Confidence_1.000_Length_253	0	8.44445	-Inf	-Inf	UP	1	D4A409	NA	Laminin, alpha 1 OS=Rattus norvegicus GN=Lama1 PE=2 SV=1	253	3083	45	140	303	334	96	0	6.56995e-13	62.5	37.9447
1C_Locus_25082_Transcript_1/1_Confidence_1.000_Length_226	0	10.5556	-Inf	-Inf	UP	1	Q5QD21	Taar7c	Trace amine-associated receptor 7c OS=Rattus norvegicus GN=Taar7c PE=3 SV=1	226	358	9	221	266	340	213	4	6.94408e-13	45.3333	94.2478
1C_Locus_25171_Transcript_1/1_Confidence_1.000_Length_233	0	6.33334	-Inf	-Inf	UP	1	Q6TXI9	NA	LRRGT00010 OS=Rattus norvegicus GN=LOC100362981 PE=4 SV=1	233	103	43	201	49	101	159	0	1.06383e-13	56.6038	68.2403
1C_Locus_25258_Transcript_1/1_Confidence_1.000_Length_206	0	2.11111	-Inf	-Inf	UP	1	P01681	NA	Ig kappa chain V region S211 OS=Rattus norvegicus PE=1 SV=1	206	109	1	204	2	66	204	5	1.90903e-07	42.029	99.0291
1C_Locus_25273_Transcript_1/1_Confidence_1.000_Length_306	0	6.33334	-Inf	-Inf	UP	1	P97888	Ppp2r2c	Serine/threonine-protein phosphatase 2A 55 kDa regulatory subunit B gamma isoform OS=Rattus norvegicus GN=Ppp2r2c PE=2 SV=1	306	447	142	306	205	258	165	1	3.94202e-21	83.6364	53.9216
1C_Locus_25284_Transcript_1/3_Confidence_0.250_Length_1045	0	86.5556	-Inf	-Inf	UP	0.408749	Q5BJS7	Cpne9	Copine-9 OS=Rattus norvegicus GN=Cpne9 PE=2 SV=1	1045	553	209	292	465	492	84	0	3.13539e-07	85.7143	8.03828
1C_Locus_25360_Transcript_1/1_Confidence_1.000_Length_264	0	8.44445	-Inf	-Inf	UP	1	P01026	C3	Complement C3 OS=Rattus norvegicus GN=C3 PE=1 SV=3	264	1663	4	264	1532	1611	261	7	2.92064e-08	40.2299	98.8636
1C_Locus_2539_Transcript_3/8_Confidence_0.182_Length_311	0	6.33334	-Inf	-Inf	UP	1	Q99NB7	Acot12 Cach Cach1	Acyl-coenzyme A thioesterase 12 OS=Rattus norvegicus GN=Acot12 PE=1 SV=1	311	556	152	223	182	205	72	0	1.77852e-06	70.8333	23.1511
1C_Locus_25429_Transcript_1/1_Confidence_1.000_Length_200	0	2.11111	-Inf	-Inf	UP	1	Q6TXI9	NA	LRRGT00010 OS=Rattus norvegicus GN=LOC100362981 PE=4 SV=1	200	103	45	170	61	102	126	0	1.05234e-05	40.4762	63
1C_Locus_25466_Transcript_1/1_Confidence_1.000_Length_449	0	16.8889	-Inf	-Inf	UP	1	Q6TXI9	NA	LRRGT00010 OS=Rattus norvegicus GN=LOC100362981 PE=4 SV=1	449	103	18	131	61	99	114	1	2.19091e-05	51.2821	25.3898
1C_Locus_25607_Transcript_1/1_Confidence_1.000_Length_312	0	8.44445	-Inf	-Inf	UP	1	Q7TQ10	NA	Aa1027 OS=Rattus norvegicus GN=Sec61gl PE=2 SV=1	312	135	136	312	74	132	177	0	6.07955e-06	38.9831	56.7308
1C_Locus_25659_Transcript_1/1_Confidence_1.000_Length_263	0	12.6667	-Inf	-Inf	UP	1	Q6TXI9	NA	LRRGT00010 OS=Rattus norvegicus GN=LOC100362981 PE=4 SV=1	263	103	18	146	61	99	129	4	1.00623e-08	58.1395	49.0494
1C_Locus_2567_Transcript_9/24_Confidence_1.000_Length_319	0	19	-Inf	-Inf	UP	1	D3ZAF8	NA	Interferon-induced protein 44, isoform CRA_a OS=Rattus norvegicus GN=Ifi44 PE=4 SV=1	319	422	40	180	166	213	141	1	0.000766881	43.75	44.2006
1C_Locus_25714_Transcript_1/1_Confidence_1.000_Length_207	0	4.22222	-Inf	-Inf	UP	1	O88917	Lphn1 Cirl Cirl1 Cl1	Latrophilin-1 OS=Rattus norvegicus GN=Lphn1 PE=1 SV=1	207	1515	43	207	855	906	165	3	0.000150913	40	79.7101
1C_Locus_25778_Transcript_1/1_Confidence_1.000_Length_486	0	35.8889	-Inf	-Inf	UP	1	P80020	Fabp6 Ilbp Illbp	Gastrotropin OS=Rattus norvegicus GN=Fabp6 PE=1 SV=3	486	128	65	445	1	127	381	0	3.20962e-40	58.2677	78.3951
1C_Locus_25779_Transcript_1/2_Confidence_1.000_Length_227	0	4.22222	-Inf	-Inf	UP	1	Q923X8	Taar7b Ta12 Tar12 Trar12	Trace amine-associated receptor 7b OS=Rattus norvegicus GN=Taar7b PE=3 SV=2	227	358	4	216	266	340	213	4	1.18172e-12	44	93.8326
1C_Locus_25779_Transcript_2/2_Confidence_1.000_Length_240	0	2.11111	-Inf	-Inf	UP	1	Q923X8	Taar7b Ta12 Tar12 Trar12	Trace amine-associated receptor 7b OS=Rattus norvegicus GN=Taar7b PE=3 SV=2	240	358	4	198	272	340	195	4	8.3699e-11	42.029	81.25
1C_Locus_25951_Transcript_1/2_Confidence_1.000_Length_315	0	8.44445	-Inf	-Inf	UP	1	P97881	Muc13	Mucin-13 OS=Rattus norvegicus GN=Muc13 PE=2 SV=1	315	547	8	268	8	102	261	8	9.68368e-12	44.2105	82.8571
1C_Locus_26023_Transcript_1/1_Confidence_1.000_Length_204	0	4.22222	-Inf	-Inf	UP	1	P85973	Pnp Np	Purine nucleoside phosphorylase OS=Rattus norvegicus GN=Pnp PE=1 SV=1	204	289	22	204	93	153	183	0	3.96214e-21	65.5738	89.7059
1C_Locus_26120_Transcript_1/1_Confidence_1.000_Length_455	0	29.5556	-Inf	-Inf	UP	1	Q99ND8	NA	Ppm1b protein OS=Rattus norvegicus GN=Ppm1b PE=2 SV=1	455	465	57	416	283	395	360	9	9.45312e-20	42.1488	79.1209
1C_Locus_26176_Transcript_1/1_Confidence_1.000_Length_210	0	2.11111	-Inf	-Inf	UP	1	Q6TQE1	Zc3h18 Nhn1	Zinc finger CCCH domain-containing protein 18 OS=Rattus norvegicus GN=Zc3h18 PE=1 SV=1	210	947	2	208	399	473	207	6	7.98355e-14	49.3333	98.5714
1C_Locus_26548_Transcript_1/2_Confidence_0.625_Length_314	0	6.33334	-Inf	-Inf	UP	1	Q6TXI9	NA	LRRGT00010 OS=Rattus norvegicus GN=LOC100362981 PE=4 SV=1	314	103	22	132	59	95	111	0	3.56417e-06	59.4595	35.3503
1C_Locus_26616_Transcript_1/1_Confidence_1.000_Length_250	0	10.5556	-Inf	-Inf	UP	1	D3ZQV0	NA	Protein LOC362347 OS=Rattus norvegicus GN=LOC362347 PE=3 SV=1	250	246	1	159	192	244	159	0	1.51103e-20	69.8113	63.6
1C_Locus_26626_Transcript_1/1_Confidence_1.000_Length_205	0	8.44445	-Inf	-Inf	UP	1	Q6TXI9	NA	LRRGT00010 OS=Rattus norvegicus GN=LOC100362981 PE=4 SV=1	205	103	3	107	69	103	105	0	2.66996e-09	62.8571	51.2195
1C_Locus_267_Transcript_5/19_Confidence_1.000_Length_202	0	4.22222	-Inf	-Inf	UP	1	Q9WU82	Ctnnb1 Catnb	Catenin beta-1 OS=Rattus norvegicus GN=Ctnnb1 PE=1 SV=1	202	781	156	200	381	395	45	0	1.04382e-07	100	22.2772
1C_Locus_26834_Transcript_1/1_Confidence_1.000_Length_234	0	8.44445	-Inf	-Inf	UP	1	P01026	C3	Complement C3 OS=Rattus norvegicus GN=C3 PE=1 SV=3	234	1663	3	233	1479	1548	231	9	1.81462e-13	43.5897	98.7179
1C_Locus_26987_Transcript_1/1_Confidence_1.000_Length_449	0	14.7778	-Inf	-Inf	UP	1	Q9JKL7	Srek1 Sfrs12 Srrp86	Splicing regulatory glutamine/lysine-rich protein 1 OS=Rattus norvegicus GN=Srek1 PE=1 SV=1	449	494	5	253	246	328	249	0	7.5126e-14	32.5301	55.4566
1C_Locus_27130_Transcript_1/1_Confidence_1.000_Length_335	0	2.11111	-Inf	-Inf	UP	1	Q7TPA7	NA	Ab1-013 OS=Rattus norvegicus GN=LOC690435 PE=2 SV=1	335	348	2	334	190	302	333	2	8.60428e-24	44.2478	99.403
1C_Locus_27244_Transcript_1/1_Confidence_1.000_Length_228	0	4.22222	-Inf	-Inf	UP	1	P13413	Tnni1	Troponin I, slow skeletal muscle OS=Rattus norvegicus GN=Tnni1 PE=1 SV=2	228	187	100	198	62	94	99	0	1.64892e-06	60.6061	43.4211
1C_Locus_27359_Transcript_1/1_Confidence_1.000_Length_394	0	25.3333	-Inf	-Inf	UP	1	Q5U2R5	Ppp1r3c Ppp1r5	Protein phosphatase 1 regulatory subunit 3C OS=Rattus norvegicus GN=Ppp1r3c PE=2 SV=1	394	317	213	350	78	123	138	0	4.67836e-05	47.8261	35.0254
1C_Locus_27470_Transcript_1/1_Confidence_1.000_Length_272	0	4.22222	-Inf	-Inf	UP	1	G3V710	NA	Jagged 1 OS=Rattus norvegicus GN=Jag1 PE=4 SV=1	272	1219	116	271	320	368	156	3	5.14736e-08	44.2308	57.3529
1C_Locus_27650_Transcript_1/1_Confidence_1.000_Length_234	0	4.22222	-Inf	-Inf	UP	1	Q8R456	Opn4	Melanopsin OS=Rattus norvegicus GN=Opn4 PE=2 SV=1	234	474	2	232	183	258	231	1	4.18338e-10	32.4675	98.7179
1C_Locus_27793_Transcript_4/5_Confidence_0.273_Length_275	0	8.44445	-Inf	-Inf	UP	1	P15725	Tnfrsf4 Ox40 Txgp1l	Tumor necrosis factor receptor superfamily member 4 OS=Rattus norvegicus GN=Tnfrsf4 PE=2 SV=1	275	271	36	167	24	67	132	0	0.000154609	38.6364	48
1C_Locus_2788_Transcript_2/15_Confidence_1.000_Length_215	0	6.33334	-Inf	-Inf	UP	1	Q62671	Ubr5 Dd5 Edd Edd1 Hyd	E3 ubiquitin-protein ligase UBR5 OS=Rattus norvegicus GN=Ubr5 PE=1 SV=3	215	2788	165	215	2689	2705	51	0	4.45273e-09	88.2353	23.7209
1C_Locus_27888_Transcript_1/1_Confidence_1.000_Length_204	0	6.33334	-Inf	-Inf	UP	1	Q6TXI9	NA	LRRGT00010 OS=Rattus norvegicus GN=LOC100362981 PE=4 SV=1	204	103	1	75	60	84	75	0	5.19877e-05	64	36.7647
1C_Locus_27971_Transcript_1/1_Confidence_1.000_Length_535	0	27.4445	-Inf	-Inf	UP	1	G3V7F9	NA	CUG triplet repeat, RNA binding protein 1, isoform CRA_a OS=Rattus norvegicus GN=Celf1 PE=4 SV=1	535	513	465	533	491	513	69	0	1.2329e-06	95.6522	12.8972
1C_Locus_28110_Transcript_1/2_Confidence_1.000_Length_595	0	31.6667	-Inf	-Inf	UP	1	P05539	Col2a1	Collagen alpha-1(II) chain OS=Rattus norvegicus GN=Col2a1 PE=1 SV=2	595	1419	79	177	460	492	99	0	1.9047e-09	75.7576	16.6387
1C_Locus_28168_Transcript_1/1_Confidence_1.000_Length_742	0	38	-Inf	-Inf	UP	1	P0C5E3	Palld	Palladin (Fragment) OS=Rattus norvegicus GN=Palld PE=2 SV=1	742	603	8	406	448	590	399	12	0.000766363	25	53.7736
1C_Locus_28190_Transcript_1/1_Confidence_1.000_Length_263	0	8.44445	-Inf	-Inf	UP	1	Q5XIG0	Nudt9	ADP-ribose pyrophosphatase, mitochondrial OS=Rattus norvegicus GN=Nudt9 PE=2 SV=1	263	350	47	193	51	99	147	0	0.000115127	40.8163	55.8935
1C_Locus_28205_Transcript_1/1_Confidence_1.000_Length_309	0	2.11111	-Inf	-Inf	UP	1	C9E895	NA	Glutamic acid decarboxylase 1, isoform CRA_a OS=Rattus norvegicus GN=Gad1 PE=2 SV=1	309	593	12	305	433	502	294	28	2.46912e-23	52.0408	95.1456
1C_Locus_28434_Transcript_1/1_Confidence_1.000_Length_258	0	8.44445	-Inf	-Inf	UP	1	Q6TXI9	NA	LRRGT00010 OS=Rattus norvegicus GN=LOC100362981 PE=4 SV=1	258	103	122	181	73	92	60	0	8.85735e-05	75	23.2558
1C_Locus_28483_Transcript_3/3_Confidence_0.778_Length_333	0	149.889	-Inf	-Inf	UP	0.0995538	Q6TXI9	NA	LRRGT00010 OS=Rattus norvegicus GN=LOC100362981 PE=4 SV=1	333	103	147	284	49	95	138	1	5.60426e-15	65.9574	41.4414
1C_Locus_28508_Transcript_1/1_Confidence_1.000_Length_267	0	4.22222	-Inf	-Inf	UP	1	D3ZUB7	NA	Anaphase promoting complex subunit 4, isoform CRA_a OS=Rattus norvegicus GN=Anapc4 PE=4 SV=1	267	807	177	266	314	343	90	0	5.88489e-09	93.3333	33.7079
1C_Locus_28675_Transcript_4/5_Confidence_0.375_Length_207	0	8.44445	-Inf	-Inf	UP	1	Q6TXI9	NA	LRRGT00010 OS=Rattus norvegicus GN=LOC100362981 PE=4 SV=1	207	103	4	183	60	94	180	25	2.40378e-10	46.6667	86.9565
1C_Locus_28745_Transcript_1/1_Confidence_1.000_Length_332	0	16.8889	-Inf	-Inf	UP	1	O35244	Prdx6 Aipla2 Aop2 Tsa	Peroxiredoxin-6 OS=Rattus norvegicus GN=Prdx6 PE=1 SV=3	332	224	284	331	209	224	48	0	0.000991542	93.75	14.4578
1C_Locus_28799_Transcript_1/1_Confidence_1.000_Length_210	0	4.22222	-Inf	-Inf	UP	1	P20767	NA	Ig lambda-2 chain C region OS=Rattus norvegicus PE=4 SV=1	210	104	13	81	6	28	69	0	0.000256824	73.913	32.8571
1C_Locus_28892_Transcript_5/8_Confidence_0.578_Length_331	0	27.4445	-Inf	-Inf	UP	1	Q5U317	Fip1l1	Pre-mRNA 3'-end-processing factor FIP1 OS=Rattus norvegicus GN=Fip1l1 PE=1 SV=1	331	536	30	326	386	482	297	4	8.13185e-06	32	89.7281
1C_Locus_28927_Transcript_1/1_Confidence_1.000_Length_259	0	12.6667	-Inf	-Inf	UP	1	Q62780	Ddx46 Hel117	Probable ATP-dependent RNA helicase DDX46 OS=Rattus norvegicus GN=Ddx46 PE=1 SV=1	259	1032	6	230	29	103	225	0	1.19433e-09	38.6667	86.8726
1C_Locus_29081_Transcript_1/1_Confidence_1.000_Length_290	0	8.44445	-Inf	-Inf	UP	1	Q9JHZ9	Slc38a3 Snat3	Sodium-coupled neutral amino acid transporter 3 OS=Rattus norvegicus GN=Slc38a3 PE=2 SV=1	290	504	19	201	285	345	183	0	3.27288e-23	75.4098	63.1034
1C_Locus_29232_Transcript_1/1_Confidence_1.000_Length_2055	0	272.333	-Inf	-Inf	UP	0.00721312	Q6TXI9	NA	LRRGT00010 OS=Rattus norvegicus GN=LOC100362981 PE=4 SV=1	2055	103	112	234	59	95	123	4	1.87867e-07	56.0976	5.9854
1C_Locus_29247_Transcript_1/1_Confidence_1.000_Length_259	0	10.5556	-Inf	-Inf	UP	1	Q7TPA7	NA	Ab1-013 OS=Rattus norvegicus GN=LOC690435 PE=2 SV=1	259	348	13	216	162	227	204	10	0.000438534	33.3333	78.7645
1C_Locus_29348_Transcript_1/1_Confidence_1.000_Length_255	0	6.33334	-Inf	-Inf	UP	1	Q66HB5	Rsph10b	Radial spoke head 10 homolog B OS=Rattus norvegicus GN=Rsph10b PE=2 SV=1	255	876	2	244	569	649	243	2	5.02985e-08	32.9268	95.2941
1C_Locus_2938_Transcript_1/3_Confidence_0.250_Length_207	0	6.33334	-Inf	-Inf	UP	1	Q63356	Myo1e Myr3	Unconventional myosin-Ie OS=Rattus norvegicus GN=Myo1e PE=1 SV=1	207	1107	162	206	1086	1100	45	0	0.000574792	86.6667	21.7391
1C_Locus_29776_Transcript_2/3_Confidence_0.684_Length_413	0	4.22222	-Inf	-Inf	UP	1	Q6MFZ5	Trim39 Rnf23	Tripartite motif-containing protein 39 OS=Rattus norvegicus GN=Trim39 PE=3 SV=1	413	488	181	363	308	365	183	5	0.000446561	35.4839	44.3099
1C_Locus_29787_Transcript_1/1_Confidence_1.000_Length_391	0	6.33334	-Inf	-Inf	UP	1	B5DEI9	NA	Grhl2 protein OS=Rattus norvegicus GN=Grhl2 PE=2 SV=1	391	626	286	390	47	81	105	0	8.23896e-10	80	26.8542
1C_Locus_29832_Transcript_1/1_Confidence_1.000_Length_403	0	2.11111	-Inf	-Inf	UP	1	P34058	Hsp90ab1 Hsp84 Hspcb	Heat shock protein HSP 90-beta OS=Rattus norvegicus GN=Hsp90ab1 PE=1 SV=4	403	724	356	403	304	319	48	0	0.000430486	100	11.9107
1C_Locus_29886_Transcript_1/1_Confidence_1.000_Length_324	0	6.33334	-Inf	-Inf	UP	1	G3V9N0	NA	Protein Pabpc4 OS=Rattus norvegicus GN=Pabpc4 PE=4 SV=1	324	660	3	179	31	89	177	0	1.38481e-51	96.6102	54.6296
1C_Locus_29969_Transcript_2/2_Confidence_1.000_Length_628	0	50.6667	-Inf	-Inf	UP	0.907833	Q7TPA7	NA	Ab1-013 OS=Rattus norvegicus GN=LOC690435 PE=2 SV=1	628	348	112	396	182	273	285	3	2.37486e-05	26.3158	45.3822
1C_Locus_29982_Transcript_2/2_Confidence_1.000_Length_224	0	6.33334	-Inf	-Inf	UP	1	Q6TXG4	NA	LRRGT00035 OS=Rattus norvegicus GN=Dhx8 PE=2 SV=1	224	1210	7	204	107	172	198	2	3.22565e-10	43.2836	88.3929
1C_Locus_29983_Transcript_3/3_Confidence_0.600_Length_488	0	6.33334	-Inf	-Inf	UP	1	Q6TXG4	NA	LRRGT00035 OS=Rattus norvegicus GN=Dhx8 PE=2 SV=1	488	1210	10	327	105	213	318	5	6.83026e-14	39.0909	65.1639
1C_Locus_29994_Transcript_1/1_Confidence_1.000_Length_304	0	14.7778	-Inf	-Inf	UP	1	P23897	Gucy2c Guc2c	Heat-stable enterotoxin receptor OS=Rattus norvegicus GN=Gucy2c PE=2 SV=2	304	1072	22	300	186	277	279	3	3.58257e-14	36.1702	91.7763
1C_Locus_30037_Transcript_1/1_Confidence_1.000_Length_308	0	21.1111	-Inf	-Inf	UP	1	Q9Z0G8	Wipf3 Cr16	WAS/WASL-interacting protein family member 3 OS=Rattus norvegicus GN=Wipf3 PE=1 SV=1	308	485	183	308	173	219	126	5	6.52791e-08	48.9362	40.9091
1C_Locus_30106_Transcript_1/1_Confidence_1.000_Length_313	0	10.5556	-Inf	-Inf	UP	1	Q6TQE1	Zc3h18 Nhn1	Zinc finger CCCH domain-containing protein 18 OS=Rattus norvegicus GN=Zc3h18 PE=1 SV=1	313	947	112	312	388	441	201	13	8.77886e-05	31.3433	64.2173
1C_Locus_3019_Transcript_1/2_Confidence_1.000_Length_363	0	19	-Inf	-Inf	UP	1	B0BMW7	NA	O-sialoglycoprotein endopeptidase, isoform CRA_b OS=Rattus norvegicus GN=Osgep PE=2 SV=1	363	335	259	363	147	181	105	0	4.57694e-06	57.1429	28.9256
1C_Locus_30246_Transcript_1/1_Confidence_1.000_Length_339	0	2.11111	-Inf	-Inf	UP	1	Q63035	Nlrp6 Avr Nalp6 Pypaf5	NACHT, LRR and PYD domains-containing protein 6 OS=Rattus norvegicus GN=Nlrp6 PE=1 SV=3	339	880	2	259	307	393	258	1	1.01963e-11	35.6322	76.1062
1C_Locus_30291_Transcript_1/1_Confidence_1.000_Length_286	0	6.33334	-Inf	-Inf	UP	1	Q6TXI9	NA	LRRGT00010 OS=Rattus norvegicus GN=LOC100362981 PE=4 SV=1	286	103	230	286	78	96	57	0	2.36218e-05	78.9474	19.9301
1C_Locus_30322_Transcript_1/1_Confidence_1.000_Length_348	0	4.22222	-Inf	-Inf	UP	1	Q5BJU7	Wasf1 Wave1	Wiskott-Aldrich syndrome protein family member 1 OS=Rattus norvegicus GN=Wasf1 PE=2 SV=1	348	559	41	334	315	404	294	12	9.81501e-05	34	84.4828
1C_Locus_30937_Transcript_1/1_Confidence_1.000_Length_291	0	10.5556	-Inf	-Inf	UP	1	Q66HE7	Cdkl1	Cyclin-dependent kinase-like 1 OS=Rattus norvegicus GN=Cdkl1 PE=2 SV=1	291	352	172	264	122	152	93	0	7.54421e-12	90.3226	31.9588
1C_Locus_30955_Transcript_1/1_Confidence_1.000_Length_296	0	14.7778	-Inf	-Inf	UP	1	Q642D2	NA	Acid phosphatase 2, lysosomal OS=Rattus norvegicus GN=Acp2 PE=2 SV=1	296	423	2	292	209	303	291	2	4.70287e-22	47.4227	98.3108
1C_Locus_31142_Transcript_4/4_Confidence_0.812_Length_216	0	2.11111	-Inf	-Inf	UP	1	D4A514	NA	Protein Znf286a OS=Rattus norvegicus GN=Zfp286a PE=4 SV=1	216	520	10	204	371	435	195	0	1.35199e-14	46.1538	90.2778
1C_Locus_312_Transcript_65/212_Confidence_1.000_Length_461	0	99.2223	-Inf	-Inf	UP	0.31247	Q4G002	NA	Histocompatibility 2, T region 1C_Locus 24 OS=Rattus norvegicus GN=RT1-T24-4 PE=2 SV=1	461	373	88	444	1	131	357	16	1.2111e-14	33.8346	77.4403
1C_Locus_312_Transcript_79/212_Confidence_1.000_Length_326	0	14.7778	-Inf	-Inf	UP	1	Q861Q1	NA	MHC class I protein OS=Rattus norvegicus GN=RT1-CE4 PE=3 SV=1	326	373	3	326	29	137	324	9	8.13349e-14	36.2832	99.3865
1C_Locus_312_Transcript_84/212_Confidence_1.000_Length_255	0	48.5556	-Inf	-Inf	UP	0.94047	O19477	Mr1 Hlals	Major histocompatibility complex class I-related gene protein OS=Rattus norvegicus GN=Mr1 PE=2 SV=2	255	343	27	248	35	106	222	2	1.27909e-11	40.5405	87.0588
1C_Locus_312_Transcript_85/212_Confidence_1.000_Length_281	0	4.22222	-Inf	-Inf	UP	1	Q9QUQ2	NA	BM1k (Fragment) OS=Rattus norvegicus GN=RT1-S3 PE=2 SV=1	281	343	18	278	2	88	261	8	2.61838e-12	39.5604	92.8826
1C_Locus_312_Transcript_91/212_Confidence_1.000_Length_234	0	2.11111	-Inf	-Inf	UP	1	O19477	Mr1 Hlals	Major histocompatibility complex class I-related gene protein OS=Rattus norvegicus GN=Mr1 PE=2 SV=2	234	343	3	206	135	202	204	0	6.25124e-06	32.3529	87.1795
1C_Locus_3122_Transcript_1/4_Confidence_0.222_Length_289	0	14.7778	-Inf	-Inf	UP	1	D3ZWR4	NA	Copine VII (Predicted), isoform CRA_b OS=Rattus norvegicus GN=Cpne7 PE=4 SV=1	289	486	88	174	442	470	87	0	2.68983e-09	89.6552	30.1038
1C_Locus_31289_Transcript_1/1_Confidence_1.000_Length_227	0	4.22222	-Inf	-Inf	UP	1	Q9R141	Slc22a4 Octn1	Solute carrier family 22 member 4 OS=Rattus norvegicus GN=Slc22a4 PE=1 SV=1	227	553	2	217	218	289	216	0	2.62042e-28	75	95.1542
1C_Locus_31380_Transcript_1/1_Confidence_1.000_Length_206	0	2.11111	-Inf	-Inf	UP	1	Q6QI07	NA	LRRGT00202 OS=Rattus norvegicus GN=LOC499584 PE=2 SV=1	206	231	2	187	43	104	186	0	6.78981e-05	33.871	90.2913
1C_Locus_31511_Transcript_1/1_Confidence_1.000_Length_868	0	40.1111	-Inf	-Inf	UP	1	G3V942	NA	B2 bradykinin receptor OS=Rattus norvegicus GN=Bdkrb2 PE=3 SV=1	868	398	3	176	46	103	174	0	7.05998e-07	37.931	20.0461
1C_Locus_31617_Transcript_1/1_Confidence_1.000_Length_249	0	10.5556	-Inf	-Inf	UP	1	D3ZPA7	NA	Protein Scara3 OS=Rattus norvegicus GN=Scara3 PE=4 SV=1	249	606	68	244	399	457	177	0	1.79333e-13	50.8475	71.0843
1C_Locus_31676_Transcript_1/1_Confidence_1.000_Length_201	0	6.33334	-Inf	-Inf	UP	1	Q6TXI9	NA	LRRGT00010 OS=Rattus norvegicus GN=LOC100362981 PE=4 SV=1	201	103	45	161	59	95	117	2	1.08648e-10	69.2308	58.209
1C_Locus_31798_Transcript_2/2_Confidence_0.778_Length_203	0	4.22222	-Inf	-Inf	UP	1	Q6AXY7	Prpf38b	Pre-mRNA-splicing factor 38B OS=Rattus norvegicus GN=Prpf38b PE=2 SV=1	203	542	4	198	310	374	195	0	1.41573e-10	47.6923	96.0591
1C_Locus_31894_Transcript_1/1_Confidence_1.000_Length_205	0	2.11111	-Inf	-Inf	UP	1	Q6TXI9	NA	LRRGT00010 OS=Rattus norvegicus GN=LOC100362981 PE=4 SV=1	205	103	90	203	58	92	114	3	1.15814e-12	71.0526	55.6098
1C_Locus_31914_Transcript_1/1_Confidence_1.000_Length_521	0	16.8889	-Inf	-Inf	UP	1	Q6QI07	NA	LRRGT00202 OS=Rattus norvegicus GN=LOC499584 PE=2 SV=1	521	231	331	417	89	117	87	0	0.000190617	62.069	16.6987
1C_Locus_32078_Transcript_1/1_Confidence_1.000_Length_251	0	2.11111	-Inf	-Inf	UP	1	G3V8Q9	NA	Adenomatosis polyposis coli, isoform CRA_a OS=Rattus norvegicus GN=Apc PE=4 SV=1	251	2842	2	232	1261	1333	231	6	2.67342e-09	41.0256	92.0319
1C_Locus_32100_Transcript_1/1_Confidence_1.000_Length_734	0	40.1111	-Inf	-Inf	UP	1	D4AEG4	NA	Protein Olr125 OS=Rattus norvegicus GN=Olr125 PE=3 SV=1	734	319	27	308	216	310	282	3	5.56055e-07	33.3333	38.4196
1C_Locus_32116_Transcript_1/1_Confidence_1.000_Length_229	0	6.33334	-Inf	-Inf	UP	1	Q6S398	NA	Plectin 8 OS=Rattus norvegicus GN=Plec PE=2 SV=1	229	4545	2	229	3798	3874	228	1	2.38104e-05	32.4675	99.5633
1C_Locus_32133_Transcript_1/3_Confidence_0.778_Length_272	0	8.44445	-Inf	-Inf	UP	1	Q1JU68	Eif3a Eif3s10	Eukaryotic translation initiation factor 3 subunit A OS=Rattus norvegicus GN=Eif3a PE=2 SV=2	272	1354	33	263	932	1004	231	4	6.08039e-09	40.2597	84.9265
1C_Locus_32172_Transcript_1/1_Confidence_1.000_Length_472	0	19	-Inf	-Inf	UP	1	Q6IMX5	NA	CD36 molecule (Thrombospondin receptor) OS=Rattus norvegicus GN=LOC685953 PE=2 SV=1	472	472	2	265	360	447	264	0	1.08488e-21	48.8636	55.9322
1C_Locus_32238_Transcript_1/1_Confidence_1.000_Length_221	0	6.33334	-Inf	-Inf	UP	1	Q5U2X5	Tnk2 Ack1	Activated CDC42 kinase 1 OS=Rattus norvegicus GN=Tnk2 PE=2 SV=1	221	1040	6	167	485	539	162	1	4.35963e-15	63.6364	73.3032
1C_Locus_32430_Transcript_1/1_Confidence_1.000_Length_264	0	6.33334	-Inf	-Inf	UP	1	P07722	Mag	Myelin-associated glycoprotein OS=Rattus norvegicus GN=Mag PE=1 SV=1	264	626	1	234	254	332	234	3	3.02239e-05	32.5	88.6364
1C_Locus_32442_Transcript_1/1_Confidence_1.000_Length_419	0	42.2222	-Inf	-Inf	UP	1	Q9JJ05	C1galt1	Glycoprotein-N-acetylgalactosamine 3-beta-galactosyltransferase 1 OS=Rattus norvegicus GN=C1galt1 PE=1 SV=1	419	363	126	251	296	337	126	0	1.10121e-13	66.6667	30.0716
1C_Locus_32626_Transcript_1/1_Confidence_1.000_Length_305	0	10.5556	-Inf	-Inf	UP	1	Q62639	Rheb	GTP-binding protein Rheb OS=Rattus norvegicus GN=Rheb PE=1 SV=1	305	184	3	86	64	91	84	0	8.54691e-08	78.5714	27.541
1C_Locus_3272_Transcript_16/23_Confidence_0.063_Length_426	0	4.22222	-Inf	-Inf	UP	1	Q6TXI9	NA	LRRGT00010 OS=Rattus norvegicus GN=LOC100362981 PE=4 SV=1	426	103	303	425	59	95	123	4	1.26263e-12	68.2927	28.8732
1C_Locus_32732_Transcript_1/1_Confidence_1.000_Length_319	0	10.5556	-Inf	-Inf	UP	1	Q6TXI9	NA	LRRGT00010 OS=Rattus norvegicus GN=LOC100362981 PE=4 SV=1	319	103	22	129	60	95	108	0	1.26406e-06	50	33.8558
1C_Locus_32820_Transcript_1/1_Confidence_1.000_Length_209	0	2.11111	-Inf	-Inf	UP	1	Q6TXI9	NA	LRRGT00010 OS=Rattus norvegicus GN=LOC100362981 PE=4 SV=1	209	103	68	208	61	95	141	12	2.40378e-10	55.3191	67.4641
1C_Locus_32880_Transcript_1/1_Confidence_1.000_Length_355	0	23.2222	-Inf	-Inf	UP	1	Q02346	Myod1 Myod	Myoblast determination protein 1 OS=Rattus norvegicus GN=Myod1 PE=2 SV=1	355	318	45	146	27	61	102	1	4.36346e-11	74.2857	28.7324
1C_Locus_32901_Transcript_1/1_Confidence_1.000_Length_227	0	2.11111	-Inf	-Inf	UP	1	Q498S8	Fzd8	Frizzled-8 OS=Rattus norvegicus GN=Fzd8 PE=2 SV=1	227	684	2	223	29	102	222	0	1.74954e-40	94.5946	97.7974
1C_Locus_32959_Transcript_1/1_Confidence_1.000_Length_215	0	4.22222	-Inf	-Inf	UP	1	Q07310	Nrxn3	Neurexin-3-alpha OS=Rattus norvegicus GN=Nrxn3 PE=1 SV=1	215	1578	32	214	258	318	183	0	2.54453e-28	95.082	85.1163
1C_Locus_33091_Transcript_1/1_Confidence_1.000_Length_430	0	16.8889	-Inf	-Inf	UP	1	Q6AXS0	Slc24a6 Nckx6 Nclx	Sodium/potassium/calcium exchanger 6 OS=Rattus norvegicus GN=Slc24a6 PE=1 SV=1	430	585	40	294	299	374	255	9	0.000849608	31.7647	59.3023
1C_Locus_33398_Transcript_1/1_Confidence_1.000_Length_657	0	25.3333	-Inf	-Inf	UP	1	P19527	Nefl Nf68 Nfl	Neurofilament light polypeptide OS=Rattus norvegicus GN=Nefl PE=1 SV=3	657	542	215	655	219	365	441	2	8.68353e-46	58.7838	67.1233
1C_Locus_33463_Transcript_1/8_Confidence_0.708_Length_427	0	2.11111	-Inf	-Inf	UP	1	B0BNB1	NA	Commd1 protein OS=Rattus norvegicus GN=Commd1 PE=2 SV=1	427	188	131	340	57	126	210	0	7.77882e-18	60	49.1803
1C_Locus_33463_Transcript_2/8_Confidence_0.458_Length_336	0	2.11111	-Inf	-Inf	UP	1	B0BNB1	NA	Commd1 protein OS=Rattus norvegicus GN=Commd1 PE=2 SV=1	336	188	46	249	59	126	204	0	2.50563e-18	61.7647	60.7143
1C_Locus_33463_Transcript_3/8_Confidence_0.500_Length_336	0	4.22222	-Inf	-Inf	UP	1	B0BNB1	NA	Commd1 protein OS=Rattus norvegicus GN=Commd1 PE=2 SV=1	336	188	40	249	57	126	210	0	5.58195e-18	58.5714	62.5
1C_Locus_33463_Transcript_5/8_Confidence_0.458_Length_336	0	2.11111	-Inf	-Inf	UP	1	B0BNB1	NA	Commd1 protein OS=Rattus norvegicus GN=Commd1 PE=2 SV=1	336	188	46	249	59	126	204	0	7.29026e-18	60.2941	60.7143
1C_Locus_33494_Transcript_1/1_Confidence_1.000_Length_272	0	10.5556	-Inf	-Inf	UP	1	Q6TXI9	NA	LRRGT00010 OS=Rattus norvegicus GN=LOC100362981 PE=4 SV=1	272	103	188	247	73	92	60	0	8.21789e-06	85	22.0588
1C_Locus_33618_Transcript_1/3_Confidence_0.500_Length_423	0	6.33334	-Inf	-Inf	UP	1	P28473	Gabrg3	Gamma-aminobutyric acid receptor subunit gamma-3 OS=Rattus norvegicus GN=Gabrg3 PE=2 SV=1	423	467	233	376	106	153	144	0	1.46486e-13	70.8333	34.0426
1C_Locus_33731_Transcript_1/1_Confidence_1.000_Length_379	0	14.7778	-Inf	-Inf	UP	1	Q9Z254	Gipc1 Gipc Rgs19ip1	PDZ domain-containing protein GIPC1 OS=Rattus norvegicus GN=Gipc1 PE=1 SV=2	379	333	34	240	157	225	207	0	5.92669e-30	63.7681	54.6174
1C_Locus_33765_Transcript_1/1_Confidence_1.000_Length_234	0	2.11111	-Inf	-Inf	UP	1	Q9QYC5	Gpr37l1 Etbrlp2	Endothelin B receptor-like protein 2 OS=Rattus norvegicus GN=Gpr37l1 PE=2 SV=1	234	481	41	82	423	436	42	0	6.63266e-06	71.4286	17.9487
1C_Locus_34069_Transcript_2/4_Confidence_0.571_Length_230	0	4.22222	-Inf	-Inf	UP	1	Q6TUE7	NA	LRRGT00097 OS=Rattus norvegicus GN=LOC499407 PE=2 SV=1	230	900	1	207	136	206	207	2	3.92471e-08	30.9859	90
1C_Locus_34149_Transcript_1/1_Confidence_1.000_Length_381	0	65.4445	-Inf	-Inf	UP	0.657719	Q6TXI9	NA	LRRGT00010 OS=Rattus norvegicus GN=LOC100362981 PE=4 SV=1	381	103	42	221	38	95	180	2	0.000826868	33.3333	47.2441
1C_Locus_34353_Transcript_1/1_Confidence_1.000_Length_236	0	16.8889	-Inf	-Inf	UP	1	P18211	RT1-Db1	Rano class II histocompatibility antigen, D-1 beta chain OS=Rattus norvegicus GN=RT1-Db1 PE=2 SV=1	236	264	3	221	59	131	219	0	3.90634e-08	34.2466	92.7966
1C_Locus_34517_Transcript_1/3_Confidence_0.667_Length_249	0	6.33334	-Inf	-Inf	UP	1	B1WC84	NA	Canopy 4 homolog (Zebrafish) OS=Rattus norvegicus GN=Cnpy4 PE=2 SV=1	249	247	106	174	168	190	69	0	3.9949e-05	65.2174	27.7108
1C_Locus_34702_Transcript_2/2_Confidence_1.000_Length_215	0	2.11111	-Inf	-Inf	UP	1	Q6TXI9	NA	LRRGT00010 OS=Rattus norvegicus GN=LOC100362981 PE=4 SV=1	215	103	1	117	57	95	117	0	3.69138e-11	61.5385	54.4186
1C_Locus_34765_Transcript_1/1_Confidence_1.000_Length_320	0	4.22222	-Inf	-Inf	UP	1	Q6TXI9	NA	LRRGT00010 OS=Rattus norvegicus GN=LOC100362981 PE=4 SV=1	320	103	1	150	61	94	150	16	8.45922e-11	56	46.875
1C_Locus_3480_Transcript_2/8_Confidence_0.381_Length_220	0	4.22222	-Inf	-Inf	UP	1	Q6TXI9	NA	LRRGT00010 OS=Rattus norvegicus GN=LOC100362981 PE=4 SV=1	220	103	40	171	58	94	132	9	4.22264e-10	62.2222	60
1C_Locus_34853_Transcript_1/1_Confidence_1.000_Length_244	0	6.33334	-Inf	-Inf	UP	1	B1H278	Trim11	E3 ubiquitin-protein ligase TRIM11 OS=Rattus norvegicus GN=Trim11 PE=2 SV=1	244	467	1	141	288	334	141	0	0.000579607	42.5532	57.7869
1C_Locus_34908_Transcript_1/1_Confidence_1.000_Length_358	0	19	-Inf	-Inf	UP	1	P85972	Vcl	Vinculin OS=Rattus norvegicus GN=Vcl PE=1 SV=1	358	1066	19	231	3	74	213	1	0.000320188	27.7778	59.4972
1C_Locus_35065_Transcript_1/1_Confidence_1.000_Length_251	0	23.2222	-Inf	-Inf	UP	1	Q62635	Muc2	Mucin-2 (Fragment) OS=Rattus norvegicus GN=Muc2 PE=1 SV=1	251	1513	2	250	1414	1496	249	0	3.72181e-19	50.6024	99.2032
1C_Locus_35115_Transcript_3/9_Confidence_0.375_Length_363	0	14.7778	-Inf	-Inf	UP	1	P29315	Rnh1 Rnh	Ribonuclease inhibitor OS=Rattus norvegicus GN=Rnh1 PE=1 SV=2	363	456	211	354	97	142	144	2	1.73924e-05	54.1667	39.6694
1C_Locus_35115_Transcript_6/9_Confidence_0.375_Length_223	0	4.22222	-Inf	-Inf	UP	1	P29315	Rnh1 Rnh	Ribonuclease inhibitor OS=Rattus norvegicus GN=Rnh1 PE=1 SV=2	223	456	29	214	83	142	186	2	1.35522e-08	50	83.4081
1C_Locus_3523_Transcript_5/10_Confidence_0.250_Length_227	0	6.33334	-Inf	-Inf	UP	1	Q7TP76	NA	Aa2-296 OS=Rattus norvegicus GN=LOC100363112 PE=2 SV=1	227	207	111	227	92	130	117	0	2.6326e-12	79.4872	51.5419
1C_Locus_35252_Transcript_3/4_Confidence_0.357_Length_252	0	4.22222	-Inf	-Inf	UP	1	A5GZY2	NA	Arg3.1/Arc mRNA-binding zinc finger protein OS=Rattus norvegicus GN=Zinki PE=2 SV=1	252	463	2	250	331	413	249	0	2.10359e-30	57.8313	98.8095
1C_Locus_35285_Transcript_1/1_Confidence_1.000_Length_317	0	16.8889	-Inf	-Inf	UP	1	Q6TXI9	NA	LRRGT00010 OS=Rattus norvegicus GN=LOC100362981 PE=4 SV=1	317	103	124	237	50	83	114	4	0.0003451	44.7368	35.9621
1C_Locus_35306_Transcript_2/4_Confidence_0.400_Length_867	0	105.556	-Inf	-Inf	UP	0.269874	Q6TXI9	NA	LRRGT00010 OS=Rattus norvegicus GN=LOC100362981 PE=4 SV=1	867	103	2	70	79	101	69	0	8.63024e-05	69.5652	7.95848
1C_Locus_35324_Transcript_1/1_Confidence_1.000_Length_252	0	6.33334	-Inf	-Inf	UP	1	Q2Q0I9	Fndc1 Ags8	Fibronectin type III domain-containing protein 1 OS=Rattus norvegicus GN=Fndc1 PE=2 SV=2	252	1779	2	244	1326	1401	243	5	6.79848e-13	49.3827	96.4286
1C_Locus_35493_Transcript_1/1_Confidence_1.000_Length_512	0	27.4445	-Inf	-Inf	UP	1	Q6TXI9	NA	LRRGT00010 OS=Rattus norvegicus GN=LOC100362981 PE=4 SV=1	512	103	365	430	57	85	66	7	8.25442e-05	62.069	12.8906
1C_Locus_35580_Transcript_1/1_Confidence_1.000_Length_294	0	19	-Inf	-Inf	UP	1	Q63627	Scaf4 Sfrs15	Splicing factor, arginine/serine-rich 15 (Fragment) OS=Rattus norvegicus GN=Scaf4 PE=2 SV=1	294	1048	110	283	224	281	174	0	1.47234e-07	43.1034	59.1837
1C_Locus_35609_Transcript_1/1_Confidence_1.000_Length_206	0	4.22222	-Inf	-Inf	UP	1	D3ZJH1	NA	G protein-coupled receptor 2 (Predicted) OS=Rattus norvegicus GN=Ccr10 PE=3 SV=1	206	362	30	161	191	234	132	0	2.33362e-05	45.4545	64.0777
1C_Locus_35682_Transcript_1/1_Confidence_1.000_Length_237	0	6.33334	-Inf	-Inf	UP	1	Q5BJQ5	Rit2	GTP-binding protein Rit2 OS=Rattus norvegicus GN=Rit2 PE=2 SV=1	237	217	8	178	104	160	171	0	3.90634e-08	45.614	72.1519
1C_Locus_35807_Transcript_1/2_Confidence_0.625_Length_206	0	4.22222	-Inf	-Inf	UP	1	Q6TXI9	NA	LRRGT00010 OS=Rattus norvegicus GN=LOC100362981 PE=4 SV=1	206	103	40	147	60	95	108	0	6.14112e-06	50	52.4272
1C_Locus_36_Transcript_8/22_Confidence_1.000_Length_205	0	8.44445	-Inf	-Inf	UP	1	D3ZRH8	NA	COMM domain containing 4 (Predicted), isoform CRA_c OS=Rattus norvegicus GN=Commd4 PE=4 SV=1	205	199	116	205	10	38	90	1	8.86776e-05	70	43.9024
1C_Locus_36162_Transcript_2/2_Confidence_1.000_Length_228	0	2.11111	-Inf	-Inf	UP	1	Q5BJW9	Dnajc25	DnaJ homolog subfamily C member 25 OS=Rattus norvegicus GN=Dnajc25 PE=2 SV=1	228	357	3	227	50	123	225	1	3.9157e-24	72	98.6842
1C_Locus_36290_Transcript_1/1_Confidence_1.000_Length_237	0	2.11111	-Inf	-Inf	UP	1	P16086	Sptan1 Spna2 Spta2	Spectrin alpha chain, brain OS=Rattus norvegicus GN=Sptan1 PE=1 SV=2	237	2472	19	192	723	780	174	0	3.64763e-06	37.931	73.4177
1C_Locus_36400_Transcript_1/1_Confidence_1.000_Length_290	0	2.11111	-Inf	-Inf	UP	1	Q6TXI9	NA	LRRGT00010 OS=Rattus norvegicus GN=LOC100362981 PE=4 SV=1	290	103	21	131	59	95	111	0	8.93359e-13	70.2703	38.2759
1C_Locus_36563_Transcript_1/1_Confidence_1.000_Length_286	0	2.11111	-Inf	-Inf	UP	1	Q99PS8	Hrg Hrg1	Histidine-rich glycoprotein OS=Rattus norvegicus GN=Hrg PE=2 SV=1	286	525	6	266	319	397	261	8	3.77174e-11	35.6322	91.2587
1C_Locus_36602_Transcript_1/1_Confidence_1.000_Length_262	0	10.5556	-Inf	-Inf	UP	1	D4A578	NA	Protein Hmx2 OS=Rattus norvegicus GN=Hmx2 PE=3 SV=1	262	273	195	260	252	273	66	0	7.99198e-06	81.8182	25.1908
1C_Locus_36654_Transcript_2/3_Confidence_0.400_Length_465	0	8.44445	-Inf	-Inf	UP	1	Q6MG93	NA	Butyrophilin-like 7 OS=Rattus norvegicus GN=Btnl7 PE=2 SV=1	465	547	42	284	125	204	243	3	0.000256951	28.0488	52.2581
1C_Locus_36674_Transcript_2/3_Confidence_0.400_Length_216	0	2.11111	-Inf	-Inf	UP	1	P20767	NA	Ig lambda-2 chain C region OS=Rattus norvegicus PE=4 SV=1	216	104	24	158	6	49	135	1	1.35865e-05	48.8889	62.5
1C_Locus_36776_Transcript_1/1_Confidence_1.000_Length_274	0	10.5556	-Inf	-Inf	UP	1	D3ZLU0	NA	Protein Fam148c OS=Rattus norvegicus GN=C2cd4c PE=4 SV=1	274	422	1	270	321	410	270	0	2.28899e-32	72.2222	98.5401
1C_Locus_36817_Transcript_1/1_Confidence_1.000_Length_211	0	2.11111	-Inf	-Inf	UP	1	Q99MB4	Cbwd1	COBW domain-containing protein 1 OS=Rattus norvegicus GN=Cbwd1 PE=2 SV=2	211	394	2	94	113	143	93	0	9.73669e-12	96.7742	44.0758
1C_Locus_36851_Transcript_1/1_Confidence_1.000_Length_233	0	14.7778	-Inf	-Inf	UP	1	P35467	S100a1	Protein S100-A1 OS=Rattus norvegicus GN=S100a1 PE=1 SV=3	233	94	123	233	57	93	111	0	3.66482e-06	51.3514	47.6395
1C_Locus_36921_Transcript_5/5_Confidence_0.542_Length_218	0	4.22222	-Inf	-Inf	UP	1	A5GZY2	NA	Arg3.1/Arc mRNA-binding zinc finger protein OS=Rattus norvegicus GN=Zinki PE=2 SV=1	218	463	44	214	313	364	171	5	1.26577e-11	54.386	78.4404
1C_Locus_3695_Transcript_2/3_Confidence_0.714_Length_1523	0	299.778	-Inf	-Inf	UP	0.00415371	P12847	Myh3	Myosin-3 OS=Rattus norvegicus GN=Myh3 PE=2 SV=1	1523	1940	228	521	833	936	294	8	0.000521164	30.4762	19.304
1C_Locus_36967_Transcript_1/1_Confidence_1.000_Length_450	0	23.2222	-Inf	-Inf	UP	1	Q64610	Enpp2 Atx Npps2	Ectonucleotide pyrophosphatase/phosphodiesterase family member 2 OS=Rattus norvegicus GN=Enpp2 PE=1 SV=2	450	887	139	360	619	696	222	4	2.9001e-13	47.4359	49.3333
1C_Locus_37190_Transcript_1/1_Confidence_1.000_Length_324	0	14.7778	-Inf	-Inf	UP	1	Q6TXI9	NA	LRRGT00010 OS=Rattus norvegicus GN=LOC100362981 PE=4 SV=1	324	103	1	54	59	76	54	0	0.000763039	77.7778	16.6667
1C_Locus_37245_Transcript_1/1_Confidence_1.000_Length_215	0	6.33334	-Inf	-Inf	UP	1	D3ZLB2	NA	Phosphodiesterase 4B, cAMP specific, isoform CRA_b OS=Rattus norvegicus GN=Pde4b PE=3 SV=1	215	721	63	134	157	180	72	0	0.000973672	75	33.4884
1C_Locus_37297_Transcript_1/1_Confidence_1.000_Length_260	0	2.11111	-Inf	-Inf	UP	1	Q6TXI7	NA	LRRGT00012 OS=Rattus norvegicus GN=LOC499796 PE=2 SV=1	260	615	3	248	478	557	246	2	3.83285e-08	39.0244	94.6154
1C_Locus_37316_Transcript_1/1_Confidence_1.000_Length_320	0	16.8889	-Inf	-Inf	UP	1	Q6TXI9	NA	LRRGT00010 OS=Rattus norvegicus GN=LOC100362981 PE=4 SV=1	320	103	10	123	59	94	114	2	5.67412e-07	57.8947	35.625
1C_Locus_37337_Transcript_2/2_Confidence_1.000_Length_429	0	10.5556	-Inf	-Inf	UP	1	P01681	NA	Ig kappa chain V region S211 OS=Rattus norvegicus PE=1 SV=1	429	109	24	338	2	107	315	1	4.25849e-24	49.0566	73.4266
1C_Locus_37438_Transcript_1/1_Confidence_1.000_Length_208	0	4.22222	-Inf	-Inf	UP	1	D4AAD6	NA	Protein Neto1 OS=Rattus norvegicus GN=Neto1 PE=4 SV=1	208	533	3	206	331	398	204	0	4.83216e-27	77.9412	98.0769
1C_Locus_37535_Transcript_1/1_Confidence_0.714_Length_251	0	2.11111	-Inf	-Inf	UP	1	Q9JKL7	Srek1 Sfrs12 Srrp86	Splicing regulatory glutamine/lysine-rich protein 1 OS=Rattus norvegicus GN=Srek1 PE=1 SV=1	251	494	27	221	274	337	195	1	5.57442e-07	36.9231	77.6892
1C_Locus_37639_Transcript_1/1_Confidence_1.000_Length_228	0	12.6667	-Inf	-Inf	UP	1	Q6ZXY9	NA	Alpha-2,6-sialyltransferase ST6GalNAc V (Fragment) OS=Rattus norvegicus GN=Siat7E PE=2 SV=1	228	339	16	126	227	263	111	0	5.11396e-16	91.8919	48.6842
1C_Locus_37705_Transcript_1/1_Confidence_1.000_Length_373	0	16.8889	-Inf	-Inf	UP	1	D3Z8D8	NA	Protein Slitrk1 OS=Rattus norvegicus GN=Slitrk1 PE=4 SV=1	373	696	2	232	617	692	231	1	2.5128e-34	89.6104	61.9303
1C_Locus_37801_Transcript_1/1_Confidence_1.000_Length_238	0	8.44445	-Inf	-Inf	UP	1	Q4QR83	Stra6	Stimulated by retinoic acid gene 6 protein homolog OS=Rattus norvegicus GN=Stra6 PE=2 SV=1	238	670	1	234	317	394	234	0	2.87681e-19	51.2821	98.3193
1C_Locus_38163_Transcript_1/1_Confidence_1.000_Length_255	0	4.22222	-Inf	-Inf	UP	1	Q6PW50	NA	Neuronal acetylcholine receptor subunit alpha-5 OS=Rattus norvegicus GN=Chrna5 PE=2 SV=1	255	452	111	254	404	451	144	0	2.94195e-16	72.9167	56.4706
1C_Locus_38221_Transcript_1/1_Confidence_1.000_Length_398	0	23.2222	-Inf	-Inf	UP	1	D3ZTP3	NA	Protein Tmem59 OS=Rattus norvegicus GN=Tmem59 PE=4 SV=1	398	323	2	334	69	179	333	0	1.90639e-25	47.7477	83.6683
1C_Locus_38402_Transcript_1/1_Confidence_1.000_Length_214	0	10.5556	-Inf	-Inf	UP	1	D4A409	NA	Laminin, alpha 1 OS=Rattus norvegicus GN=Lama1 PE=2 SV=1	214	3083	1	186	905	963	186	5	8.7861e-13	47.619	86.9159
1C_Locus_38506_Transcript_1/1_Confidence_1.000_Length_261	0	14.7778	-Inf	-Inf	UP	1	Q63191	Mamdc4 Aegp	Apical endosomal glycoprotein OS=Rattus norvegicus GN=Mamdc4 PE=1 SV=1	261	1216	36	260	8	92	225	14	2.40074e-10	39.0805	86.2069
1C_Locus_38509_Transcript_1/1_Confidence_1.000_Length_451	0	21.1111	-Inf	-Inf	UP	1	P57760	Stk16 Mpsk1 Tsf1	Serine/threonine-protein kinase 16 OS=Rattus norvegicus GN=Stk16 PE=2 SV=2	451	305	212	307	146	177	96	0	6.91875e-07	68.75	21.286
1C_Locus_38740_Transcript_1/1_Confidence_1.000_Length_275	0	19	-Inf	-Inf	UP	1	P51179	Nr4a3 Nor1	Nuclear receptor subfamily 4 group A member 3 OS=Rattus norvegicus GN=Nr4a3 PE=2 SV=1	275	628	82	129	99	114	48	0	5.67733e-07	87.5	17.4545
1C_Locus_38879_Transcript_1/1_Confidence_1.000_Length_360	0	19	-Inf	-Inf	UP	1	D3ZZN3	NA	Protein Acss1 OS=Rattus norvegicus GN=Acss1 PE=4 SV=1	360	682	98	352	465	550	255	1	4.02231e-23	47.6744	70.8333
1C_Locus_38958_Transcript_1/1_Confidence_1.000_Length_213	0	2.11111	-Inf	-Inf	UP	1	Q6AXY7	Prpf38b	Pre-mRNA-splicing factor 38B OS=Rattus norvegicus GN=Prpf38b PE=2 SV=1	213	542	1	210	355	432	210	8	9.40894e-07	34.6154	98.5915
1C_Locus_38959_Transcript_1/1_Confidence_1.000_Length_206	0	4.22222	-Inf	-Inf	UP	1	Q923Y9	Taar1 Ta1 Tar1 Trar1	Trace amine-associated receptor 1 OS=Rattus norvegicus GN=Taar1 PE=2 SV=1	206	332	2	175	209	265	174	1	1.23739e-06	39.6552	84.466
1C_Locus_38989_Transcript_3/7_Confidence_0.345_Length_298	0	12.6667	-Inf	-Inf	UP	1	P29315	Rnh1 Rnh	Ribonuclease inhibitor OS=Rattus norvegicus GN=Rnh1 PE=1 SV=2	298	456	53	292	122	200	240	1	2.85272e-11	41.25	80.5369
1C_Locus_39220_Transcript_2/2_Confidence_1.000_Length_948	0	63.3334	-Inf	-Inf	UP	0.69128	Q6TUE7	NA	LRRGT00097 OS=Rattus norvegicus GN=LOC499407 PE=2 SV=1	948	900	243	335	169	199	93	0	4.68134e-07	74.1935	9.81013
1C_Locus_39302_Transcript_1/3_Confidence_0.500_Length_220	0	4.22222	-Inf	-Inf	UP	1	D3ZGP4	NA	RCG39700, isoform CRA_d OS=Rattus norvegicus GN=Rab6a PE=3 SV=1	220	208	114	218	9	43	105	0	7.17081e-15	100	47.7273
1C_Locus_39343_Transcript_1/1_Confidence_1.000_Length_272	0	6.33334	-Inf	-Inf	UP	1	Q5EB56	NA	MAK16 homolog (S. cerevisiae) OS=Rattus norvegicus GN=Mak16 PE=2 SV=1	272	293	180	272	203	233	93	0	3.68467e-10	77.4194	34.1912
1C_Locus_394_Transcript_3/9_Confidence_0.120_Length_328	0	4.22222	-Inf	-Inf	UP	1	P56163	Dpf1 Baf45b Neud4	Zinc finger protein neuro-d4 OS=Rattus norvegicus GN=Dpf1 PE=2 SV=1	328	397	65	232	11	66	168	0	1.92656e-23	78.5714	51.2195
1C_Locus_39469_Transcript_1/1_Confidence_1.000_Length_271	0	10.5556	-Inf	-Inf	UP	1	Q6TXG4	NA	LRRGT00035 OS=Rattus norvegicus GN=Dhx8 PE=2 SV=1	271	1210	22	252	106	184	231	4	2.01477e-20	57.5	85.2399
1C_Locus_39562_Transcript_2/2_Confidence_1.000_Length_227	0	10.5556	-Inf	-Inf	UP	1	Q6TXI7	NA	LRRGT00012 OS=Rattus norvegicus GN=LOC499796 PE=2 SV=1	227	615	2	226	471	556	225	11	5.86482e-12	52.3256	99.1189
1C_Locus_39599_Transcript_1/1_Confidence_1.000_Length_260	0	10.5556	-Inf	-Inf	UP	1	Q6TXI9	NA	LRRGT00010 OS=Rattus norvegicus GN=LOC100362981 PE=4 SV=1	260	103	97	225	60	101	129	1	8.8157e-13	62.7907	49.6154
1C_Locus_39621_Transcript_1/1_Confidence_1.000_Length_495	0	23.2222	-Inf	-Inf	UP	1	D4A082	NA	G protein-coupled receptor 143 (Predicted) OS=Rattus norvegicus GN=Gpr143 PE=4 SV=1	495	405	2	493	139	302	492	0	6.15767e-63	67.0732	99.3939
1C_Locus_39647_Transcript_1/2_Confidence_1.000_Length_357	0	19	-Inf	-Inf	UP	1	Q6TXI9	NA	LRRGT00010 OS=Rattus norvegicus GN=LOC100362981 PE=4 SV=1	357	103	225	332	60	95	108	0	9.9985e-11	61.1111	30.2521
1C_Locus_39654_Transcript_1/1_Confidence_1.000_Length_247	0	10.5556	-Inf	-Inf	UP	1	D3ZP17	NA	CD209a antigen (Predicted), isoform CRA_a OS=Rattus norvegicus GN=Cd209a PE=4 SV=1	247	240	8	241	143	219	234	9	9.50907e-15	48.7805	94.7368
1C_Locus_39738_Transcript_1/1_Confidence_1.000_Length_223	0	2.11111	-Inf	-Inf	UP	1	P02625	Pvalb Pva	Parvalbumin alpha OS=Rattus norvegicus GN=Pvalb PE=1 SV=2	223	110	28	156	67	109	129	0	1.10864e-10	65.1163	57.8475
1C_Locus_39789_Transcript_1/1_Confidence_1.000_Length_395	0	23.2222	-Inf	-Inf	UP	1	D4AA46	NA	Down syndrome critical region homolog 6 (Human) (Predicted), isoform CRA_b OS=Rattus norvegicus GN=Dscr6 PE=4 SV=1	395	149	214	384	76	130	171	2	6.67003e-07	45.614	43.2911
1C_Locus_39793_Transcript_5/6_Confidence_0.385_Length_229	0	2.11111	-Inf	-Inf	UP	1	P29315	Rnh1 Rnh	Ribonuclease inhibitor OS=Rattus norvegicus GN=Rnh1 PE=1 SV=2	229	456	30	224	80	142	195	2	2.38662e-05	43.0769	85.1528
1C_Locus_39805_Transcript_1/1_Confidence_1.000_Length_293	0	4.22222	-Inf	-Inf	UP	1	Q6QI43	NA	LRRGT00165 OS=Rattus norvegicus GN=LOC498826 PE=2 SV=1	293	240	30	293	151	231	264	7	1.33168e-08	31.8182	90.1024
1C_Locus_39863_Transcript_2/2_Confidence_1.000_Length_215	0	2.11111	-Inf	-Inf	UP	1	P29315	Rnh1 Rnh	Ribonuclease inhibitor OS=Rattus norvegicus GN=Rnh1 PE=1 SV=2	215	456	57	206	108	149	150	8	1.04028e-05	50	69.7674
1C_Locus_40057_Transcript_1/1_Confidence_1.000_Length_647	0	23.2222	-Inf	-Inf	UP	1	Q9EPI1	Xylt1	Xylosyltransferase 1 (Fragment) OS=Rattus norvegicus GN=Xylt1 PE=2 SV=1	647	821	584	646	539	559	63	0	0.000802811	71.4286	9.73725
1C_Locus_40137_Transcript_1/1_Confidence_1.000_Length_431	0	8.44445	-Inf	-Inf	UP	1	B5DF45	Traf6	TNF receptor-associated factor 6 OS=Rattus norvegicus GN=Traf6 PE=2 SV=1	431	530	22	327	118	218	306	1	1.2637e-15	32.3529	70.9977
1C_Locus_40257_Transcript_1/1_Confidence_1.000_Length_246	0	4.22222	-Inf	-Inf	UP	1	Q6TXI9	NA	LRRGT00010 OS=Rattus norvegicus GN=LOC100362981 PE=4 SV=1	246	103	4	114	59	95	111	0	4.27834e-07	48.6486	45.122
1C_Locus_40289_Transcript_1/1_Confidence_1.000_Length_249	0	10.5556	-Inf	-Inf	UP	1	Q05343	Rxra Nr2b1	Retinoic acid receptor RXR-alpha OS=Rattus norvegicus GN=Rxra PE=2 SV=1	249	467	72	248	209	267	177	0	3.60507e-22	81.3559	71.0843
1C_Locus_40350_Transcript_1/2_Confidence_1.000_Length_207	0	2.11111	-Inf	-Inf	UP	1	Q62635	Muc2	Mucin-2 (Fragment) OS=Rattus norvegicus GN=Muc2 PE=1 SV=1	207	1513	20	205	1437	1502	186	8	1.78265e-13	52.9412	89.8551
1C_Locus_40392_Transcript_1/1_Confidence_1.000_Length_259	0	4.22222	-Inf	-Inf	UP	1	Q6TXI9	NA	LRRGT00010 OS=Rattus norvegicus GN=LOC100362981 PE=4 SV=1	259	103	151	258	60	95	108	0	1.07765e-10	66.6667	41.6988
1C_Locus_40544_Transcript_1/1_Confidence_1.000_Length_257	0	8.44445	-Inf	-Inf	UP	1	Q99PP0	Wisp1 Ccn4 Elm1	WNT1-inducible-signaling pathway protein 1 OS=Rattus norvegicus GN=Wisp1 PE=2 SV=1	257	367	7	255	267	349	249	0	7.46349e-20	43.3735	96.8872
1C_Locus_40669_Transcript_1/1_Confidence_1.000_Length_219	0	2.11111	-Inf	-Inf	UP	1	B1H278	Trim11	E3 ubiquitin-protein ligase TRIM11 OS=Rattus norvegicus GN=Trim11 PE=2 SV=1	219	467	31	180	296	346	150	1	9.11149e-05	45.098	68.4932
1C_Locus_40696_Transcript_1/1_Confidence_1.000_Length_202	0	4.22222	-Inf	-Inf	UP	1	D3ZVD3	NA	5'-nucleotidase, cytosolic IA (Predicted) OS=Rattus norvegicus GN=Nt5c1a PE=4 SV=1	202	362	5	202	276	341	198	0	7.98329e-30	92.4242	98.0198
1C_Locus_40750_Transcript_1/1_Confidence_1.000_Length_224	0	8.44445	-Inf	-Inf	UP	1	Q6TXI9	NA	LRRGT00010 OS=Rattus norvegicus GN=LOC100362981 PE=4 SV=1	224	103	45	221	60	102	177	16	3.69062e-06	42.3729	79.0179
1C_Locus_40782_Transcript_1/1_Confidence_1.000_Length_255	0	8.44445	-Inf	-Inf	UP	1	G3V765	NA	Envoplakin (Predicted) OS=Rattus norvegicus GN=Evpl PE=4 SV=1	255	2029	1	252	1367	1450	252	0	3.70409e-19	53.5714	98.8235
1C_Locus_40963_Transcript_1/1_Confidence_1.000_Length_273	0	6.33334	-Inf	-Inf	UP	1	Q01717	Trhr	Thyrotropin-releasing hormone receptor OS=Rattus norvegicus GN=Trhr PE=2 SV=1	273	412	24	263	260	339	240	0	1.13876e-31	75	87.9121
1C_Locus_41088_Transcript_1/1_Confidence_1.000_Length_305	0	10.5556	-Inf	-Inf	UP	1	Q8CIZ5	Dmbt1	Deleted in malignant brain tumors 1 protein OS=Rattus norvegicus GN=Dmbt1 PE=1 SV=1	305	1418	27	305	285	378	279	1	1.83144e-26	57.4468	91.4754
1C_Locus_41324_Transcript_1/1_Confidence_1.000_Length_446	0	14.7778	-Inf	-Inf	UP	1	Q6MG66	NA	LSM2 homolog, U6 small nuclear RNA associated [S. cerevisiae] OS=Rattus norvegicus GN=Lsm2 PE=4 SV=1	446	131	1	54	75	92	54	0	0.000311345	94.4444	12.1076
1C_Locus_41343_Transcript_1/1_Confidence_1.000_Length_387	0	14.7778	-Inf	-Inf	UP	1	Q63041	A1m Pzp	Alpha-1-macroglobulin OS=Rattus norvegicus GN=A1m PE=1 SV=1	387	1500	21	383	456	578	363	4	8.41985e-12	30.6452	93.7984
1C_Locus_41372_Transcript_1/1_Confidence_1.000_Length_233	0	8.44445	-Inf	-Inf	UP	1	O70594	Slc22a5 Octn2	Solute carrier family 22 member 5 OS=Rattus norvegicus GN=Slc22a5 PE=1 SV=1	233	557	3	227	317	393	225	4	1.02802e-16	52.5641	96.5665
1C_Locus_41457_Transcript_1/1_Confidence_1.000_Length_242	0	6.33334	-Inf	-Inf	UP	1	Q923Y5	Taar6 Ta4 Tar4 Trar4	Trace amine-associated receptor 6 OS=Rattus norvegicus GN=Taar6 PE=3 SV=1	242	345	75	242	13	68	168	0	4.02342e-05	41.0714	69.4215
1C_Locus_41460_Transcript_1/1_Confidence_1.000_Length_255	0	10.5556	-Inf	-Inf	UP	1	P46462	Vcp	Transitional endoplasmic reticulum ATPase OS=Rattus norvegicus GN=Vcp PE=1 SV=3	255	806	2	253	199	282	252	0	6.95377e-42	92.8571	98.8235
1C_Locus_41509_Transcript_1/1_Confidence_1.000_Length_277	0	6.33334	-Inf	-Inf	UP	1	P13941	Col3a1	Collagen alpha-1(III) chain OS=Rattus norvegicus GN=Col3a1 PE=2 SV=3	277	1463	47	220	236	299	174	6	4.0494e-13	51.5625	62.8159
1C_Locus_41578_Transcript_1/1_Confidence_1.000_Length_253	0	10.5556	-Inf	-Inf	UP	1	Q6TXI9	NA	LRRGT00010 OS=Rattus norvegicus GN=LOC100362981 PE=4 SV=1	253	103	82	183	62	95	102	0	4.86052e-11	70.5882	40.3162
1C_Locus_41765_Transcript_1/1_Confidence_1.000_Length_241	0	6.33334	-Inf	-Inf	UP	1	Q6TXI7	NA	LRRGT00012 OS=Rattus norvegicus GN=LOC499796 PE=2 SV=1	241	615	3	230	487	559	228	3	8.66184e-16	53.9474	94.6058
1C_Locus_41909_Transcript_1/1_Confidence_1.000_Length_341	0	2.11111	-Inf	-Inf	UP	1	P10688	Plcd1	1-phosphatidylinositol 4,5-bisphosphate phosphodiesterase delta-1 OS=Rattus norvegicus GN=Plcd1 PE=1 SV=1	341	756	5	157	319	369	153	0	4.16712e-27	66.6667	44.868
1C_Locus_41957_Transcript_1/1_Confidence_1.000_Length_213	0	4.22222	-Inf	-Inf	UP	1	G3V9F1	NA	Potassium voltage gated channel, Shab-related subfamily, member 2 OS=Rattus norvegicus GN=Kcnb2 PE=3 SV=1	213	907	1	213	377	447	213	0	2.14909e-35	98.5915	100
1C_Locus_42066_Transcript_1/1_Confidence_1.000_Length_201	0	2.11111	-Inf	-Inf	UP	1	G3V6Z0	NA	Protein Hoxa10 OS=Rattus norvegicus GN=Hoxa10 PE=3 SV=1	201	313	5	109	279	313	105	0	1.37122e-13	88.5714	52.2388
1C_Locus_42159_Transcript_1/1_Confidence_1.000_Length_252	0	6.33334	-Inf	-Inf	UP	1	G3V6W0	NA	Glutamate receptor 4 OS=Rattus norvegicus GN=Gria4 PE=4 SV=1	252	902	3	251	539	619	249	2	9.10357e-42	91.5663	98.8095
1C_Locus_42160_Transcript_1/1_Confidence_1.000_Length_219	0	2.11111	-Inf	-Inf	UP	1	Q6TXI9	NA	LRRGT00010 OS=Rattus norvegicus GN=LOC100362981 PE=4 SV=1	219	103	88	216	59	101	129	0	1.07381e-13	62.7907	58.9041
1C_Locus_42247_Transcript_1/1_Confidence_1.000_Length_235	0	12.6667	-Inf	-Inf	UP	1	G3V6U1	NA	RCG26347, isoform CRA_d OS=Rattus norvegicus GN=Slc12a1 PE=4 SV=1	235	1095	161	235	1071	1095	75	0	8.14522e-06	76	31.9149
1C_Locus_42507_Transcript_1/1_Confidence_1.000_Length_525	0	38	-Inf	-Inf	UP	1	Q5PQK5	NA	Radixin OS=Rattus norvegicus GN=Rdx PE=2 SV=1	525	583	269	523	499	583	255	0	2.41715e-31	70.5882	48.5714
1C_Locus_42593_Transcript_1/1_Confidence_1.000_Length_216	0	6.33334	-Inf	-Inf	UP	1	Q6TXI9	NA	LRRGT00010 OS=Rattus norvegicus GN=LOC100362981 PE=4 SV=1	216	103	92	214	55	95	123	0	5.51604e-07	46.3415	56.9444
1C_Locus_42619_Transcript_1/1_Confidence_1.000_Length_603	0	42.2222	-Inf	-Inf	UP	1	G3V942	NA	B2 bradykinin receptor OS=Rattus norvegicus GN=Bdkrb2 PE=3 SV=1	603	398	1	186	294	355	186	0	1.10902e-12	50	30.8458
1C_Locus_42653_Transcript_1/1_Confidence_1.000_Length_271	0	6.33334	-Inf	-Inf	UP	1	P11475	Esrrb Err2 Esrl2 Nr3b2	Steroid hormone receptor ERR2 OS=Rattus norvegicus GN=Esrrb PE=2 SV=1	271	433	3	269	92	180	267	0	6.63953e-45	87.6404	98.524
1C_Locus_42756_Transcript_1/1_Confidence_1.000_Length_278	0	16.8889	-Inf	-Inf	UP	1	Q9JIX5	Chd8	Chromodomain-helicase-DNA-binding protein 8 OS=Rattus norvegicus GN=Chd8 PE=1 SV=2	278	2581	52	168	2462	2508	117	8	2.15216e-06	42.5532	42.0863
1C_Locus_42867_Transcript_1/1_Confidence_1.000_Length_219	0	8.44445	-Inf	-Inf	UP	1	Q6TXI9	NA	LRRGT00010 OS=Rattus norvegicus GN=LOC100362981 PE=4 SV=1	219	103	57	170	60	95	114	2	2.55043e-12	71.0526	52.0548
1C_Locus_42938_Transcript_1/1_Confidence_1.000_Length_394	0	19	-Inf	-Inf	UP	1	Q5M7U6	Actr2 Arp2	Actin-related protein 2 OS=Rattus norvegicus GN=Actr2 PE=1 SV=1	394	394	327	392	316	337	66	0	0.000177778	90.9091	16.7513
1C_Locus_42945_Transcript_1/1_Confidence_1.000_Length_285	0	8.44445	-Inf	-Inf	UP	1	Q6TXI9	NA	LRRGT00010 OS=Rattus norvegicus GN=LOC100362981 PE=4 SV=1	285	103	3	68	78	102	66	3	1.81308e-05	72	23.1579
1C_Locus_42963_Transcript_1/1_Confidence_1.000_Length_251	0	4.22222	-Inf	-Inf	UP	1	G3V7I6	NA	Sterol O-acyltransferase 2 OS=Rattus norvegicus GN=Soat2 PE=4 SV=1	251	524	28	246	262	334	219	0	1.6144e-22	64.3836	87.251
1C_Locus_42977_Transcript_1/1_Confidence_1.000_Length_315	0	10.5556	-Inf	-Inf	UP	1	Q71LX6	Xirp2 Cmya3 Xin2	Xin actin-binding repeat-containing protein 2 OS=Rattus norvegicus GN=Xirp2 PE=2 SV=1	315	3302	10	264	1560	1647	255	3	9.08158e-05	30.6818	80.9524
1C_Locus_42983_Transcript_1/1_Confidence_1.000_Length_216	0	6.33334	-Inf	-Inf	UP	1	Q6IFV1	Krt14 Ka14 Krt1-14	Keratin, type I cytoskeletal 14 OS=Rattus norvegicus GN=Krt14 PE=2 SV=1	216	485	3	206	116	183	204	0	9.07112e-18	58.8235	94.4444
1C_Locus_43180_Transcript_1/1_Confidence_1.000_Length_242	0	8.44445	-Inf	-Inf	UP	1	Q2I0Y6	NA	Protein Cdk105 OS=Rattus norvegicus GN=Cdk105 PE=2 SV=1	242	260	3	242	100	130	240	49	5.25475e-05	37.5	99.1736
1C_Locus_43181_Transcript_1/1_Confidence_1.000_Length_276	0	4.22222	-Inf	-Inf	UP	1	P97685	Nfasc	Neurofascin OS=Rattus norvegicus GN=Nfasc PE=1 SV=2	276	1240	33	230	758	823	198	0	1.21937e-17	54.5455	71.7391
1C_Locus_43190_Transcript_1/1_Confidence_1.000_Length_287	0	8.44445	-Inf	-Inf	UP	1	Q4FZX6	NA	Protein RT1-CE10 OS=Rattus norvegicus GN=RT1-CE10 PE=2 SV=1	287	365	28	276	44	126	249	6	1.52757e-12	36.0465	86.7596
1C_Locus_432_Transcript_2/12_Confidence_1.000_Length_211	0	2.11111	-Inf	-Inf	UP	1	Q1JU68	Eif3a Eif3s10	Eukaryotic translation initiation factor 3 subunit A OS=Rattus norvegicus GN=Eif3a PE=2 SV=2	211	1354	166	210	410	424	45	0	0.000370631	80	21.327
1C_Locus_43244_Transcript_1/1_Confidence_1.000_Length_231	0	6.33334	-Inf	-Inf	UP	1	Q6TXI9	NA	LRRGT00010 OS=Rattus norvegicus GN=LOC100362981 PE=4 SV=1	231	103	6	140	60	99	135	5	3.54976e-09	62.2222	58.4416
1C_Locus_43347_Transcript_1/1_Confidence_1.000_Length_344	0	8.44445	-Inf	-Inf	UP	1	P11475	Esrrb Err2 Esrl2 Nr3b2	Steroid hormone receptor ERR2 OS=Rattus norvegicus GN=Esrrb PE=2 SV=1	344	433	1	342	80	172	342	21	1.77259e-46	77.193	99.4186
1C_Locus_43388_Transcript_1/1_Confidence_1.000_Length_209	0	4.22222	-Inf	-Inf	UP	1	Q6TXI9	NA	LRRGT00010 OS=Rattus norvegicus GN=LOC100362981 PE=4 SV=1	209	103	92	193	60	93	102	0	4.38072e-12	73.5294	48.8038
1C_Locus_43460_Transcript_1/1_Confidence_1.000_Length_284	0	6.33334	-Inf	-Inf	UP	1	Q8VIJ5	Mgea5 Hexc Mea5	Bifunctional protein NCOAT OS=Rattus norvegicus GN=Mgea5 PE=1 SV=1	284	916	108	239	118	161	132	0	1.63986e-06	52.2727	46.4789
1C_Locus_43495_Transcript_4/5_Confidence_0.462_Length_234	0	2.11111	-Inf	-Inf	UP	1	P29315	Rnh1 Rnh	Ribonuclease inhibitor OS=Rattus norvegicus GN=Rnh1 PE=1 SV=2	234	456	30	227	80	143	198	2	1.0663e-05	40.9091	84.6154
1C_Locus_43664_Transcript_1/1_Confidence_1.000_Length_285	0	16.8889	-Inf	-Inf	UP	1	Q6Q287	NA	Ankyrin repeat, family A (RFXANK-like), 2 OS=Rattus norvegicus GN=Ankra2 PE=2 SV=1	285	313	172	285	231	268	114	0	8.24514e-24	84.2105	40
1C_Locus_43855_Transcript_1/1_Confidence_1.000_Length_350	0	16.8889	-Inf	-Inf	UP	1	Q6TXI9	NA	LRRGT00010 OS=Rattus norvegicus GN=LOC100362981 PE=4 SV=1	350	103	282	344	76	96	63	0	0.000501875	66.6667	18
1C_Locus_43933_Transcript_1/1_Confidence_1.000_Length_317	0	12.6667	-Inf	-Inf	UP	1	Q6TXI9	NA	LRRGT00010 OS=Rattus norvegicus GN=LOC100362981 PE=4 SV=1	317	103	1	51	76	92	51	0	2.38989e-05	88.2353	16.0883
1C_Locus_44005_Transcript_1/1_Confidence_1.000_Length_326	0	2.11111	-Inf	-Inf	UP	1	Q6TXI9	NA	LRRGT00010 OS=Rattus norvegicus GN=LOC100362981 PE=4 SV=1	326	103	11	118	60	95	108	0	1.21539e-09	63.8889	33.1288
1C_Locus_44006_Transcript_2/2_Confidence_1.000_Length_229	0	4.22222	-Inf	-Inf	UP	1	Q5XIN3	Traf3ip1	TRAF3-interacting protein 1 OS=Rattus norvegicus GN=Traf3ip1 PE=2 SV=1	229	653	5	217	194	276	213	12	0.000201567	26.506	93.0131
1C_Locus_44009_Transcript_1/1_Confidence_1.000_Length_330	0	8.44445	-Inf	-Inf	UP	1	O88751	Cabp1	Calcium-binding protein 1 OS=Rattus norvegicus GN=Cabp1 PE=1 SV=2	330	298	3	179	206	264	177	0	6.8739e-41	83.0508	53.6364
1C_Locus_44416_Transcript_1/1_Confidence_1.000_Length_217	0	2.11111	-Inf	-Inf	UP	1	O35460	Angpt1	Angiopoietin-1 OS=Rattus norvegicus GN=Angpt1 PE=2 SV=2	217	497	21	215	311	375	195	0	1.03547e-21	60	89.8618
1C_Locus_44501_Transcript_1/1_Confidence_1.000_Length_201	0	10.5556	-Inf	-Inf	UP	1	Q5RKI8	Abcb8	ATP-binding cassette sub-family B member 8, mitochondrial OS=Rattus norvegicus GN=Abcb8 PE=2 SV=1	201	714	104	199	462	493	96	0	7.2877e-07	65.625	47.7612
1C_Locus_44690_Transcript_2/2_Confidence_1.000_Length_338	0	8.44445	-Inf	-Inf	UP	1	Q6TXI9	NA	LRRGT00010 OS=Rattus norvegicus GN=LOC100362981 PE=4 SV=1	338	103	38	205	53	102	168	6	0.000268948	35.7143	49.7041
1C_Locus_44716_Transcript_2/3_Confidence_0.333_Length_721	0	27.4445	-Inf	-Inf	UP	1	Q501W4	Vtcn1	V-set domain-containing T-cell activation inhibitor 1 OS=Rattus norvegicus GN=Vtcn1 PE=2 SV=1	721	282	473	712	49	130	240	2	1.20616e-06	31.7073	33.2871
1C_Locus_44752_Transcript_1/1_Confidence_1.000_Length_252	0	2.11111	-Inf	-Inf	UP	1	Q7TPA7	NA	Ab1-013 OS=Rattus norvegicus GN=LOC690435 PE=2 SV=1	252	348	2	250	186	273	249	5	3.36623e-20	54.5455	98.8095
1C_Locus_44813_Transcript_1/1_Confidence_1.000_Length_283	0	2.11111	-Inf	-Inf	UP	1	Q9QZA1	Phlda1 Pqr	Pleckstrin homology-like domain family A member 1 OS=Rattus norvegicus GN=Phlda1 PE=2 SV=2	283	407	25	264	304	380	240	3	6.65774e-08	36.25	84.8057
1C_Locus_44877_Transcript_3/3_Confidence_0.778_Length_261	0	4.22222	-Inf	-Inf	UP	1	Q6QI75	NA	LRRG00133 OS=Rattus norvegicus GN=Wdr55 PE=2 SV=1	261	872	185	259	286	310	75	0	7.99198e-06	72	28.7356
1C_Locus_44897_Transcript_1/1_Confidence_1.000_Length_304	0	16.8889	-Inf	-Inf	UP	1	Q9Z221	Pmfbp1 Odf3	Polyamine-modulated factor 1-binding protein 1 OS=Rattus norvegicus GN=Pmfbp1 PE=2 SV=2	304	971	44	280	389	466	237	5	5.18523e-05	29.6296	77.9605
1C_Locus_45107_Transcript_1/1_Confidence_1.000_Length_380	0	38	-Inf	-Inf	UP	1	Q7TP76	NA	Aa2-296 OS=Rattus norvegicus GN=LOC100363112 PE=2 SV=1	380	207	157	285	94	134	129	2	8.83432e-06	55.814	33.9474
1C_Locus_45136_Transcript_1/1_Confidence_1.000_Length_253	0	6.33334	-Inf	-Inf	UP	1	P63255	Crip1 Crip	Cysteine-rich protein 1 OS=Rattus norvegicus GN=Crip1 PE=1 SV=2	253	77	1	57	11	29	57	0	0.000115957	89.4737	22.5296
1C_Locus_45146_Transcript_1/1_Confidence_1.000_Length_279	0	14.7778	-Inf	-Inf	UP	1	G3V7I1	NA	C-C motif chemokine 4 OS=Rattus norvegicus GN=Ccl4 PE=4 SV=1	279	92	16	237	1	74	222	0	5.2881e-05	31.0811	79.5699
1C_Locus_45286_Transcript_1/1_Confidence_1.000_Length_376	0	12.6667	-Inf	-Inf	UP	1	Q6TXI9	NA	LRRGT00010 OS=Rattus norvegicus GN=LOC100362981 PE=4 SV=1	376	103	185	307	59	93	123	6	6.6069e-06	48.7805	32.7128
1C_Locus_45413_Transcript_1/1_Confidence_1.000_Length_301	0	10.5556	-Inf	-Inf	UP	1	G3V656	NA	Protein Mepce OS=Rattus norvegicus GN=Mepce PE=4 SV=1	301	660	163	300	378	413	138	10	0.000257978	41.3043	45.8472
1C_Locus_45446_Transcript_1/1_Confidence_1.000_Length_338	0	16.8889	-Inf	-Inf	UP	1	Q62609	Olfm1 D2Sut1e Noe1 Noel Noel1	Noelin OS=Rattus norvegicus GN=Olfm1 PE=2 SV=1	338	485	2	337	203	314	336	0	8.00444e-41	63.3929	99.4083
1C_Locus_45515_Transcript_1/1_Confidence_1.000_Length_243	0	14.7778	-Inf	-Inf	UP	1	Q5RKH7	NA	Transmembrane protein C2orf18 homolog OS=Rattus norvegicus PE=2 SV=1	243	372	119	241	1	41	123	0	5.79634e-12	73.1707	50.6173
1C_Locus_45638_Transcript_1/1_Confidence_1.000_Length_241	0	6.33334	-Inf	-Inf	UP	1	Q9JKS6	Pclo	Protein piccolo OS=Rattus norvegicus GN=Pclo PE=1 SV=1	241	5085	54	221	447	509	168	7	0.000582353	36.5079	69.7095
1C_Locus_45765_Transcript_2/2_Confidence_1.000_Length_396	0	16.8889	-Inf	-Inf	UP	1	Q6TXI7	NA	LRRGT00012 OS=Rattus norvegicus GN=LOC499796 PE=2 SV=1	396	615	7	309	464	563	303	3	1.15925e-14	38.2353	76.5152
1C_Locus_45821_Transcript_1/1_Confidence_1.000_Length_214	0	6.33334	-Inf	-Inf	UP	1	P31422	Grm3 Gprc1c Mglur3	Metabotropic glutamate receptor 3 OS=Rattus norvegicus GN=Grm3 PE=1 SV=1	214	879	2	133	819	861	132	1	5.89338e-09	59.0909	61.6822
1C_Locus_45831_Transcript_1/1_Confidence_1.000_Length_210	0	6.33334	-Inf	-Inf	UP	1	Q767I4	NA	Cadherin-related neuronal receptor 8 OS=Rattus norvegicus GN=Pcdhac2 PE=2 SV=1	210	949	2	193	331	394	192	0	6.75848e-13	46.875	91.4286
1C_Locus_45887_Transcript_1/1_Confidence_1.000_Length_365	0	2.11111	-Inf	-Inf	UP	1	Q566D4	NA	Glutamate receptor 4 OS=Rattus norvegicus GN=Gria4 PE=2 SV=1	365	433	1	78	408	433	78	0	1.20446e-06	80.7692	21.3699
1C_Locus_45895_Transcript_1/1_Confidence_1.000_Length_267	0	19	-Inf	-Inf	UP	1	Q712J3	NA	Bicaudal D homolog 2 (Drosophila), isoform CRA_a OS=Rattus norvegicus GN=Bicd2 PE=2 SV=1	267	820	82	267	202	263	186	0	1.43932e-23	83.871	69.6629
1C_Locus_45936_Transcript_1/1_Confidence_1.000_Length_248	0	6.33334	-Inf	-Inf	UP	1	Q6QI75	NA	LRRG00133 OS=Rattus norvegicus GN=Wdr55 PE=2 SV=1	248	872	1	126	277	318	126	0	2.5082e-07	45.2381	50.8065
1C_Locus_45938_Transcript_1/1_Confidence_1.000_Length_280	0	14.7778	-Inf	-Inf	UP	1	G3V9C4	NA	Protein St6galnac1 OS=Rattus norvegicus GN=St6galnac1 PE=4 SV=1	280	520	62	193	425	468	132	0	7.37894e-07	45.4545	47.1429
1C_Locus_45984_Transcript_1/1_Confidence_1.000_Length_204	0	4.22222	-Inf	-Inf	UP	1	D3ZEJ6	NA	Ankyrin repeat and SOCS box-containing 13 (Predicted), isoform CRA_b OS=Rattus norvegicus GN=Asb13 PE=4 SV=1	204	278	1	204	61	128	204	0	6.1269e-14	48.5294	100
1C_Locus_46013_Transcript_1/1_Confidence_1.000_Length_237	0	8.44445	-Inf	-Inf	UP	1	Q6YGU2	NA	Toll-like receptor OS=Rattus norvegicus GN=Tlr2 PE=2 SV=1	237	784	2	208	615	673	207	10	0.000153612	28.9855	87.3418
1C_Locus_46454_Transcript_1/2_Confidence_1.000_Length_350	0	14.7778	-Inf	-Inf	UP	1	D3ZDM5	NA	NACHT, leucine rich repeat and PYD containing 5 (Predicted) OS=Rattus norvegicus GN=Nlrp5 PE=4 SV=1	350	880	77	346	16	103	270	4	0.000294227	34.0659	77.1429
1C_Locus_46538_Transcript_1/1_Confidence_1.000_Length_229	0	4.22222	-Inf	-Inf	UP	1	Q8R508	Fat3	Protocadherin Fat 3 OS=Rattus norvegicus GN=Fat3 PE=1 SV=1	229	4555	5	229	1232	1306	225	0	5.45114e-26	65.3333	98.2533
1C_Locus_46641_Transcript_4/11_Confidence_0.269_Length_487	0	2.11111	-Inf	-Inf	UP	1	P29315	Rnh1 Rnh	Ribonuclease inhibitor OS=Rattus norvegicus GN=Rnh1 PE=1 SV=2	487	456	366	464	108	140	99	0	0.000217296	63.6364	20.3285
1C_Locus_46649_Transcript_1/1_Confidence_1.000_Length_248	0	10.5556	-Inf	-Inf	UP	1	Q6TXI9	NA	LRRGT00010 OS=Rattus norvegicus GN=LOC100362981 PE=4 SV=1	248	103	89	196	59	94	108	0	3.38208e-12	69.4444	43.5484
1C_Locus_46747_Transcript_1/1_Confidence_1.000_Length_953	0	149.889	-Inf	-Inf	UP	0.0995538	Q6AYF9	Irgc Iigp5 Irgc1	Interferon-inducible GTPase 5 OS=Rattus norvegicus GN=Irgc PE=2 SV=1	953	463	6	308	300	404	303	8	6.16961e-07	38.3178	31.7943
1C_Locus_46877_Transcript_1/1_Confidence_1.000_Length_272	0	12.6667	-Inf	-Inf	UP	1	P42260	Grik2 Glur6	Glutamate receptor, ionotropic kainate 2 OS=Rattus norvegicus GN=Grik2 PE=1 SV=2	272	908	61	225	854	908	165	0	1.03236e-24	90.9091	60.6618
1C_Locus_47147_Transcript_1/1_Confidence_1.000_Length_225	0	4.22222	-Inf	-Inf	UP	1	B0K019	Bag1	BAG family molecular chaperone regulator 1 OS=Rattus norvegicus GN=Bag1 PE=2 SV=1	225	358	4	201	81	146	198	0	4.07095e-05	27.2727	88
1C_Locus_47167_Transcript_1/1_Confidence_1.000_Length_232	0	8.44445	-Inf	-Inf	UP	1	Q6TXI9	NA	LRRGT00010 OS=Rattus norvegicus GN=LOC100362981 PE=4 SV=1	232	103	123	230	60	95	108	0	3.10253e-13	75	46.5517
1C_Locus_47190_Transcript_1/1_Confidence_1.000_Length_202	0	4.22222	-Inf	-Inf	UP	1	Q6TXI9	NA	LRRGT00010 OS=Rattus norvegicus GN=LOC100362981 PE=4 SV=1	202	103	148	201	79	96	54	0	1.79091e-05	88.8889	26.7327
1C_Locus_47320_Transcript_1/1_Confidence_1.000_Length_333	0	10.5556	-Inf	-Inf	UP	1	Q8R508	Fat3	Protocadherin Fat 3 OS=Rattus norvegicus GN=Fat3 PE=1 SV=1	333	4555	1	333	1700	1810	333	0	7.25025e-39	69.3694	100
1C_Locus_47334_Transcript_1/1_Confidence_1.000_Length_311	0	8.44445	-Inf	-Inf	UP	1	P07861	Mme	Neprilysin OS=Rattus norvegicus GN=Mme PE=1 SV=2	311	750	2	226	6	79	225	1	5.4997e-15	50.6667	72.3473
1C_Locus_47392_Transcript_1/1_Confidence_1.000_Length_240	0	8.44445	-Inf	-Inf	UP	1	Q9QY78	Ikbkb Ikkb	Inhibitor of nuclear factor kappa-B kinase subunit beta OS=Rattus norvegicus GN=Ikbkb PE=1 SV=1	240	757	103	240	112	159	138	2	4.9069e-11	64.5833	57.5
1C_Locus_47456_Transcript_1/1_Confidence_1.000_Length_265	0	12.6667	-Inf	-Inf	UP	1	Q66HA1	Map3k11 Mlk3	Mitogen-activated protein kinase kinase kinase 11 OS=Rattus norvegicus GN=Map3k11 PE=1 SV=1	265	850	4	261	363	448	258	0	2.22591e-24	61.6279	97.3585
1C_Locus_47519_Transcript_1/1_Confidence_1.000_Length_297	0	2.11111	-Inf	-Inf	UP	1	Q5FVQ8	Nlrx1	NLR family member X1 OS=Rattus norvegicus GN=Nlrx1 PE=2 SV=1	297	973	1	240	238	317	240	4	1.79098e-05	30.4878	80.8081
1C_Locus_4754_Transcript_1/1_Confidence_1.000_Length_270	0	6.33334	-Inf	-Inf	UP	1	P55043	Rrad Rad	GTP-binding protein RAD OS=Rattus norvegicus GN=Rrad PE=2 SV=2	270	306	3	269	137	233	267	8	1.44266e-15	42.268	98.8889
1C_Locus_47547_Transcript_1/5_Confidence_0.286_Length_210	0	2.11111	-Inf	-Inf	UP	1	Q6TXI9	NA	LRRGT00010 OS=Rattus norvegicus GN=LOC100362981 PE=4 SV=1	210	103	1	99	63	95	99	0	1.3618e-05	51.5152	47.1429
1C_Locus_47580_Transcript_1/1_Confidence_1.000_Length_404	0	27.4445	-Inf	-Inf	UP	1	P63144	Kcnab1 Kvb1	Voltage-gated potassium channel subunit beta-1 OS=Rattus norvegicus GN=Kcnab1 PE=1 SV=1	404	401	28	240	1	74	213	5	5.25014e-10	49.3333	52.7228
1C_Locus_47640_Transcript_1/1_Confidence_1.000_Length_426	0	4.22222	-Inf	-Inf	UP	1	Q8K3M6	Erc2 Cast1 Cmbp	ERC protein 2 OS=Rattus norvegicus GN=Erc2 PE=1 SV=1	426	957	3	401	531	677	399	14	2.72446e-07	25.1701	93.662
1C_Locus_47659_Transcript_1/3_Confidence_0.400_Length_295	0	8.44445	-Inf	-Inf	UP	1	Q6EIX2	Magmas-ps1 Magmas Pam16 Tim16 Timm16	Mitochondrial import inner membrane translocase subunit TIM16 OS=Rattus norvegicus GN=Magmas-ps1 PE=3 SV=1	295	124	163	234	97	120	72	0	0.000985167	66.6667	24.4068
1C_Locus_47673_Transcript_1/1_Confidence_1.000_Length_261	0	4.22222	-Inf	-Inf	UP	1	Q923Y9	Taar1 Ta1 Tar1 Trar1	Trace amine-associated receptor 1 OS=Rattus norvegicus GN=Taar1 PE=2 SV=1	261	332	3	260	24	109	258	4	6.52271e-16	43.1818	98.8506
1C_Locus_47711_Transcript_1/1_Confidence_1.000_Length_249	0	8.44445	-Inf	-Inf	UP	1	Q5BK82	Trim69 Rnf36	Tripartite motif-containing protein 69 OS=Rattus norvegicus GN=Trim69 PE=2 SV=1	249	499	44	208	439	493	165	0	3.27581e-07	38.1818	66.2651
1C_Locus_47825_Transcript_1/1_Confidence_1.000_Length_272	0	8.44445	-Inf	-Inf	UP	1	G3V928	NA	Protein Lrp1 OS=Rattus norvegicus GN=Lrp1 PE=4 SV=1	272	4545	174	272	411	443	99	0	4.49886e-12	93.9394	36.3971
1C_Locus_47872_Transcript_1/1_Confidence_1.000_Length_311	0	14.7778	-Inf	-Inf	UP	1	Q6AY94	Timmdc1	Translocase of inner mitochondrial membrane domain-containing protein 1 OS=Rattus norvegicus GN=Timmdc1 PE=2 SV=1	311	285	231	311	173	199	81	0	4.22075e-07	85.1852	26.045
1C_Locus_47882_Transcript_1/1_Confidence_1.000_Length_220	0	6.33334	-Inf	-Inf	UP	1	Q99N78	NA	Protein Trpc6 OS=Rattus norvegicus GN=Trpc6 PE=2 SV=1	220	930	2	220	144	217	219	1	7.92671e-25	71.6216	99.5455
1C_Locus_47952_Transcript_1/1_Confidence_1.000_Length_327	0	10.5556	-Inf	-Inf	UP	1	Q68G05	NA	Serine/threonine-protein kinase Sgk1 OS=Rattus norvegicus GN=Sgk1 PE=2 SV=1	327	431	1	273	221	311	273	0	1.24298e-38	75.8242	83.4862
1C_Locus_48160_Transcript_1/2_Confidence_0.389_Length_207	0	14.7778	-Inf	-Inf	UP	1	Q6TQE1	Zc3h18 Nhn1	Zinc finger CCCH domain-containing protein 18 OS=Rattus norvegicus GN=Zc3h18 PE=1 SV=1	207	947	39	203	397	451	165	0	1.72664e-08	49.0909	79.7101
1C_Locus_48279_Transcript_1/1_Confidence_1.000_Length_229	0	4.22222	-Inf	-Inf	UP	1	P56932	Ppp2r2d	Serine/threonine-protein phosphatase 2A 55 kDa regulatory subunit B delta isoform OS=Rattus norvegicus GN=Ppp2r2d PE=2 SV=1	229	453	8	226	64	136	219	0	7.8532e-33	84.9315	95.6332
1C_Locus_48294_Transcript_1/1_Confidence_1.000_Length_302	0	6.33334	-Inf	-Inf	UP	1	Q6TUE7	NA	LRRGT00097 OS=Rattus norvegicus GN=LOC499407 PE=2 SV=1	302	900	3	299	118	205	297	11	2.10551e-14	36.3636	98.3444
1C_Locus_48392_Transcript_1/1_Confidence_1.000_Length_229	0	10.5556	-Inf	-Inf	UP	1	P26769	Adcy2	Adenylate cyclase type 2 OS=Rattus norvegicus GN=Adcy2 PE=1 SV=1	229	1090	8	229	199	272	222	0	2.52629e-31	85.1351	96.9432
1C_Locus_48395_Transcript_1/1_Confidence_1.000_Length_229	0	2.11111	-Inf	-Inf	UP	1	Q5XIK9	NA	DnaJ (Hsp40) homolog, subfamily C, member 5 gamma OS=Rattus norvegicus GN=Dnajc5g PE=2 SV=1	229	173	62	97	115	126	36	0	0.000544454	58.3333	15.7205
1C_Locus_485_Transcript_2/13_Confidence_1.000_Length_265	0	2.11111	-Inf	-Inf	UP	1	Q62986	Esr2 Erbeta Nr3a2	Estrogen receptor beta OS=Rattus norvegicus GN=Esr2 PE=1 SV=2	265	530	217	264	203	218	48	0	0.000744441	93.75	18.1132
1C_Locus_48604_Transcript_1/1_Confidence_1.000_Length_243	0	2.11111	-Inf	-Inf	UP	1	G3V6V8	NA	Hyaluronoglucosaminidase 4 OS=Rattus norvegicus GN=Hyal4 PE=4 SV=1	243	481	7	171	215	266	165	3	1.42432e-10	49.0909	67.9012
1C_Locus_48691_Transcript_1/1_Confidence_1.000_Length_220	0	4.22222	-Inf	-Inf	UP	1	D3ZHK8	NA	Cytoplasmic polyadenylation element binding protein 2 (Predicted) OS=Rattus norvegicus GN=Cpeb2 PE=4 SV=1	220	462	59	220	151	205	162	7	3.45434e-12	63.7931	73.6364
1C_Locus_48709_Transcript_5/5_Confidence_0.714_Length_459	0	6.33334	-Inf	-Inf	UP	1	Q6P6S3	Bspry	B box and SPRY domain-containing protein OS=Rattus norvegicus GN=Bspry PE=1 SV=2	459	448	6	245	345	425	240	1	4.90749e-07	27.1605	52.2876
1C_Locus_48811_Transcript_1/1_Confidence_1.000_Length_290	0	8.44445	-Inf	-Inf	UP	1	G3V7R8	NA	Protein Dimt1l OS=Rattus norvegicus GN=Dimt1 PE=3 SV=1	290	313	1	288	209	258	288	46	2.2718e-16	47.9167	99.3103
1C_Locus_48842_Transcript_1/1_Confidence_1.000_Length_228	0	2.11111	-Inf	-Inf	UP	1	Q7TNK0	Serinc1 Tde1l Tde2	Serine incorporator 1 OS=Rattus norvegicus GN=Serinc1 PE=1 SV=1	228	453	6	203	83	148	198	0	2.45833e-18	56.0606	86.8421
1C_Locus_48844_Transcript_1/1_Confidence_1.000_Length_357	0	12.6667	-Inf	-Inf	UP	1	P70492	Fgf10	Fibroblast growth factor 10 OS=Rattus norvegicus GN=Fgf10 PE=2 SV=1	357	215	224	355	82	125	132	0	9.9985e-11	63.6364	36.9748
1C_Locus_48870_Transcript_1/1_Confidence_1.000_Length_253	0	12.6667	-Inf	-Inf	UP	1	Q6TXI9	NA	LRRGT00010 OS=Rattus norvegicus GN=LOC100362981 PE=4 SV=1	253	103	2	100	64	96	99	0	1.46346e-07	57.5758	39.1304
1C_Locus_4892_Transcript_23/56_Confidence_1.000_Length_236	0	2.11111	-Inf	-Inf	UP	1	Q5U4E6	Golga4	Golgin subfamily A member 4 OS=Rattus norvegicus GN=Golga4 PE=1 SV=2	236	2259	14	202	1968	2029	189	1	0.000583726	31.746	80.0847
1C_Locus_4892_Transcript_30/56_Confidence_1.000_Length_243	0	4.22222	-Inf	-Inf	UP	1	Q3ZAV4	NA	GIMAP9 OS=Rattus norvegicus GN=Gimap9 PE=2 SV=1	243	290	3	242	10	93	240	4	5.61421e-07	30.9524	98.7654
1C_Locus_49030_Transcript_1/1_Confidence_1.000_Length_253	0	6.33334	-Inf	-Inf	UP	1	Q6QI75	NA	LRRG00133 OS=Rattus norvegicus GN=Wdr55 PE=2 SV=1	253	872	1	84	287	314	84	0	2.75997e-06	75	33.2016
1C_Locus_49130_Transcript_1/1_Confidence_1.000_Length_611	0	40.1111	-Inf	-Inf	UP	1	Q6TXI9	NA	LRRGT00010 OS=Rattus norvegicus GN=LOC100362981 PE=4 SV=1	611	103	2	184	60	97	183	25	1.57905e-06	41.9355	29.9509
1C_Locus_4918_Transcript_1/3_Confidence_0.643_Length_393	0	4.22222	-Inf	-Inf	UP	1	D4A641	NA	Protein LOC690386 OS=Rattus norvegicus GN=LOC690386 PE=4 SV=1	393	172	3	392	38	168	390	9	1.66009e-10	31.1111	99.2366
1C_Locus_49226_Transcript_2/3_Confidence_0.778_Length_377	0	10.5556	-Inf	-Inf	UP	1	B1H278	Trim11	E3 ubiquitin-protein ligase TRIM11 OS=Rattus norvegicus GN=Trim11 PE=2 SV=1	377	467	57	251	281	346	195	1	4.57542e-07	39.3939	51.7241
1C_Locus_49326_Transcript_1/1_Confidence_1.000_Length_262	0	10.5556	-Inf	-Inf	UP	1	D3ZDJ9	NA	Bicaudal C homolog 1 (Drosophila) (Predicted), isoform CRA_b OS=Rattus norvegicus GN=Bicc1 PE=4 SV=1	262	898	6	260	246	330	255	0	7.19499e-23	56.4706	97.3282
1C_Locus_49515_Transcript_1/1_Confidence_1.000_Length_278	0	4.22222	-Inf	-Inf	UP	1	D3ZW90	NA	Protein Rhobtb3 OS=Rattus norvegicus GN=Rhobtb3 PE=4 SV=1	278	611	195	278	328	355	84	0	9.04207e-05	57.1429	30.2158
1C_Locus_49540_Transcript_1/1_Confidence_1.000_Length_236	0	8.44445	-Inf	-Inf	UP	1	Q62865	Pde3a	cGMP-inhibited 3',5'-cyclic phosphodiesterase A OS=Rattus norvegicus GN=Pde3a PE=2 SV=1	236	1141	2	235	688	765	234	0	1.16531e-36	84.6154	99.1525
1C_Locus_49600_Transcript_1/1_Confidence_1.000_Length_220	0	2.11111	-Inf	-Inf	UP	1	Q6TUE7	NA	LRRGT00097 OS=Rattus norvegicus GN=LOC499407 PE=2 SV=1	220	900	2	214	137	207	213	0	4.36975e-07	30.9859	96.8182
1C_Locus_49607_Transcript_1/1_Confidence_1.000_Length_506	0	25.3333	-Inf	-Inf	UP	1	P48442	Casr Gprc2a Pcar1	Extracellular calcium-sensing receptor OS=Rattus norvegicus GN=Casr PE=1 SV=1	506	1079	1	132	838	881	132	0	3.61487e-05	50	26.087
1C_Locus_49651_Transcript_1/1_Confidence_1.000_Length_270	0	21.1111	-Inf	-Inf	UP	1	P55314	C8b	Complement component C8 beta chain OS=Rattus norvegicus GN=C8b PE=2 SV=2	270	589	46	270	523	589	225	12	2.31055e-08	32.4675	83.3333
1C_Locus_49678_Transcript_2/2_Confidence_0.833_Length_293	0	2.11111	-Inf	-Inf	UP	1	Q6IFV0	NA	Protein Ka11 OS=Rattus norvegicus GN=Ka11 PE=2 SV=1	293	491	2	277	54	150	276	11	0.000198993	25	94.198
1C_Locus_49696_Transcript_1/1_Confidence_1.000_Length_257	0	35.8889	-Inf	-Inf	UP	1	Q6MGB1	NA	Protein RT1-Ha OS=Rattus norvegicus GN=RT1-Ha PE=2 SV=1	257	254	2	256	52	133	255	7	2.1082e-06	32.1839	99.2218
1C_Locus_49704_Transcript_1/1_Confidence_1.000_Length_208	0	4.22222	-Inf	-Inf	UP	1	Q6TXI9	NA	LRRGT00010 OS=Rattus norvegicus GN=LOC100362981 PE=4 SV=1	208	103	84	197	58	95	114	0	3.60027e-06	52.6316	54.8077
1C_Locus_49720_Transcript_1/1_Confidence_1.000_Length_216	0	2.11111	-Inf	-Inf	UP	1	G3V6A9	NA	Microfibrillar-associated protein 4 OS=Rattus norvegicus GN=Mfap4 PE=4 SV=1	216	257	2	214	94	169	213	5	2.15908e-19	57.8947	98.6111
1C_Locus_49894_Transcript_1/1_Confidence_1.000_Length_245	0	16.8889	-Inf	-Inf	UP	1	Q9ERE6	Mprip Mrip Rhoip3	Myosin phosphatase Rho-interacting protein OS=Rattus norvegicus GN=Mprip PE=1 SV=1	245	1029	3	245	819	905	243	6	8.05033e-22	59.7701	99.1837
1C_Locus_49927_Transcript_1/1_Confidence_1.000_Length_274	0	8.44445	-Inf	-Inf	UP	1	D3ZUH1	NA	Protein Nlrp4a OS=Rattus norvegicus GN=Nlrp4a PE=4 SV=1	274	982	148	273	858	899	126	0	8.19805e-06	45.2381	45.9854
1C_Locus_49931_Transcript_1/1_Confidence_1.000_Length_287	0	12.6667	-Inf	-Inf	UP	1	P19527	Nefl Nf68 Nfl	Neurofilament light polypeptide OS=Rattus norvegicus GN=Nefl PE=1 SV=3	287	542	37	285	1	84	249	17	3.52163e-09	46.7391	86.7596
1C_Locus_50004_Transcript_1/1_Confidence_1.000_Length_259	0	10.5556	-Inf	-Inf	UP	1	Q6TUE7	NA	LRRGT00097 OS=Rattus norvegicus GN=LOC499407 PE=2 SV=1	259	900	1	258	121	206	258	0	5.50901e-23	47.6744	99.6139
1C_Locus_50021_Transcript_2/2_Confidence_0.833_Length_223	0	4.22222	-Inf	-Inf	UP	1	Q6TXI9	NA	LRRGT00010 OS=Rattus norvegicus GN=LOC100362981 PE=4 SV=1	223	103	29	157	60	102	129	0	2.54991e-15	65.1163	57.8475
1C_Locus_5003_Transcript_11/30_Confidence_1.000_Length_232	0	2.11111	-Inf	-Inf	UP	1	Q6MFZ5	Trim39 Rnf23	Tripartite motif-containing protein 39 OS=Rattus norvegicus GN=Trim39 PE=3 SV=1	232	488	3	227	361	435	225	0	1.39266e-13	46.6667	96.9828
1C_Locus_5003_Transcript_12/30_Confidence_1.000_Length_205	0	6.33334	-Inf	-Inf	UP	1	Q6MFZ5	Trim39 Rnf23	Tripartite motif-containing protein 39 OS=Rattus norvegicus GN=Trim39 PE=3 SV=1	205	488	6	203	300	366	198	1	1.08399e-10	46.2687	96.5854
1C_Locus_50067_Transcript_1/1_Confidence_1.000_Length_223	0	4.22222	-Inf	-Inf	UP	1	Q5U316	Rab35	Ras-related protein Rab-35 OS=Rattus norvegicus GN=Rab35 PE=2 SV=1	223	201	104	223	7	49	120	3	7.67758e-12	79.0698	53.8117
1C_Locus_50226_Transcript_1/1_Confidence_1.000_Length_235	0	6.33334	-Inf	-Inf	UP	1	D3ZUB0	NA	Protein Rcn1 OS=Rattus norvegicus GN=Rcn1 PE=4 SV=1	235	325	6	86	177	203	81	0	1.37428e-08	77.7778	34.4681
1C_Locus_50250_Transcript_1/1_Confidence_1.000_Length_292	0	6.33334	-Inf	-Inf	UP	1	Q9QYJ2	Rasa3	Ras GTPase-activating protein 3 OS=Rattus norvegicus GN=Rasa3 PE=2 SV=2	292	834	70	291	576	648	222	1	7.06117e-10	36.4865	76.0274
1C_Locus_50454_Transcript_1/1_Confidence_1.000_Length_214	0	10.5556	-Inf	-Inf	UP	1	P16884	Nefh Nfh	Neurofilament heavy polypeptide OS=Rattus norvegicus GN=Nefh PE=1 SV=4	214	1072	1	207	405	488	207	15	5.33034e-10	47.619	96.729
1C_Locus_50499_Transcript_2/2_Confidence_1.000_Length_265	0	8.44445	-Inf	-Inf	UP	1	P55159	Pon1 Pon	Serum paraoxonase/arylesterase 1 OS=Rattus norvegicus GN=Pon1 PE=1 SV=3	265	355	3	200	290	355	198	0	8.4985e-16	57.5758	74.717
1C_Locus_50517_Transcript_1/1_Confidence_1.000_Length_276	0	2.11111	-Inf	-Inf	UP	1	Q5U2T7	Tfb2m	Dimethyladenosine transferase 2, mitochondrial OS=Rattus norvegicus GN=Tfb2m PE=2 SV=1	276	397	137	274	105	149	138	1	3.01038e-08	54.3478	50
1C_Locus_50562_Transcript_4/6_Confidence_0.333_Length_238	0	2.11111	-Inf	-Inf	UP	1	Q9JKL7	Srek1 Sfrs12 Srrp86	Splicing regulatory glutamine/lysine-rich protein 1 OS=Rattus norvegicus GN=Srek1 PE=1 SV=1	238	494	26	220	268	332	195	0	1.8103e-05	36.9231	81.9328
1C_Locus_50581_Transcript_1/1_Confidence_1.000_Length_383	0	16.8889	-Inf	-Inf	UP	1	Q5PQR4	Rsrc2	Arginine/serine-rich coiled-coil protein 2 OS=Rattus norvegicus GN=Rsrc2 PE=2 SV=1	383	376	152	379	71	147	228	1	5.69841e-13	50.6494	59.53
1C_Locus_507_Transcript_1282/1649_Confidence_1.000_Length_243	0	6.33334	-Inf	-Inf	UP	1	D4A1Z7	NA	Protein Ttf1 OS=Rattus norvegicus GN=Ttf1 PE=4 SV=1	243	857	22	234	118	191	213	5	0.000988661	34.6667	87.6543
1C_Locus_507_Transcript_1396/1649_Confidence_1.000_Length_223	0	2.11111	-Inf	-Inf	UP	1	P29315	Rnh1 Rnh	Ribonuclease inhibitor OS=Rattus norvegicus GN=Rnh1 PE=1 SV=2	223	456	6	203	122	186	198	1	3.81922e-11	45.4545	88.7892
1C_Locus_507_Transcript_218/1649_Confidence_1.000_Length_294	0	21.1111	-Inf	-Inf	UP	1	P29315	Rnh1 Rnh	Ribonuclease inhibitor OS=Rattus norvegicus GN=Rnh1 PE=1 SV=2	294	456	22	288	75	162	267	1	1.79124e-13	40.4494	90.8163
1C_Locus_507_Transcript_387/1649_Confidence_1.000_Length_388	0	14.7778	-Inf	-Inf	UP	1	P29315	Rnh1 Rnh	Ribonuclease inhibitor OS=Rattus norvegicus GN=Rnh1 PE=1 SV=2	388	456	16	387	45	165	372	3	1.12205e-19	44.3548	95.8763
1C_Locus_507_Transcript_899/1649_Confidence_1.000_Length_204	0	4.22222	-Inf	-Inf	UP	1	B2RYJ3	NA	Protein Cul4a OS=Rattus norvegicus GN=RGD1563853 PE=2 SV=1	204	759	1	204	131	162	204	36	1.23739e-06	41.1765	100
1C_Locus_50740_Transcript_1/1_Confidence_1.000_Length_265	0	8.44445	-Inf	-Inf	UP	1	Q6TXI9	NA	LRRGT00010 OS=Rattus norvegicus GN=LOC100362981 PE=4 SV=1	265	103	212	265	78	95	54	0	1.77189e-05	88.8889	20.3774
1C_Locus_50789_Transcript_1/1_Confidence_1.000_Length_222	0	4.22222	-Inf	-Inf	UP	1	Q4QQV0	NA	Protein Tubb6 OS=Rattus norvegicus GN=Tubb6 PE=2 SV=1	222	447	20	139	18	57	120	0	5.69385e-15	82.5	54.0541
1C_Locus_50812_Transcript_1/1_Confidence_1.000_Length_309	0	21.1111	-Inf	-Inf	UP	1	Q91XU7	Cdhr1 Kiaa1775 Pcdh21 Prcad	Cadherin-related family member 1 OS=Rattus norvegicus GN=Cdhr1 PE=2 SV=1	309	859	3	80	26	51	78	0	0.000115228	69.2308	25.2427
1C_Locus_50827_Transcript_1/1_Confidence_1.000_Length_248	0	8.44445	-Inf	-Inf	UP	1	P08733	Myl2	Myosin regulatory light chain 2, ventricular/cardiac muscle isoform OS=Rattus norvegicus GN=Myl2 PE=1 SV=2	248	166	1	96	135	166	96	0	6.83048e-05	56.25	38.7097
1C_Locus_50953_Transcript_1/1_Confidence_1.000_Length_227	0	8.44445	-Inf	-Inf	UP	1	G3V6I2	NA	Adenylate cyclase 3 OS=Rattus norvegicus GN=Adcy3 PE=3 SV=1	227	1144	1	144	580	627	144	0	0.000118446	37.5	63.4361
1C_Locus_50991_Transcript_1/3_Confidence_0.385_Length_218	0	2.11111	-Inf	-Inf	UP	1	P29315	Rnh1 Rnh	Ribonuclease inhibitor OS=Rattus norvegicus GN=Rnh1 PE=1 SV=2	218	456	45	218	32	88	174	1	1.44822e-07	39.6552	79.8165
1C_Locus_51029_Transcript_1/1_Confidence_1.000_Length_264	0	2.11111	-Inf	-Inf	UP	1	Q62901	Rere Arp	Arginine-glutamic acid dipeptide repeats protein OS=Rattus norvegicus GN=Rere PE=2 SV=2	264	1559	101	241	1174	1209	141	11	0.000974611	48.9362	53.4091
1C_Locus_51256_Transcript_1/1_Confidence_1.000_Length_531	0	42.2222	-Inf	-Inf	UP	1	Q9R1K2	Odz2 Tnm2	Teneurin-2 OS=Rattus norvegicus GN=Odz2 PE=2 SV=2	531	2774	331	489	807	859	159	0	3.94774e-21	71.6981	29.9435
1C_Locus_51268_Transcript_1/1_Confidence_1.000_Length_305	0	12.6667	-Inf	-Inf	UP	1	B1H278	Trim11	E3 ubiquitin-protein ligase TRIM11 OS=Rattus norvegicus GN=Trim11 PE=2 SV=1	305	467	21	221	288	357	201	5	2.93753e-08	40.8451	65.9016
1C_Locus_51306_Transcript_1/1_Confidence_1.000_Length_357	0	14.7778	-Inf	-Inf	UP	1	Q5XIN3	Traf3ip1	TRAF3-interacting protein 1 OS=Rattus norvegicus GN=Traf3ip1 PE=2 SV=1	357	653	67	354	193	288	288	0	4.93979e-05	28.125	80.6723
1C_Locus_51323_Transcript_2/3_Confidence_0.286_Length_360	0	2.11111	-Inf	-Inf	UP	1	Q6QI43	NA	LRRGT00165 OS=Rattus norvegicus GN=LOC498826 PE=2 SV=1	360	240	115	330	150	221	216	0	0.000192785	29.1667	60
1C_Locus_51324_Transcript_1/6_Confidence_0.421_Length_235	0	4.22222	-Inf	-Inf	UP	1	Q6TXI9	NA	LRRGT00010 OS=Rattus norvegicus GN=LOC100362981 PE=4 SV=1	235	103	124	201	60	85	78	0	9.62165e-07	69.2308	33.1915
1C_Locus_51341_Transcript_1/1_Confidence_1.000_Length_267	0	8.44445	-Inf	-Inf	UP	1	Q62868	Rock2	Rho-associated protein kinase 2 OS=Rattus norvegicus GN=Rock2 PE=1 SV=2	267	1388	6	218	674	745	213	1	0.000334164	30.5556	79.7753
1C_Locus_51362_Transcript_1/1_Confidence_1.000_Length_214	0	12.6667	-Inf	-Inf	UP	1	Q6TXI9	NA	LRRGT00010 OS=Rattus norvegicus GN=LOC100362981 PE=4 SV=1	214	103	42	158	47	88	117	3	0.000115283	45.2381	54.6729
1C_Locus_51369_Transcript_1/1_Confidence_1.000_Length_445	0	8.44445	-Inf	-Inf	UP	1	B1H278	Trim11	E3 ubiquitin-protein ligase TRIM11 OS=Rattus norvegicus GN=Trim11 PE=2 SV=1	445	467	254	421	290	346	168	1	1.26404e-05	47.3684	37.7528
1C_Locus_51375_Transcript_1/1_Confidence_1.000_Length_266	0	14.7778	-Inf	-Inf	UP	1	Q29YR5	Sult2b1	Sulfotransferase family cytosolic 2B member 1 OS=Rattus norvegicus GN=Sult2b1 PE=1 SV=1	266	340	64	189	139	180	126	0	0.000195906	42.8571	47.3684
1C_Locus_51431_Transcript_1/1_Confidence_1.000_Length_218	0	10.5556	-Inf	-Inf	UP	1	Q6TXI9	NA	LRRGT00010 OS=Rattus norvegicus GN=LOC100362981 PE=4 SV=1	218	103	131	208	68	93	78	0	1.03787e-05	65.3846	35.7798
1C_Locus_51434_Transcript_1/1_Confidence_1.000_Length_270	0	8.44445	-Inf	-Inf	UP	1	Q99PW5	Neu3	Sialidase-3 OS=Rattus norvegicus GN=Neu3 PE=2 SV=1	270	418	32	232	195	262	201	1	1.70812e-08	38.2353	74.4444
1C_Locus_51443_Transcript_1/1_Confidence_1.000_Length_223	0	8.44445	-Inf	-Inf	UP	1	B2GV74	NA	Kinesin light chain 2 (Predicted), isoform CRA_b OS=Rattus norvegicus GN=Klc2 PE=2 SV=1	223	622	118	195	76	101	78	0	4.8201e-06	80.7692	34.9776
1C_Locus_51486_Transcript_1/1_Confidence_1.000_Length_205	0	4.22222	-Inf	-Inf	UP	1	Q6TXI9	NA	LRRGT00010 OS=Rattus norvegicus GN=LOC100362981 PE=4 SV=1	205	103	2	136	59	95	135	8	1.84476e-10	60	65.8537
1C_Locus_51511_Transcript_1/1_Confidence_1.000_Length_229	0	10.5556	-Inf	-Inf	UP	1	Q1RP74	NA	Protein Tbcb OS=Rattus norvegicus GN=Tbcb PE=2 SV=1	229	244	155	229	174	198	75	0	0.000449045	60	32.7511
1C_Locus_51547_Transcript_1/1_Confidence_1.000_Length_335	0	6.33334	-Inf	-Inf	UP	1	Q5RJP9	Srek1ip1 Sfrs12ip1	Protein SREK1IP1 OS=Rattus norvegicus GN=Srek1ip1 PE=2 SV=1	335	153	55	333	50	149	279	7	0.000260272	25	83.2836
1C_Locus_51696_Transcript_1/1_Confidence_1.000_Length_270	0	6.33334	-Inf	-Inf	UP	1	P35467	S100a1	Protein S100-A1 OS=Rattus norvegicus GN=S100a1 PE=1 SV=3	270	94	2	229	3	79	228	1	3.43377e-17	59.7403	84.4444
1C_Locus_51840_Transcript_1/1_Confidence_1.000_Length_212	0	14.7778	-Inf	-Inf	UP	1	D3ZFL3	NA	Mitogen-activated protein kinase kinase kinase 6 (Predicted) OS=Rattus norvegicus GN=Map3k6 PE=4 SV=1	212	1292	1	210	758	827	210	0	3.43903e-33	87.1429	99.0566
1C_Locus_51916_Transcript_1/1_Confidence_1.000_Length_203	0	8.44445	-Inf	-Inf	UP	1	G3V9G3	NA	Calcium/calmodulin-dependent protein kinase II, beta, isoform CRA_a OS=Rattus norvegicus GN=Camk2b PE=4 SV=1	203	542	110	202	435	465	93	0	5.19867e-13	96.7742	45.8128
1C_Locus_51953_Transcript_1/1_Confidence_1.000_Length_254	0	8.44445	-Inf	-Inf	UP	1	Q6AYS2	NA	RCG24191 OS=Rattus norvegicus GN=Sfxn1 PE=2 SV=1	254	322	155	244	170	199	90	0	1.22087e-11	96.6667	35.4331
1C_Locus_52031_Transcript_1/1_Confidence_1.000_Length_239	0	4.22222	-Inf	-Inf	UP	1	P46462	Vcp	Transitional endoplasmic reticulum ATPase OS=Rattus norvegicus GN=Vcp PE=1 SV=3	239	806	3	239	12	90	237	0	4.73092e-30	74.6835	99.1632
1C_Locus_52032_Transcript_1/1_Confidence_1.000_Length_276	0	8.44445	-Inf	-Inf	UP	1	P49192	Cartpt Cart	Cocaine- and amphetamine-regulated transcript protein OS=Rattus norvegicus GN=Cartpt PE=1 SV=1	276	129	127	276	79	128	150	0	1.81769e-13	56	54.3478
1C_Locus_52041_Transcript_1/1_Confidence_1.000_Length_327	0	21.1111	-Inf	-Inf	UP	1	Q63447	Ppyr1 Npy4r	Neuropeptide Y receptor type 4 OS=Rattus norvegicus GN=Ppyr1 PE=2 SV=1	327	375	19	159	201	250	141	3	0.000446209	36	43.1193
1C_Locus_52142_Transcript_1/1_Confidence_1.000_Length_336	0	16.8889	-Inf	-Inf	UP	1	Q9QZM6	Slc24a1 Nckx1	Sodium/potassium/calcium exchanger 1 OS=Rattus norvegicus GN=Slc24a1 PE=2 SV=1	336	1181	10	336	753	859	327	2	0.000205926	28.4404	97.3214
1C_Locus_52257_Transcript_1/1_Confidence_1.000_Length_201	0	6.33334	-Inf	-Inf	UP	1	P32738	Chat	Choline O-acetyltransferase OS=Rattus norvegicus GN=Chat PE=1 SV=2	201	640	43	201	312	364	159	0	0.000198008	39.6226	79.1045
1C_Locus_52290_Transcript_2/2_Confidence_1.000_Length_489	0	46.4445	-Inf	-Inf	UP	0.978479	D3ZUH1	NA	Protein Nlrp4a OS=Rattus norvegicus GN=Nlrp4a PE=4 SV=1	489	982	32	487	447	588	456	30	2.35298e-06	27.1605	93.2515
1C_Locus_52293_Transcript_1/1_Confidence_1.000_Length_216	0	2.11111	-Inf	-Inf	UP	1	Q6TXI9	NA	LRRGT00010 OS=Rattus norvegicus GN=LOC100362981 PE=4 SV=1	216	103	35	151	61	95	117	4	1.26871e-11	69.2308	54.1667
1C_Locus_52334_Transcript_1/1_Confidence_1.000_Length_412	0	16.8889	-Inf	-Inf	UP	1	Q9Z1Z9	Pdlim7 Enigma Lim1	PDZ and LIM domain protein 7 OS=Rattus norvegicus GN=Pdlim7 PE=1 SV=1	412	457	3	83	164	190	81	0	4.67934e-06	66.6667	19.6602
1C_Locus_52382_Transcript_1/1_Confidence_1.000_Length_273	0	6.33334	-Inf	-Inf	UP	1	Q9Z1N3	Myo9a Myr7	Unconventional myosin-IXa OS=Rattus norvegicus GN=Myo9a PE=1 SV=1	273	2626	50	244	573	637	195	0	1.30897e-11	46.1538	71.4286
1C_Locus_5239_Transcript_1/1_Confidence_1.000_Length_571	0	40.1111	-Inf	-Inf	UP	1	Q2KML4	NA	Dynein axonemal heavy chain-like protein (Fragment) OS=Rattus norvegicus GN=Dnah2 PE=2 SV=1	571	3965	236	382	2908	2957	147	1	6.35178e-07	44	25.7443
1C_Locus_52560_Transcript_1/1_Confidence_1.000_Length_206	0	8.44445	-Inf	-Inf	UP	1	Q5BJQ0	Adck3 Cabc1	Chaperone activity of bc1 complex-like, mitochondrial OS=Rattus norvegicus GN=Adck3 PE=2 SV=1	206	649	1	99	388	420	99	0	7.01007e-10	78.7879	48.0583
1C_Locus_52767_Transcript_1/1_Confidence_1.000_Length_297	0	4.22222	-Inf	-Inf	UP	1	P29534	Vcam1 Vcam-1	Vascular cell adhesion protein 1 OS=Rattus norvegicus GN=Vcam1 PE=2 SV=1	297	739	10	273	499	586	264	4	5.37999e-10	37.7778	88.8889
1C_Locus_52843_Transcript_1/1_Confidence_1.000_Length_227	0	4.22222	-Inf	-Inf	UP	1	Q6TQE1	Zc3h18 Nhn1	Zinc finger CCCH domain-containing protein 18 OS=Rattus norvegicus GN=Zc3h18 PE=1 SV=1	227	947	2	226	398	476	225	4	3.67349e-14	53.1646	99.1189
1C_Locus_53189_Transcript_1/1_Confidence_1.000_Length_202	0	8.44445	-Inf	-Inf	UP	1	Q6QI75	NA	LRRG00133 OS=Rattus norvegicus GN=Wdr55 PE=2 SV=1	202	872	55	201	275	323	147	0	1.73062e-08	55.102	72.7723
1C_Locus_53203_Transcript_1/1_Confidence_1.000_Length_208	0	2.11111	-Inf	-Inf	UP	1	Q6TXI9	NA	LRRGT00010 OS=Rattus norvegicus GN=LOC100362981 PE=4 SV=1	208	103	103	207	60	94	105	0	3.24128e-15	80	50.4808
1C_Locus_53278_Transcript_1/1_Confidence_1.000_Length_237	0	4.22222	-Inf	-Inf	UP	1	Q63035	Nlrp6 Avr Nalp6 Pypaf5	NACHT, LRR and PYD domains-containing protein 6 OS=Rattus norvegicus GN=Nlrp6 PE=1 SV=3	237	880	36	200	337	391	165	0	0.000200624	38.1818	69.6203
1C_Locus_53527_Transcript_1/1_Confidence_1.000_Length_266	0	6.33334	-Inf	-Inf	UP	1	Q63035	Nlrp6 Avr Nalp6 Pypaf5	NACHT, LRR and PYD domains-containing protein 6 OS=Rattus norvegicus GN=Nlrp6 PE=1 SV=3	266	880	140	244	335	368	105	1	0.000334164	57.1429	39.4737
1C_Locus_53544_Transcript_1/1_Confidence_1.000_Length_248	0	6.33334	-Inf	-Inf	UP	1	G3V841	NA	Homeo box C6 OS=Rattus norvegicus GN=Hoxc6 PE=3 SV=1	248	235	1	246	61	142	246	0	4.39669e-28	64.6341	99.1935
1C_Locus_53558_Transcript_1/1_Confidence_1.000_Length_267	0	10.5556	-Inf	-Inf	UP	1	O88954	Mpp3 Dlg3 Dusp3	MAGUK p55 subfamily member 3 OS=Rattus norvegicus GN=Mpp3 PE=1 SV=3	267	585	55	267	333	406	213	3	3.79648e-16	59.4595	79.7753
1C_Locus_53686_Transcript_1/1_Confidence_1.000_Length_297	0	6.33334	-Inf	-Inf	UP	1	Q6TXI9	NA	LRRGT00010 OS=Rattus norvegicus GN=LOC100362981 PE=4 SV=1	297	103	193	297	56	90	105	0	1.01462e-08	62.8571	35.3535
1C_Locus_53738_Transcript_1/1_Confidence_1.000_Length_369	0	19	-Inf	-Inf	UP	1	O88751	Cabp1	Calcium-binding protein 1 OS=Rattus norvegicus GN=Cabp1 PE=1 SV=2	369	298	252	368	260	298	117	0	7.48212e-12	76.9231	31.7073
1C_Locus_53758_Transcript_2/2_Confidence_1.000_Length_268	0	2.11111	-Inf	-Inf	UP	1	Q923X9	Taar8a Ta11 Tar11 Trar11	Trace amine-associated receptor 8a OS=Rattus norvegicus GN=Taar8a PE=3 SV=2	268	344	14	223	150	223	210	10	0.000969928	28.5714	78.3582
1C_Locus_53821_Transcript_1/1_Confidence_1.000_Length_205	0	4.22222	-Inf	-Inf	UP	1	O54698	Slc29a1 Ent1	Equilibrative nucleoside transporter 1 OS=Rattus norvegicus GN=Slc29a1 PE=2 SV=3	205	457	125	205	328	354	81	0	1.04752e-05	59.2593	39.5122
1C_Locus_53904_Transcript_1/1_Confidence_1.000_Length_260	0	10.5556	-Inf	-Inf	UP	1	Q64568	Atp2b3 Pmca3	Plasma membrane calcium-transporting ATPase 3 OS=Rattus norvegicus GN=Atp2b3 PE=2 SV=2	260	1258	2	130	1153	1195	129	0	5.5218e-15	81.3953	49.6154
1C_Locus_53984_Transcript_1/1_Confidence_1.000_Length_230	0	2.11111	-Inf	-Inf	UP	1	Q6TXI9	NA	LRRGT00010 OS=Rattus norvegicus GN=LOC100362981 PE=4 SV=1	230	103	2	118	60	94	117	4	4.95327e-11	66.6667	50.8696
1C_Locus_54091_Transcript_1/1_Confidence_1.000_Length_222	0	6.33334	-Inf	-Inf	UP	1	D3ZBI1	NA	Protein Trim14 OS=Rattus norvegicus GN=Trim14 PE=4 SV=1	222	377	99	221	321	361	123	0	5.34166e-05	43.9024	55.4054
1C_Locus_54105_Transcript_1/1_Confidence_1.000_Length_230	0	10.5556	-Inf	-Inf	UP	1	B1WC18	NA	Podocalyxin-like 2 OS=Rattus norvegicus GN=Podxl2 PE=2 SV=1	230	603	47	217	156	212	171	0	0.000263255	38.5965	74.3478
1C_Locus_54167_Transcript_1/1_Confidence_1.000_Length_229	0	14.7778	-Inf	-Inf	UP	1	Q9QYV1	Tmeff1 Nc1	Tomoregulin-1 OS=Rattus norvegicus GN=Tmeff1 PE=2 SV=1	229	373	6	71	75	96	66	0	8.20268e-06	68.1818	28.821
1C_Locus_54236_Transcript_2/4_Confidence_0.792_Length_591	0	14.7778	-Inf	-Inf	UP	1	Q920M2	Rnf39 Lirf	RING finger protein 39 OS=Rattus norvegicus GN=Rnf39 PE=2 SV=1	591	352	352	573	20	97	222	4	2.72491e-08	35.8974	37.5635
1C_Locus_54251_Transcript_1/1_Confidence_1.000_Length_321	0	16.8889	-Inf	-Inf	UP	1	Q5FVQ8	Nlrx1	NLR family member X1 OS=Rattus norvegicus GN=Nlrx1 PE=2 SV=1	321	973	18	317	359	450	300	8	0.000154521	26	93.4579
1C_Locus_54252_Transcript_1/2_Confidence_1.000_Length_213	0	2.11111	-Inf	-Inf	UP	1	Q6TXI7	NA	LRRGT00012 OS=Rattus norvegicus GN=LOC499796 PE=2 SV=1	213	615	2	199	475	541	198	1	6.53101e-08	35.8209	92.9577
1C_Locus_54297_Transcript_1/1_Confidence_1.000_Length_254	0	4.22222	-Inf	-Inf	UP	1	D3ZA26	NA	RGD1562890 (Predicted) OS=Rattus norvegicus GN=RGD1562890 PE=4 SV=1	254	97	21	80	1	20	60	0	0.000258326	90	23.622
1C_Locus_54310_Transcript_1/1_Confidence_1.000_Length_288	0	8.44445	-Inf	-Inf	UP	1	D3ZFB2	NA	Protein Luc7l3 OS=Rattus norvegicus GN=Luc7l3 PE=4 SV=1	288	491	2	271	244	334	270	3	1.74777e-08	34.7826	93.75
1C_Locus_54329_Transcript_1/1_Confidence_1.000_Length_255	0	2.11111	-Inf	-Inf	UP	1	Q6TUE7	NA	LRRGT00097 OS=Rattus norvegicus GN=LOC499407 PE=2 SV=1	255	900	10	252	127	207	243	0	1.36333e-13	37.037	95.2941
1C_Locus_54341_Transcript_1/1_Confidence_1.000_Length_305	0	12.6667	-Inf	-Inf	UP	1	Q7TQ10	NA	Aa1027 OS=Rattus norvegicus GN=Sec61gl PE=2 SV=1	305	135	5	160	86	134	156	3	0.000197039	30.7692	51.1475
1C_Locus_54352_Transcript_4/5_Confidence_0.571_Length_297	0	4.22222	-Inf	-Inf	UP	1	Q6TQE1	Zc3h18 Nhn1	Zinc finger CCCH domain-containing protein 18 OS=Rattus norvegicus GN=Zc3h18 PE=1 SV=1	297	947	10	249	396	477	240	6	1.97557e-12	48.8095	80.8081
1C_Locus_54417_Transcript_1/1_Confidence_1.000_Length_334	0	10.5556	-Inf	-Inf	UP	1	Q700K0	Sspo	SCO-spondin OS=Rattus norvegicus GN=Sspo PE=2 SV=1	334	5141	59	196	1087	1132	138	0	1.76972e-13	60.8696	41.3174
1C_Locus_54476_Transcript_1/1_Confidence_1.000_Length_330	0	6.33334	-Inf	-Inf	UP	1	P49864	Gzmk	Granzyme K OS=Rattus norvegicus GN=Gzmk PE=1 SV=1	330	258	26	151	24	65	126	0	5.63149e-07	52.381	38.1818
1C_Locus_54526_Transcript_1/1_Confidence_1.000_Length_213	0	4.22222	-Inf	-Inf	UP	1	O35413	Sorbs2 Argbp2	Sorbin and SH3 domain-containing protein 2 OS=Rattus norvegicus GN=Sorbs2 PE=1 SV=2	213	1196	92	211	735	769	120	5	2.03022e-09	62.5	56.338
1C_Locus_54588_Transcript_1/1_Confidence_1.000_Length_255	0	10.5556	-Inf	-Inf	UP	1	Q5GH56	Xkr7 Xrg7	XK-related protein 7 OS=Rattus norvegicus GN=Xkr7 PE=2 SV=1	255	580	1	237	501	577	237	8	5.89998e-25	67.0732	92.9412
1C_Locus_54795_Transcript_1/1_Confidence_1.000_Length_287	0	12.6667	-Inf	-Inf	UP	1	Q6TXI9	NA	LRRGT00010 OS=Rattus norvegicus GN=LOC100362981 PE=4 SV=1	287	103	78	230	49	95	153	4	0.000992443	39.2157	53.3101
1C_Locus_5492_Transcript_1/1_Confidence_1.000_Length_222	0	6.33334	-Inf	-Inf	UP	1	D3ZJH1	NA	G protein-coupled receptor 2 (Predicted) OS=Rattus norvegicus GN=Ccr10 PE=3 SV=1	222	362	24	182	129	184	159	3	5.34166e-05	44.6429	71.6216
1C_Locus_55001_Transcript_1/1_Confidence_1.000_Length_414	0	16.8889	-Inf	-Inf	UP	1	D3ZVV7	NA	Protein Angptl1 OS=Rattus norvegicus GN=Angptl1 PE=4 SV=1	414	490	2	157	287	338	156	0	6.00752e-17	61.5385	37.6812
1C_Locus_55035_Transcript_2/2_Confidence_1.000_Length_220	0	8.44445	-Inf	-Inf	UP	1	D3ZUH1	NA	Protein Nlrp4a OS=Rattus norvegicus GN=Nlrp4a PE=4 SV=1	220	982	22	159	858	902	138	1	6.97642e-05	45.6522	62.7273
1C_Locus_55116_Transcript_1/1_Confidence_1.000_Length_296	0	6.33334	-Inf	-Inf	UP	1	Q9QZC5	Grb7	Growth factor receptor-bound protein 7 OS=Rattus norvegicus GN=Grb7 PE=1 SV=1	296	535	44	289	363	442	246	6	3.48772e-17	57.1429	83.1081
1C_Locus_55198_Transcript_1/1_Confidence_1.000_Length_228	0	4.22222	-Inf	-Inf	UP	1	Q6QI07	NA	LRRGT00202 OS=Rattus norvegicus GN=LOC499584 PE=2 SV=1	228	231	2	226	10	91	225	7	5.48931e-10	39.0244	98.6842
1C_Locus_55271_Transcript_1/1_Confidence_1.000_Length_263	0	4.22222	-Inf	-Inf	UP	1	G3V9F0	NA	Protein Mcpt9 OS=Rattus norvegicus GN=Mcpt9 PE=3 SV=1	263	248	12	188	72	130	177	0	4.96412e-08	42.3729	67.3004
1C_Locus_55274_Transcript_1/1_Confidence_1.000_Length_349	0	21.1111	-Inf	-Inf	UP	1	Q6TQE1	Zc3h18 Nhn1	Zinc finger CCCH domain-containing protein 18 OS=Rattus norvegicus GN=Zc3h18 PE=1 SV=1	349	947	69	335	592	678	267	4	0.000167419	35.5556	76.5043
1C_Locus_55551_Transcript_1/1_Confidence_1.000_Length_214	0	2.11111	-Inf	-Inf	UP	1	Q6QI75	NA	LRRG00133 OS=Rattus norvegicus GN=Wdr55 PE=2 SV=1	214	872	137	214	283	308	78	0	3.57539e-06	73.0769	36.4486
1C_Locus_5560_Transcript_2/11_Confidence_0.043_Length_233	0	6.33334	-Inf	-Inf	UP	1	Q6TXI9	NA	LRRGT00010 OS=Rattus norvegicus GN=LOC100362981 PE=4 SV=1	233	103	93	200	60	95	108	0	1.48445e-15	80.5556	46.3519
1C_Locus_55642_Transcript_1/1_Confidence_1.000_Length_306	0	14.7778	-Inf	-Inf	UP	1	Q8CF82	Abca5	ATP-binding cassette sub-family A member 5 OS=Rattus norvegicus GN=Abca5 PE=2 SV=1	306	1642	1	141	1562	1608	141	0	2.56107e-12	63.8298	46.0784
1C_Locus_55719_Transcript_1/1_Confidence_1.000_Length_321	0	12.6667	-Inf	-Inf	UP	1	Q6MGB4	NA	H2-K region expressed gene 4, rat orthologue OS=Rattus norvegicus GN=Slc39a7 PE=2 SV=1	321	468	213	317	236	275	105	5	4.34452e-07	50	32.7103
1C_Locus_55744_Transcript_1/2_Confidence_1.000_Length_219	0	4.22222	-Inf	-Inf	UP	1	Q6TQE1	Zc3h18 Nhn1	Zinc finger CCCH domain-containing protein 18 OS=Rattus norvegicus GN=Zc3h18 PE=1 SV=1	219	947	9	218	399	472	210	6	9.69164e-12	49.3333	95.8904
1C_Locus_55760_Transcript_1/1_Confidence_1.000_Length_245	0	4.22222	-Inf	-Inf	UP	1	Q6TXI9	NA	LRRGT00010 OS=Rattus norvegicus GN=LOC100362981 PE=4 SV=1	245	103	2	112	58	94	111	0	5.23019e-13	72.973	45.3061
1C_Locus_55766_Transcript_2/4_Confidence_0.444_Length_315	0	4.22222	-Inf	-Inf	UP	1	Q923X9	Taar8a Ta11 Tar11 Trar11	Trace amine-associated receptor 8a OS=Rattus norvegicus GN=Taar8a PE=3 SV=2	315	344	1	267	130	222	267	6	2.55338e-07	31.9149	84.7619
1C_Locus_56012_Transcript_1/1_Confidence_1.000_Length_281	0	10.5556	-Inf	-Inf	UP	1	Q64610	Enpp2 Atx Npps2	Ectonucleotide pyrophosphatase/phosphodiesterase family member 2 OS=Rattus norvegicus GN=Enpp2 PE=1 SV=2	281	887	102	263	779	833	162	1	7.11401e-18	69.0909	57.6512
1C_Locus_56185_Transcript_1/1_Confidence_1.000_Length_308	0	8.44445	-Inf	-Inf	UP	1	Q99JE4	Rasgrf2 Grf2	Ras-specific guanine nucleotide-releasing factor 2 OS=Rattus norvegicus GN=Rasgrf2 PE=1 SV=1	308	1190	2	307	1022	1123	306	0	1.48413e-52	94.1176	99.3506
1C_Locus_56221_Transcript_1/1_Confidence_1.000_Length_210	0	2.11111	-Inf	-Inf	UP	1	D3ZPV8	NA	Protein Ggct OS=Rattus norvegicus GN=Ggct PE=4 SV=1	210	188	47	199	97	148	153	1	9.45257e-07	46.1538	72.8571
1C_Locus_56337_Transcript_1/1_Confidence_1.000_Length_204	0	10.5556	-Inf	-Inf	UP	1	P70492	Fgf10	Fibroblast growth factor 10 OS=Rattus norvegicus GN=Fgf10 PE=2 SV=1	204	215	1	204	118	185	204	0	1.55445e-25	72.0588	100
1C_Locus_56384_Transcript_1/1_Confidence_1.000_Length_203	0	2.11111	-Inf	-Inf	UP	1	P29315	Rnh1 Rnh	Ribonuclease inhibitor OS=Rattus norvegicus GN=Rnh1 PE=1 SV=2	203	456	30	200	87	142	171	1	3.48707e-09	50.8772	84.2365
1C_Locus_56437_Transcript_1/1_Confidence_1.000_Length_357	0	19	-Inf	-Inf	UP	1	P63142	Kcna2	Potassium voltage-gated channel subfamily A member 2 OS=Rattus norvegicus GN=Kcna2 PE=1 SV=1	357	499	3	356	77	194	354	0	2.59483e-59	90.678	99.1597
1C_Locus_56487_Transcript_1/1_Confidence_1.000_Length_203	0	12.6667	-Inf	-Inf	UP	1	Q63406	Mcf2l Ost	Guanine nucleotide exchange factor DBS OS=Rattus norvegicus GN=Mcf2l PE=2 SV=3	203	1149	3	203	818	884	201	0	1.15278e-28	79.1045	99.0148
1C_Locus_56572_Transcript_1/1_Confidence_1.000_Length_218	0	8.44445	-Inf	-Inf	UP	1	Q5PQQ0	NA	Protocadherin gamma subfamily B, 7 OS=Rattus norvegicus GN=Pcdhgb7 PE=2 SV=1	218	931	10	216	20	86	207	2	1.39947e-10	47.8261	94.9541
1C_Locus_56677_Transcript_1/1_Confidence_1.000_Length_362	0	21.1111	-Inf	-Inf	UP	1	P43427	Slc2a5 Glut5	Solute carrier family 2, facilitated glucose transporter member 5 OS=Rattus norvegicus GN=Slc2a5 PE=2 SV=1	362	502	102	302	424	493	201	7	1.2467e-11	43.0556	55.5249
1C_Locus_56793_Transcript_1/1_Confidence_1.000_Length_240	0	6.33334	-Inf	-Inf	UP	1	Q5HZE2	Tmem120a Tmpit	Transmembrane protein 120A OS=Rattus norvegicus GN=Tmem120a PE=2 SV=1	240	343	129	239	173	209	111	0	9.2401e-30	94.5946	46.25
1C_Locus_56803_Transcript_1/1_Confidence_1.000_Length_216	0	4.22222	-Inf	-Inf	UP	1	Q6MG75	NA	RCG38266, isoform CRA_a OS=Rattus norvegicus GN=Rdbp PE=2 SV=1	216	369	74	211	201	246	138	0	1.22885e-06	43.4783	63.8889
1C_Locus_56805_Transcript_1/1_Confidence_1.000_Length_209	0	6.33334	-Inf	-Inf	UP	1	Q6TQE1	Zc3h18 Nhn1	Zinc finger CCCH domain-containing protein 18 OS=Rattus norvegicus GN=Zc3h18 PE=1 SV=1	209	947	3	173	393	446	171	3	6.12698e-06	43.8596	81.8182
1C_Locus_56845_Transcript_1/1_Confidence_1.000_Length_221	0	2.11111	-Inf	-Inf	UP	1	Q6TXI9	NA	LRRGT00010 OS=Rattus norvegicus GN=LOC100362981 PE=4 SV=1	221	103	65	196	59	94	132	8	3.3458e-07	50	59.7285
1C_Locus_56893_Transcript_1/1_Confidence_1.000_Length_206	0	4.22222	-Inf	-Inf	UP	1	P01179	Oxt Ot	Oxytocin-neurophysin 1 OS=Rattus norvegicus GN=Oxt PE=1 SV=2	206	125	3	206	38	104	204	1	1.31592e-24	60.2941	99.0291
1C_Locus_56932_Transcript_1/1_Confidence_1.000_Length_236	0	2.11111	-Inf	-Inf	UP	1	Q80W57	Abcg2 Bcrp1	ATP-binding cassette sub-family G member 2 OS=Rattus norvegicus GN=Abcg2 PE=1 SV=1	236	657	1	234	88	167	234	4	1.81457e-05	32.0988	99.1525
1C_Locus_57055_Transcript_1/1_Confidence_1.000_Length_228	0	8.44445	-Inf	-Inf	UP	1	P51574	Slc15a1 Pept1	Solute carrier family 15 member 1 OS=Rattus norvegicus GN=Slc15a1 PE=2 SV=1	228	710	2	139	546	588	138	3	0.000450096	50	60.5263
1C_Locus_57071_Transcript_1/1_Confidence_1.000_Length_251	0	14.7778	-Inf	-Inf	UP	1	Q8K3R4	NA	30 kDa adipocyte complement-related protein OS=Rattus norvegicus GN=Adipoq PE=2 SV=1	251	244	74	247	182	240	174	1	1.15964e-12	54.2373	69.3227
1C_Locus_57127_Transcript_1/1_Confidence_1.000_Length_252	0	6.33334	-Inf	-Inf	UP	1	Q5FVQ8	Nlrx1	NLR family member X1 OS=Rattus norvegicus GN=Nlrx1 PE=2 SV=1	252	973	11	211	244	312	201	2	2.11828e-06	36.2319	79.7619
1C_Locus_57139_Transcript_1/1_Confidence_1.000_Length_208	0	2.11111	-Inf	-Inf	UP	1	Q6TXI9	NA	LRRGT00010 OS=Rattus norvegicus GN=LOC100362981 PE=4 SV=1	208	103	53	205	61	103	153	8	2.24987e-08	56.8627	73.5577
1C_Locus_57142_Transcript_1/1_Confidence_1.000_Length_227	0	10.5556	-Inf	-Inf	UP	1	Q8K4S3	Slc45a1 Dnb5	Proton-associated sugar transporter A OS=Rattus norvegicus GN=Slc45a1 PE=2 SV=1	227	751	7	225	497	569	219	0	6.26602e-14	42.4658	96.4758
1C_Locus_57182_Transcript_1/1_Confidence_1.000_Length_230	0	10.5556	-Inf	-Inf	UP	1	D3ZFL3	NA	Mitogen-activated protein kinase kinase kinase 6 (Predicted) OS=Rattus norvegicus GN=Map3k6 PE=4 SV=1	230	1292	29	163	1078	1122	135	0	1.34891e-08	46.6667	58.6957
1C_Locus_57325_Transcript_1/1_Confidence_1.000_Length_266	0	6.33334	-Inf	-Inf	UP	1	Q71RP1	Hpse Hep	Heparanase OS=Rattus norvegicus GN=Hpse PE=2 SV=1	266	536	6	107	271	304	102	0	9.39538e-07	55.8824	38.3459
1C_Locus_57443_Transcript_1/1_Confidence_1.000_Length_253	0	4.22222	-Inf	-Inf	UP	1	Q7TT51	Lgsn Gluld1 Lgs	Lengsin OS=Rattus norvegicus GN=Lgsn PE=2 SV=1	253	561	45	251	334	401	207	1	3.85147e-16	50.7246	81.8182
1C_Locus_57658_Transcript_1/1_Confidence_1.000_Length_295	0	8.44445	-Inf	-Inf	UP	1	P97687	Entpd1 Cd39	Ectonucleoside triphosphate diphosphohydrolase 1 OS=Rattus norvegicus GN=Entpd1 PE=1 SV=1	295	511	185	283	61	93	99	0	1.91822e-07	57.5758	33.5593
1C_Locus_57665_Transcript_1/1_Confidence_1.000_Length_329	0	8.44445	-Inf	-Inf	UP	1	G3V911	NA	Protein Vom2r75 OS=Rattus norvegicus GN=Vom2r75 PE=3 SV=1	329	802	19	327	698	800	309	0	3.2786e-31	58.2524	93.921
1C_Locus_57688_Transcript_1/1_Confidence_1.000_Length_251	0	8.44445	-Inf	-Inf	UP	1	Q6TXI7	NA	LRRGT00012 OS=Rattus norvegicus GN=LOC499796 PE=2 SV=1	251	615	4	246	467	545	243	2	1.41757e-10	38.2716	96.8127
1C_Locus_58499_Transcript_1/1_Confidence_1.000_Length_206	0	6.33334	-Inf	-Inf	UP	1	Q6TXI9	NA	LRRGT00010 OS=Rattus norvegicus GN=LOC100362981 PE=4 SV=1	206	103	150	206	66	84	57	0	0.000980446	68.4211	27.6699
1C_Locus_58722_Transcript_3/3_Confidence_0.714_Length_200	0	6.33334	-Inf	-Inf	UP	1	D4A286	NA	Protein Zfp112 OS=Rattus norvegicus GN=Zfp112 PE=4 SV=1	200	893	138	200	542	562	63	0	0.000151958	71.4286	31.5
1C_Locus_58859_Transcript_1/1_Confidence_1.000_Length_247	0	6.33334	-Inf	-Inf	UP	1	P0C6P5	Rgnef	Rho-guanine nucleotide exchange factor OS=Rattus norvegicus GN=Rgnef PE=1 SV=1	247	1700	99	242	595	642	144	0	7.55237e-12	64.5833	58.2996
1C_Locus_58878_Transcript_1/1_Confidence_1.000_Length_200	0	4.22222	-Inf	-Inf	UP	1	Q07009	Capn2	Calpain-2 catalytic subunit OS=Rattus norvegicus GN=Capn2 PE=1 SV=3	200	700	42	200	647	699	159	0	3.73418e-11	47.1698	79.5
1C_Locus_58888_Transcript_1/1_Confidence_1.000_Length_217	0	6.33334	-Inf	-Inf	UP	1	P23739	Si	Sucrase-isomaltase, intestinal OS=Rattus norvegicus GN=Si PE=1 SV=5	217	1841	2	217	1473	1544	216	0	1.81931e-26	62.5	99.5392
1C_Locus_59090_Transcript_1/1_Confidence_1.000_Length_292	0	8.44445	-Inf	-Inf	UP	1	Q6QI07	NA	LRRGT00202 OS=Rattus norvegicus GN=LOC499584 PE=2 SV=1	292	231	202	291	77	106	90	0	5.5949e-07	76.6667	30.8219
1C_Locus_59126_Transcript_1/1_Confidence_1.000_Length_211	0	4.22222	-Inf	-Inf	UP	1	Q6TXI9	NA	LRRGT00010 OS=Rattus norvegicus GN=LOC100362981 PE=4 SV=1	211	103	14	124	59	95	111	0	6.31114e-11	64.8649	52.6066
1C_Locus_59187_Transcript_1/1_Confidence_1.000_Length_207	0	4.22222	-Inf	-Inf	UP	1	Q6T5F0	NA	RCG55639, isoform CRA_d OS=Rattus norvegicus GN=Ugt1a1 PE=2 SV=1	207	531	8	205	138	204	198	1	5.02376e-08	41.791	95.6522
1C_Locus_59227_Transcript_1/1_Confidence_1.000_Length_228	0	8.44445	-Inf	-Inf	UP	1	G3V8G4	NA	Brevican core protein OS=Rattus norvegicus GN=Bcan PE=4 SV=1	228	883	2	100	741	773	99	0	4.06152e-13	81.8182	43.4211
1C_Locus_59374_Transcript_1/1_Confidence_1.000_Length_235	0	6.33334	-Inf	-Inf	UP	1	D3ZFL3	NA	Mitogen-activated protein kinase kinase kinase 6 (Predicted) OS=Rattus norvegicus GN=Map3k6 PE=4 SV=1	235	1292	3	233	392	468	231	0	2.07138e-17	54.5455	98.2979
1C_Locus_59390_Transcript_1/1_Confidence_1.000_Length_203	0	6.33334	-Inf	-Inf	UP	1	D3ZST0	NA	Protein Olr242 OS=Rattus norvegicus GN=Olr242 PE=3 SV=1	203	310	6	203	184	248	198	1	5.5672e-07	36.3636	97.5369
1C_Locus_5967_Transcript_15/29_Confidence_1.000_Length_264	0	8.44445	-Inf	-Inf	UP	1	D4A7X9	NA	Myosin IF (Predicted) OS=Rattus norvegicus GN=Myo1f PE=4 SV=1	264	1098	1	60	165	184	60	0	0.000569998	85	22.7273
1C_Locus_59707_Transcript_1/1_Confidence_1.000_Length_285	0	4.22222	-Inf	-Inf	UP	1	Q63862	Myh11	Myosin-11 (Fragments) OS=Rattus norvegicus GN=Myh11 PE=2 SV=3	285	1327	72	284	612	682	213	0	5.42117e-26	77.4648	74.7368
1C_Locus_59716_Transcript_1/1_Confidence_1.000_Length_208	0	10.5556	-Inf	-Inf	UP	1	Q6TXI9	NA	LRRGT00010 OS=Rattus norvegicus GN=LOC100362981 PE=4 SV=1	208	103	54	176	61	101	123	0	2.57415e-12	63.4146	59.1346
1C_Locus_59732_Transcript_1/1_Confidence_1.000_Length_237	0	4.22222	-Inf	-Inf	UP	1	Q5EB97	Zcchc10	Zinc finger CCHC domain-containing protein 10 OS=Rattus norvegicus GN=Zcchc10 PE=2 SV=2	237	173	3	233	85	158	231	3	1.87343e-10	48.0519	97.4684
1C_Locus_59739_Transcript_1/1_Confidence_1.000_Length_240	0	4.22222	-Inf	-Inf	UP	1	P20850	Col9a1	Collagen alpha-1(IX) chain (Fragment) OS=Rattus norvegicus GN=Col9a1 PE=2 SV=1	240	325	3	239	142	209	237	11	9.91042e-12	43.038	98.75
1C_Locus_59956_Transcript_1/1_Confidence_1.000_Length_217	0	2.11111	-Inf	-Inf	UP	1	Q8CIZ5	Dmbt1	Deleted in malignant brain tumors 1 protein OS=Rattus norvegicus GN=Dmbt1 PE=1 SV=1	217	1418	5	217	141	211	213	0	2.15407e-19	59.1549	98.1567
1C_Locus_59979_Transcript_2/2_Confidence_0.923_Length_265	0	6.33334	-Inf	-Inf	UP	1	Q6AYY1	NA	Zinc finger protein 386 (Kruppel-like) OS=Rattus norvegicus GN=Zfp386 PE=2 SV=1	265	589	1	261	424	507	261	3	4.63055e-30	62.069	98.4906
1C_Locus_59988_Transcript_1/6_Confidence_0.370_Length_215	0	2.11111	-Inf	-Inf	UP	1	Q6TXG4	NA	LRRGT00035 OS=Rattus norvegicus GN=Dhx8 PE=2 SV=1	215	1210	10	162	110	165	153	5	0.000570821	33.9286	71.1628
1C_Locus_59991_Transcript_1/1_Confidence_1.000_Length_274	0	10.5556	-Inf	-Inf	UP	1	P12390	Chrnb2 Acrb2	Neuronal acetylcholine receptor subunit beta-2 OS=Rattus norvegicus GN=Chrnb2 PE=2 SV=2	274	500	187	273	456	484	87	0	3.55605e-09	75.8621	31.7518
1C_Locus_6_Transcript_1057/1950_Confidence_1.000_Length_253	0	6.33334	-Inf	-Inf	UP	1	Q6TXI9	NA	LRRGT00010 OS=Rattus norvegicus GN=LOC100362981 PE=4 SV=1	253	103	52	192	57	99	141	6	1.32365e-08	58.3333	55.7312
1C_Locus_6_Transcript_107/1950_Confidence_1.000_Length_226	0	21.1111	-Inf	-Inf	UP	1	Q8SP79	DRB	MHC class II antigen (Fragment) OS=Microcebus murinus GN=DRB PE=4 SV=1	226	57	10	129	3	42	120	0	4.07095e-05	45	53.0973
1C_Locus_6_Transcript_109/1950_Confidence_1.000_Length_345	0	111.889	-Inf	-Inf	UP	0.234124	P18211	RT1-Db1	Rano class II histocompatibility antigen, D-1 beta chain OS=Rattus norvegicus GN=RT1-Db1 PE=2 SV=1	345	264	10	300	34	129	291	1	6.56829e-09	28.866	84.3478
1C_Locus_6_Transcript_113/1950_Confidence_1.000_Length_213	0	4.22222	-Inf	-Inf	UP	1	P18211	RT1-Db1	Rano class II histocompatibility antigen, D-1 beta chain OS=Rattus norvegicus GN=RT1-Db1 PE=2 SV=1	213	264	12	212	63	129	201	0	4.68044e-06	31.3433	94.3662
1C_Locus_6_Transcript_114/1950_Confidence_1.000_Length_389	0	21.1111	-Inf	-Inf	UP	1	P18211	RT1-Db1	Rano class II histocompatibility antigen, D-1 beta chain OS=Rattus norvegicus GN=RT1-Db1 PE=2 SV=1	389	264	1	345	34	146	345	4	2.86e-15	37.931	88.6889
1C_Locus_6_Transcript_1754/1950_Confidence_1.000_Length_223	0	6.33334	-Inf	-Inf	UP	1	G3V801	Prss12	Neurotrypsin OS=Rattus norvegicus GN=Prss12 PE=1 SV=1	223	761	2	109	451	486	108	0	6.08331e-09	58.3333	48.4305
1C_Locus_6_Transcript_1887/1950_Confidence_1.000_Length_230	0	4.22222	-Inf	-Inf	UP	1	D4A644	NA	Protein Map7d1 OS=Rattus norvegicus GN=Map7d1 PE=4 SV=1	230	817	49	219	617	673	171	0	0.000263255	33.3333	74.3478
1C_Locus_6_Transcript_196/1950_Confidence_1.000_Length_328	0	97.1111	-Inf	-Inf	UP	0.328497	P18090	Adrb1 Adrb1r	Beta-1 adrenergic receptor OS=Rattus norvegicus GN=Adrb1 PE=1 SV=1	328	466	10	324	151	260	315	5	1.21233e-09	28.1818	96.0366
1C_Locus_6_Transcript_986/1950_Confidence_1.000_Length_269	0	6.33334	-Inf	-Inf	UP	1	Q62717	Cadps Caps Caps1	Calcium-dependent secretion activator 1 OS=Rattus norvegicus GN=Cadps PE=1 SV=1	269	1289	104	250	44	91	147	1	3.56164e-06	48.9796	54.6468
1C_Locus_600_Transcript_2/13_Confidence_1.000_Length_222	0	4.22222	-Inf	-Inf	UP	1	Q6IV68	Fancd2	Fanconi anemia group D2 protein homolog OS=Rattus norvegicus GN=Fancd2 PE=2 SV=2	222	1451	172	219	1332	1347	48	0	8.24528e-06	75	21.6216
1C_Locus_60002_Transcript_1/1_Confidence_1.000_Length_209	0	4.22222	-Inf	-Inf	UP	1	D3ZBH0	NA	Protein RGD1566107 OS=Rattus norvegicus GN=RGD1566107 PE=4 SV=1	209	561	1	177	324	380	177	2	0.000150913	32.2034	84.689
1C_Locus_60312_Transcript_1/1_Confidence_1.000_Length_314	0	10.5556	-Inf	-Inf	UP	1	Q08877	Dnm3 Dyn3	Dynamin-3 OS=Rattus norvegicus GN=Dnm3 PE=1 SV=2	314	869	4	312	509	621	309	10	4.60128e-46	76.1062	98.4076
1C_Locus_60399_Transcript_1/1_Confidence_1.000_Length_230	0	4.22222	-Inf	-Inf	UP	1	Q861Q1	NA	MHC class I protein OS=Rattus norvegicus GN=RT1-CE4 PE=3 SV=1	230	373	1	216	70	139	216	4	7.15251e-10	35.6164	93.913
1C_Locus_60528_Transcript_1/1_Confidence_1.000_Length_238	0	8.44445	-Inf	-Inf	UP	1	P42260	Grik2 Glur6	Glutamate receptor, ionotropic kainate 2 OS=Rattus norvegicus GN=Grik2 PE=1 SV=2	238	908	9	134	140	181	126	0	6.64777e-16	73.8095	52.9412
1C_Locus_6131_Transcript_2/2_Confidence_1.000_Length_1125	0	99.2223	-Inf	-Inf	UP	0.31247	Q99NH5	NA	GATA binding protein 3 OS=Rattus norvegicus GN=Gata3 PE=2 SV=1	1125	444	652	1062	131	281	411	20	0.000122697	29.2208	36.5333
1C_Locus_6488_Transcript_2/2_Confidence_1.000_Length_270	0	2.11111	-Inf	-Inf	UP	1	Q4V8I9	NA	UDP-glucose pyrophosphorylase 2 OS=Rattus norvegicus GN=Ugp2 PE=2 SV=1	270	508	49	201	439	486	153	3	2.3855e-13	68.6275	56.6667
1C_Locus_6515_Transcript_4/10_Confidence_0.160_Length_685	0	10.5556	-Inf	-Inf	UP	1	Q03555	Gphn Gph	Gephyrin OS=Rattus norvegicus GN=Gphn PE=1 SV=3	685	768	150	293	1	48	144	0	3.89501e-20	91.6667	21.0219
1C_Locus_6993_Transcript_2/2_Confidence_1.000_Length_267	0	10.5556	-Inf	-Inf	UP	1	Q6IE24	Usp54	Inactive ubiquitin carboxyl-terminal hydrolase 54 OS=Rattus norvegicus GN=Usp54 PE=2 SV=2	267	1588	117	266	680	729	150	0	1.10727e-15	72	56.1798
1C_Locus_6994_Transcript_1/1_Confidence_1.000_Length_305	0	12.6667	-Inf	-Inf	UP	1	O88281	Megf6 Egfl3	Multiple epidermal growth factor-like domains protein 6 OS=Rattus norvegicus GN=Megf6 PE=1 SV=1	305	1574	11	301	1128	1224	291	0	2.31141e-29	47.4227	95.4098
1C_Locus_7117_Transcript_1/1_Confidence_1.000_Length_312	0	2.11111	-Inf	-Inf	UP	1	Q6TXI9	NA	LRRGT00010 OS=Rattus norvegicus GN=LOC100362981 PE=4 SV=1	312	103	110	226	60	98	117	0	1.89022e-15	71.7949	37.5
1C_Locus_7513_Transcript_2/6_Confidence_0.267_Length_304	0	12.6667	-Inf	-Inf	UP	1	Q62931	Gosr1 Gs28	Golgi SNAP receptor complex member 1 OS=Rattus norvegicus GN=Gosr1 PE=1 SV=1	304	250	142	303	172	225	162	0	1.96127e-20	83.3333	53.2895
1C_Locus_7560_Transcript_1/3_Confidence_0.286_Length_279	0	2.11111	-Inf	-Inf	UP	1	P02454	Col1a1	Collagen alpha-1(I) chain OS=Rattus norvegicus GN=Col1a1 PE=1 SV=5	279	1453	3	146	258	305	144	0	4.78507e-24	85.4167	51.6129
1C_Locus_7870_Transcript_1/2_Confidence_1.000_Length_2231	0	774.778	-Inf	-Inf	UP	1.15102941997614e-06	Q501W4	Vtcn1	V-set domain-containing T-cell activation inhibitor 1 OS=Rattus norvegicus GN=Vtcn1 PE=2 SV=1	2231	282	387	764	80	209	378	6	9.59493e-05	28.2443	16.9431
1C_Locus_7870_Transcript_2/2_Confidence_1.000_Length_2095	0	515.111	-Inf	-Inf	UP	6.63485147365554e-05	Q501W4	Vtcn1	V-set domain-containing T-cell activation inhibitor 1 OS=Rattus norvegicus GN=Vtcn1 PE=2 SV=1	2095	282	387	764	80	209	378	6	8.90637e-05	28.2443	18.043
1C_Locus_8074_Transcript_6/15_Confidence_0.100_Length_567	0	19	-Inf	-Inf	UP	1	A1A5R9	NA	Uncharacterized protein C4orf37 homolog OS=Rattus norvegicus PE=2 SV=1	567	563	334	567	225	299	234	3	1.65497e-07	35.8974	41.2698
1C_Locus_8218_Transcript_1/1_Confidence_1.000_Length_330	0	10.5556	-Inf	-Inf	UP	1	D4A0I8	NA	Nuclear factor of activated T-cells, cytoplasmic, calcineurin-dependent 2 (Predicted), isoform CRA_b OS=Rattus norvegicus GN=Nfatc2 PE=4 SV=1	330	931	171	329	624	676	159	0	9.87744e-25	77.3585	48.1818
1C_Locus_8336_Transcript_2/4_Confidence_0.469_Length_321	0	4.22222	-Inf	-Inf	UP	1	B0BMW7	NA	O-sialoglycoprotein endopeptidase, isoform CRA_b OS=Rattus norvegicus GN=Osgep PE=2 SV=1	321	335	229	306	156	181	78	0	5.29752e-05	65.3846	24.2991
1C_Locus_8470_Transcript_1/1_Confidence_1.000_Length_258	0	8.44445	-Inf	-Inf	UP	1	Q6TXI9	NA	LRRGT00010 OS=Rattus norvegicus GN=LOC100362981 PE=4 SV=1	258	103	208	258	76	92	51	0	1.36323e-05	94.1176	19.7674
1C_Locus_8708_Transcript_2/9_Confidence_0.364_Length_367	0	2.11111	-Inf	-Inf	UP	1	D4AD02	Clec9a	C-type lectin domain family 9 member A OS=Rattus norvegicus GN=Clec9a PE=2 SV=1	367	241	23	280	105	185	258	5	8.01253e-06	30.2326	70.2997
1C_Locus_8735_Transcript_2/2_Confidence_1.000_Length_286	0	2.11111	-Inf	-Inf	UP	1	Q6TXI9	NA	LRRGT00010 OS=Rattus norvegicus GN=LOC100362981 PE=4 SV=1	286	103	133	267	59	95	135	8	2.43881e-10	57.7778	47.2028
1C_Locus_891_Transcript_1/1_Confidence_1.000_Length_715	0	35.8889	-Inf	-Inf	UP	1	P13264	Gls	Glutaminase kidney isoform, mitochondrial OS=Rattus norvegicus GN=Gls PE=1 SV=2	715	674	2	406	231	331	405	34	1.18161e-30	51.1111	56.6434
1C_Locus_9128_Transcript_1/2_Confidence_1.000_Length_402	0	2.11111	-Inf	-Inf	UP	1	D4A3Q1	NA	Protein LOC690478 OS=Rattus norvegicus GN=LOC690478 PE=4 SV=1	402	305	98	400	178	287	303	17	2.16167e-08	33.3333	75.3731
1C_Locus_9128_Transcript_2/2_Confidence_1.000_Length_377	0	2.11111	-Inf	-Inf	UP	1	Q6TXI9	NA	LRRGT00010 OS=Rattus norvegicus GN=LOC100362981 PE=4 SV=1	377	103	95	214	57	96	120	0	2.05382e-07	50	31.8302
1C_Locus_9452_Transcript_1/10_Confidence_0.061_Length_259	0	4.22222	-Inf	-Inf	UP	1	P55161	Nckap1 Hem2 Nap1	Nck-associated protein 1 OS=Rattus norvegicus GN=Nckap1 PE=2 SV=1	259	1128	49	102	19	36	54	0	0.000572744	88.8889	20.8494
1C_Locus_951_Transcript_1/1_Confidence_1.000_Length_528	0	23.2222	-Inf	-Inf	UP	1	Q6AXY7	Prpf38b	Pre-mRNA-splicing factor 38B OS=Rattus norvegicus GN=Prpf38b PE=2 SV=1	528	542	190	528	354	450	339	16	0.000749909	28.3186	64.2045
1C_Locus_9669_Transcript_1/8_Confidence_0.111_Length_329	0	8.44445	-Inf	-Inf	UP	1	B2GUZ9	NA	Fam49b protein OS=Rattus norvegicus GN=Fam49b PE=2 SV=1	329	324	58	153	128	162	96	3	5.20491e-06	57.1429	29.1793
1C_Locus_994_Transcript_5/11_Confidence_0.043_Length_340	0	21.1111	-Inf	-Inf	UP	1	D3ZI38	NA	Protein Zswim5 OS=Rattus norvegicus GN=Zswim5 PE=4 SV=1	340	911	194	340	263	311	147	0	2.58645e-18	79.5918	43.2353
4A_Locus_1147_Transcript_96/114_Confidence_1.000_Length_265	0	2.11111	-Inf	-Inf	UP	1	Q3B8R6	NA	Alpha-2-glycoprotein 1, zinc OS=Rattus norvegicus GN=Azgp1 PE=2 SV=1	265	296	2	244	130	206	243	4	1.60261e-06	32.0988	91.6981
4A_Locus_11981_Transcript_9/9_Confidence_0.489_Length_259	0	4.22222	-Inf	-Inf	UP	1	D4A286	NA	Protein Zfp112 OS=Rattus norvegicus GN=Zfp112 PE=4 SV=1	259	893	2	259	541	626	258	0	9.70179e-28	54.6512	99.6139
4A_Locus_1217_Transcript_3/15_Confidence_1.000_Length_230	0	4.22222	-Inf	-Inf	UP	1	Q6MG08	Abcf1 Abc50	ATP-binding cassette sub-family F member 1 OS=Rattus norvegicus GN=Abcf1 PE=1 SV=1	230	839	2	61	441	460	60	0	0.000180828	70	26.087
4A_Locus_12313_Transcript_1/1_Confidence_1.000_Length_265	0	2.11111	-Inf	-Inf	UP	1	Q6TXG4	NA	LRRGT00035 OS=Rattus norvegicus GN=Dhx8 PE=2 SV=1	265	1210	1	246	133	217	246	7	1.07248e-10	35.6322	92.8302
4A_Locus_12378_Transcript_4/7_Confidence_0.333_Length_269	0	2.11111	-Inf	-Inf	UP	1	Q6AYY1	NA	Zinc finger protein 386 (Kruppel-like) OS=Rattus norvegicus GN=Zfp386 PE=2 SV=1	269	589	1	267	419	507	267	0	1.29879e-32	61.7978	99.2565
4A_Locus_13072_Transcript_2/16_Confidence_1.000_Length_202	0	2.11111	-Inf	-Inf	UP	1	Q3KR73	Kansl3 Nsl3	KAT8 regulatory NSL complex subunit 3 OS=Rattus norvegicus GN=Kansl3 PE=2 SV=1	202	877	5	202	447	477	198	35	3.05483e-05	42.4242	98.0198
4A_Locus_15783_Transcript_2/2_Confidence_1.000_Length_212	0	2.11111	-Inf	-Inf	UP	1	Q8K1P7	Smarca4 Baf190a Brg1 Snf2b Snf2l4	Transcription activator BRG1 OS=Rattus norvegicus GN=Smarca4 PE=1 SV=1	212	1613	1	69	866	888	69	0	0.000115283	73.913	32.5472
4A_Locus_17965_Transcript_1/1_Confidence_1.000_Length_315	0	2.11111	-Inf	-Inf	UP	1	P01681	NA	Ig kappa chain V region S211 OS=Rattus norvegicus PE=1 SV=1	315	109	104	304	16	76	201	6	7.67284e-09	46.2687	63.8095
4A_Locus_18581_Transcript_2/3_Confidence_0.667_Length_282	0	2.11111	-Inf	-Inf	UP	1	Q6TXI7	NA	LRRGT00012 OS=Rattus norvegicus GN=LOC499796 PE=2 SV=1	282	615	3	278	477	565	276	5	5.64985e-07	32.2581	97.8723
4A_Locus_19944_Transcript_1/4_Confidence_0.231_Length_301	0	6.33334	-Inf	-Inf	UP	1	Q6TXI9	NA	LRRGT00010 OS=Rattus norvegicus GN=LOC100362981 PE=4 SV=1	301	103	191	301	59	95	111	0	2.57381e-12	70.2703	36.8771
4A_Locus_21999_Transcript_1/13_Confidence_1.000_Length_207	0	2.11111	-Inf	-Inf	UP	1	P0C152	Tmem67 Mks3 Wpk	Meckelin OS=Rattus norvegicus GN=Tmem67 PE=1 SV=1	207	992	152	205	756	773	54	0	6.14914e-08	88.8889	26.087
4A_Locus_2385_Transcript_66/99_Confidence_1.000_Length_233	0	8.44445	-Inf	-Inf	UP	1	Q6TXG4	NA	LRRGT00035 OS=Rattus norvegicus GN=Dhx8 PE=2 SV=1	233	1210	70	231	113	166	162	0	3.30701e-15	55.5556	69.5279
4A_Locus_23956_Transcript_1/9_Confidence_0.156_Length_224	0	2.11111	-Inf	-Inf	UP	1	D3ZD82	Dnajc5b	DnaJ homolog subfamily C member 5B OS=Rattus norvegicus GN=Dnajc5b PE=3 SV=1	224	199	161	223	126	146	63	0	1.07381e-05	61.9048	28.125
4A_Locus_23987_Transcript_1/1_Confidence_1.000_Length_343	0	4.22222	-Inf	-Inf	UP	1	Q6TXI9	NA	LRRGT00010 OS=Rattus norvegicus GN=LOC100362981 PE=4 SV=1	343	103	44	172	53	95	129	0	2.33665e-14	69.7674	37.6093
4A_Locus_24033_Transcript_1/1_Confidence_0.857_Length_230	0	2.11111	-Inf	-Inf	UP	1	P29315	Rnh1 Rnh	Ribonuclease inhibitor OS=Rattus norvegicus GN=Rnh1 PE=1 SV=2	230	456	18	191	108	165	174	0	2.08106e-09	50	75.6522
4A_Locus_24689_Transcript_1/1_Confidence_1.000_Length_214	0	2.11111	-Inf	-Inf	UP	1	Q6RFY2	Phactr3	Phosphatase and actin regulator 3 OS=Rattus norvegicus GN=Phactr3 PE=2 SV=1	214	517	26	214	339	401	189	0	1.1063e-23	79.3651	88.3178
4A_Locus_25308_Transcript_2/7_Confidence_0.448_Length_204	0	4.22222	-Inf	-Inf	UP	1	A5GZY2	NA	Arg3.1/Arc mRNA-binding zinc finger protein OS=Rattus norvegicus GN=Zinki PE=2 SV=1	204	463	32	181	234	283	150	0	6.5611e-16	58	73.5294
4A_Locus_27399_Transcript_1/2_Confidence_1.000_Length_200	0	2.11111	-Inf	-Inf	UP	1	B1H278	Trim11	E3 ubiquitin-protein ligase TRIM11 OS=Rattus norvegicus GN=Trim11 PE=2 SV=1	200	467	81	179	16	48	99	0	0.000984962	45.4545	49.5
4A_Locus_29555_Transcript_2/6_Confidence_0.158_Length_207	0	2.11111	-Inf	-Inf	UP	1	Q6TXI9	NA	LRRGT00010 OS=Rattus norvegicus GN=LOC100362981 PE=4 SV=1	207	103	19	123	59	93	105	0	1.36179e-13	77.1429	50.7246
4A_Locus_31903_Transcript_2/2_Confidence_1.000_Length_203	0	2.11111	-Inf	-Inf	UP	1	P56819	Bace1 Bace	Beta-secretase 1 OS=Rattus norvegicus GN=Bace1 PE=2 SV=1	203	501	1	135	59	103	135	0	1.08148e-18	91.1111	66.5025
4A_Locus_32002_Transcript_7/8_Confidence_0.364_Length_207	0	2.11111	-Inf	-Inf	UP	1	Q6TXI9	NA	LRRGT00010 OS=Rattus norvegicus GN=LOC100362981 PE=4 SV=1	207	103	17	127	59	95	111	0	2.24984e-16	81.0811	53.6232
4A_Locus_33684_Transcript_1/1_Confidence_1.000_Length_219	0	4.22222	-Inf	-Inf	UP	1	Q6TXI9	NA	LRRGT00010 OS=Rattus norvegicus GN=LOC100362981 PE=4 SV=1	219	103	98	205	59	94	108	0	4.07183e-10	66.6667	49.3151
4A_Locus_33950_Transcript_1/1_Confidence_1.000_Length_246	0	2.11111	-Inf	-Inf	UP	1	Q6TXI9	NA	LRRGT00010 OS=Rattus norvegicus GN=LOC100362981 PE=4 SV=1	246	103	1	69	60	82	69	0	3.62183e-06	69.5652	28.0488
4A_Locus_346_Transcript_19/27_Confidence_0.101_Length_354	0	2.11111	-Inf	-Inf	UP	1	Q6AXY7	Prpf38b	Pre-mRNA-splicing factor 38B OS=Rattus norvegicus GN=Prpf38b PE=2 SV=1	354	542	9	353	309	431	345	10	1.00129e-23	45.1613	97.4576
4A_Locus_34801_Transcript_1/1_Confidence_1.000_Length_318	0	2.11111	-Inf	-Inf	UP	1	Q6TXI9	NA	LRRGT00010 OS=Rattus norvegicus GN=LOC100362981 PE=4 SV=1	318	103	132	242	60	96	111	0	7.41199e-15	75.6757	34.9057
4A_Locus_34995_Transcript_1/1_Confidence_1.000_Length_205	0	2.11111	-Inf	-Inf	UP	1	P29315	Rnh1 Rnh	Ribonuclease inhibitor OS=Rattus norvegicus GN=Rnh1 PE=1 SV=2	205	456	92	202	108	144	111	0	0.000197553	56.7568	54.1463
4A_Locus_35258_Transcript_3/6_Confidence_0.536_Length_205	0	4.22222	-Inf	-Inf	UP	1	Q6TXI9	NA	LRRGT00010 OS=Rattus norvegicus GN=LOC100362981 PE=4 SV=1	205	103	74	199	60	96	126	7	1.41248e-10	67.4419	61.4634
4A_Locus_36062_Transcript_1/2_Confidence_1.000_Length_226	0	2.11111	-Inf	-Inf	UP	1	Q6TXI9	NA	LRRGT00010 OS=Rattus norvegicus GN=LOC100362981 PE=4 SV=1	226	103	13	147	60	102	135	2	8.18368e-14	66.6667	59.7345
4A_Locus_37432_Transcript_4/4_Confidence_0.733_Length_285	0	2.11111	-Inf	-Inf	UP	1	Q9JKL7	Srek1 Sfrs12 Srrp86	Splicing regulatory glutamine/lysine-rich protein 1 OS=Rattus norvegicus GN=Srek1 PE=1 SV=1	285	494	2	283	251	344	282	2	4.02976e-13	38.9474	98.9474
4A_Locus_39056_Transcript_1/1_Confidence_1.000_Length_210	0	2.11111	-Inf	-Inf	UP	1	Q6REY9	Arhgap20	Rho GTPase-activating protein 20 OS=Rattus norvegicus GN=Arhgap20 PE=2 SV=2	210	1182	12	164	539	588	153	1	1.00992e-08	49.0196	72.8571
4A_Locus_39783_Transcript_1/1_Confidence_1.000_Length_250	0	6.33334	-Inf	-Inf	UP	1	Q5XIN3	Traf3ip1	TRAF3-interacting protein 1 OS=Rattus norvegicus GN=Traf3ip1 PE=2 SV=1	250	653	13	249	196	276	237	2	8.87909e-13	38.2716	94.8
4A_Locus_40080_Transcript_2/2_Confidence_1.000_Length_311	0	4.22222	-Inf	-Inf	UP	1	Q501W4	Vtcn1	V-set domain-containing T-cell activation inhibitor 1 OS=Rattus norvegicus GN=Vtcn1 PE=2 SV=1	311	282	7	273	35	132	267	15	1.60388e-06	33.6634	85.8521
4A_Locus_40925_Transcript_1/1_Confidence_1.000_Length_265	0	2.11111	-Inf	-Inf	UP	1	Q6TXI9	NA	LRRGT00010 OS=Rattus norvegicus GN=LOC100362981 PE=4 SV=1	265	103	118	228	59	95	111	0	1.82937e-10	62.1622	41.8868
4A_Locus_42109_Transcript_3/3_Confidence_0.889_Length_210	0	2.11111	-Inf	-Inf	UP	1	D4A514	NA	Protein Znf286a OS=Rattus norvegicus GN=Zfp286a PE=4 SV=1	210	520	7	210	408	475	204	0	6.50078e-24	60.2941	97.1429
4A_Locus_42346_Transcript_1/1_Confidence_1.000_Length_232	0	2.11111	-Inf	-Inf	UP	1	Q6TXI9	NA	LRRGT00010 OS=Rattus norvegicus GN=LOC100362981 PE=4 SV=1	232	103	26	163	57	99	138	5	1.43781e-10	61.7021	59.4828
4A_Locus_42347_Transcript_1/1_Confidence_1.000_Length_239	0	2.11111	-Inf	-Inf	UP	1	Q6TXI9	NA	LRRGT00010 OS=Rattus norvegicus GN=LOC100362981 PE=4 SV=1	239	103	4	207	60	99	204	28	3.52483e-09	44.1176	85.3556
4A_Locus_43145_Transcript_1/1_Confidence_1.000_Length_359	0	2.11111	-Inf	-Inf	UP	1	Q6AXY7	Prpf38b	Pre-mRNA-splicing factor 38B OS=Rattus norvegicus GN=Prpf38b PE=2 SV=1	359	542	45	356	292	394	312	1	9.93029e-14	40.3846	86.9081
4A_Locus_44736_Transcript_1/1_Confidence_1.000_Length_297	0	4.22222	-Inf	-Inf	UP	1	Q5M929	Rnf135	E3 ubiquitin-protein ligase RNF135 OS=Rattus norvegicus GN=Rnf135 PE=2 SV=1	297	415	98	289	320	383	192	0	0.000198504	29.6875	64.6465
4A_Locus_46374_Transcript_1/1_Confidence_1.000_Length_275	0	2.11111	-Inf	-Inf	UP	1	Q63035	Nlrp6 Avr Nalp6 Pypaf5	NACHT, LRR and PYD domains-containing protein 6 OS=Rattus norvegicus GN=Nlrp6 PE=1 SV=3	275	880	102	275	337	394	174	0	3.01038e-08	39.6552	63.2727
4A_Locus_47698_Transcript_3/6_Confidence_0.200_Length_277	0	2.11111	-Inf	-Inf	UP	1	Q6TXI9	NA	LRRGT00010 OS=Rattus norvegicus GN=LOC100362981 PE=4 SV=1	277	103	155	226	73	96	72	0	5.12251e-08	83.3333	25.9928
4A_Locus_477_Transcript_4/17_Confidence_1.000_Length_201	0	4.22222	-Inf	-Inf	UP	1	D3ZEX7	NA	Protein Spire1 OS=Rattus norvegicus GN=Spire1 PE=4 SV=1	201	749	3	200	594	625	198	34	1.32813e-08	43.9394	98.5075
4A_Locus_48097_Transcript_1/3_Confidence_0.765_Length_243	0	10.5556	-Inf	-Inf	UP	1	P29315	Rnh1 Rnh	Ribonuclease inhibitor OS=Rattus norvegicus GN=Rnh1 PE=1 SV=2	243	456	3	167	108	162	165	0	1.13123e-07	49.0909	67.9012
4A_Locus_4837_Transcript_6/16_Confidence_1.000_Length_225	0	2.11111	-Inf	-Inf	UP	1	P62804	Hist1h4b Hist4; Hist1h4m; Hist4h4 H4ft	Histone H4 OS=Rattus norvegicus GN=Hist1h4b PE=1 SV=2	225	103	1	129	6	51	129	3	4.07095e-05	54.3478	57.3333
4A_Locus_48453_Transcript_5/5_Confidence_0.619_Length_283	0	2.11111	-Inf	-Inf	UP	1	B1H278	Trim11	E3 ubiquitin-protein ligase TRIM11 OS=Rattus norvegicus GN=Trim11 PE=2 SV=1	283	467	42	218	287	346	177	1	7.37894e-07	41.6667	62.5442
4A_Locus_48916_Transcript_1/1_Confidence_1.000_Length_260	0	2.11111	-Inf	-Inf	UP	1	P01805	NA	Ig heavy chain V region IR2 OS=Rattus norvegicus PE=4 SV=1	260	142	25	243	23	98	219	3	1.19148e-09	39.4737	84.2308
4A_Locus_49848_Transcript_1/1_Confidence_1.000_Length_256	0	4.22222	-Inf	-Inf	UP	1	Q6TXI9	NA	LRRGT00010 OS=Rattus norvegicus GN=LOC100362981 PE=4 SV=1	256	103	118	231	58	95	114	0	4.84893e-11	63.1579	44.5312
4A_Locus_51579_Transcript_4/6_Confidence_0.714_Length_208	0	2.11111	-Inf	-Inf	UP	1	Q6MG75	NA	RCG38266, isoform CRA_a OS=Rattus norvegicus GN=Rdbp PE=2 SV=1	208	369	39	200	188	241	162	0	9.78175e-12	55.5556	77.8846
4A_Locus_52419_Transcript_1/1_Confidence_1.000_Length_250	0	4.22222	-Inf	-Inf	UP	1	P01681	NA	Ig kappa chain V region S211 OS=Rattus norvegicus PE=1 SV=1	250	109	80	238	8	56	159	4	2.51563e-06	37.7358	63.6
4A_Locus_53581_Transcript_1/1_Confidence_1.000_Length_250	0	6.33334	-Inf	-Inf	UP	1	P29315	Rnh1 Rnh	Ribonuclease inhibitor OS=Rattus norvegicus GN=Rnh1 PE=1 SV=2	250	456	44	226	127	186	183	1	9.50852e-07	40.9836	73.2
4A_Locus_53722_Transcript_6/7_Confidence_0.375_Length_266	0	2.11111	-Inf	-Inf	UP	1	A5GZY2	NA	Arg3.1/Arc mRNA-binding zinc finger protein OS=Rattus norvegicus GN=Zinki PE=2 SV=1	266	463	31	264	376	453	234	0	4.48505e-25	58.9744	87.9699
4A_Locus_53809_Transcript_2/10_Confidence_0.649_Length_227	0	2.11111	-Inf	-Inf	UP	1	A5GZY2	NA	Arg3.1/Arc mRNA-binding zinc finger protein OS=Rattus norvegicus GN=Zinki PE=2 SV=1	227	463	26	127	297	330	102	0	3.68202e-06	58.8235	44.9339
4A_Locus_56169_Transcript_1/1_Confidence_1.000_Length_225	0	4.22222	-Inf	-Inf	UP	1	P20767	NA	Ig lambda-2 chain C region OS=Rattus norvegicus PE=4 SV=1	225	104	122	214	6	36	93	0	3.69062e-06	64.5161	41.3333
4A_Locus_56840_Transcript_1/1_Confidence_1.000_Length_277	0	2.11111	-Inf	-Inf	UP	1	D3ZBI1	NA	Protein Trim14 OS=Rattus norvegicus GN=Trim14 PE=4 SV=1	277	377	12	260	272	352	249	4	4.80615e-06	29.7619	89.8917
4A_Locus_57627_Transcript_1/3_Confidence_0.500_Length_236	0	2.11111	-Inf	-Inf	UP	1	Q6TXI9	NA	LRRGT00010 OS=Rattus norvegicus GN=LOC100362981 PE=4 SV=1	236	103	129	236	59	94	108	0	3.41419e-12	69.4444	45.7627
4A_Locus_8739_Transcript_5/6_Confidence_0.333_Length_317	0	4.22222	-Inf	-Inf	UP	1	Q4KLI1	Zkscan1	Zinc finger protein with KRAB and SCAN domains 1 OS=Rattus norvegicus GN=Zkscan1 PE=2 SV=1	317	562	1	198	425	490	198	0	3.91208e-31	56.0606	62.4606
4A_Locus_9525_Transcript_4/5_Confidence_0.333_Length_349	0	4.22222	-Inf	-Inf	UP	1	Q6TXI9	NA	LRRGT00010 OS=Rattus norvegicus GN=LOC100362981 PE=4 SV=1	349	103	212	316	61	95	105	0	1.36357e-09	68.5714	30.086
1C_Locus_45389_Transcript_1/1_Confidence_1.000_Length_288	0	23.2222	-Inf	-Inf	UP	1
4A_Locus_5261_Transcript_15/26_Confidence_1.000_Length_222	0	4.22222	-Inf	-Inf	UP	1
1C_Locus_897_Transcript_3/35_Confidence_1.000_Length_234	0	12.6667	-Inf	-Inf	UP	1
1C_Locus_42671_Transcript_1/1_Confidence_1.000_Length_271	0	14.7778	-Inf	-Inf	UP	1
1C_Locus_27368_Transcript_1/1_Confidence_1.000_Length_305	0	12.6667	-Inf	-Inf	UP	1
1C_Locus_20922_Transcript_5/9_Confidence_0.500_Length_334	0	19	-Inf	-Inf	UP	1
1C_Locus_55627_Transcript_1/1_Confidence_1.000_Length_253	0	6.33334	-Inf	-Inf	UP	1
1C_Locus_56612_Transcript_1/1_Confidence_1.000_Length_260	0	10.5556	-Inf	-Inf	UP	1
1C_Locus_33096_Transcript_1/1_Confidence_1.000_Length_212	0	10.5556	-Inf	-Inf	UP	1
1C_Locus_3275_Transcript_3/3_Confidence_0.688_Length_292	0	46.4445	-Inf	-Inf	UP	0.978479
1C_Locus_26723_Transcript_1/1_Confidence_1.000_Length_253	0	12.6667	-Inf	-Inf	UP	1
1C_Locus_17025_Transcript_1/1_Confidence_1.000_Length_272	0	12.6667	-Inf	-Inf	UP	1
1C_Locus_40671_Transcript_1/1_Confidence_1.000_Length_215	0	4.22222	-Inf	-Inf	UP	1
1C_Locus_46166_Transcript_3/3_Confidence_0.818_Length_204	0	14.7778	-Inf	-Inf	UP	1
1C_Locus_49140_Transcript_1/1_Confidence_1.000_Length_201	0	6.33334	-Inf	-Inf	UP	1
1C_Locus_42010_Transcript_1/1_Confidence_1.000_Length_218	0	4.22222	-Inf	-Inf	UP	1
1C_Locus_56472_Transcript_1/1_Confidence_1.000_Length_210	0	4.22222	-Inf	-Inf	UP	1
1C_Locus_24054_Transcript_1/1_Confidence_1.000_Length_465	0	10.5556	-Inf	-Inf	UP	1
1C_Locus_36726_Transcript_1/1_Confidence_1.000_Length_251	0	10.5556	-Inf	-Inf	UP	1
1C_Locus_34520_Transcript_1/1_Confidence_1.000_Length_297	0	10.5556	-Inf	-Inf	UP	1
1C_Locus_49770_Transcript_1/1_Confidence_1.000_Length_381	0	21.1111	-Inf	-Inf	UP	1
1C_Locus_18582_Transcript_1/3_Confidence_0.733_Length_402	0	19	-Inf	-Inf	UP	1
4A_Locus_53732_Transcript_2/2_Confidence_1.000_Length_272	0	2.11111	-Inf	-Inf	UP	1
1C_Locus_24876_Transcript_1/5_Confidence_0.050_Length_318	0	4.22222	-Inf	-Inf	UP	1
1C_Locus_37949_Transcript_1/1_Confidence_1.000_Length_215	0	6.33334	-Inf	-Inf	UP	1
1C_Locus_54016_Transcript_1/1_Confidence_1.000_Length_253	0	4.22222	-Inf	-Inf	UP	1
1C_Locus_39850_Transcript_1/1_Confidence_1.000_Length_350	0	19	-Inf	-Inf	UP	1
1C_Locus_31371_Transcript_1/1_Confidence_1.000_Length_233	0	10.5556	-Inf	-Inf	UP	1
1C_Locus_29505_Transcript_1/1_Confidence_1.000_Length_393	0	38	-Inf	-Inf	UP	1
1C_Locus_37588_Transcript_1/1_Confidence_1.000_Length_215	0	12.6667	-Inf	-Inf	UP	1
1C_Locus_52047_Transcript_1/1_Confidence_1.000_Length_210	0	4.22222	-Inf	-Inf	UP	1
1C_Locus_57133_Transcript_1/1_Confidence_1.000_Length_226	0	4.22222	-Inf	-Inf	UP	1
4A_Locus_52309_Transcript_1/1_Confidence_1.000_Length_402	0	2.11111	-Inf	-Inf	UP	1
1C_Locus_338_Transcript_98/194_Confidence_1.000_Length_230	0	10.5556	-Inf	-Inf	UP	1
1C_Locus_56961_Transcript_1/1_Confidence_1.000_Length_225	0	2.11111	-Inf	-Inf	UP	1
1C_Locus_36941_Transcript_1/1_Confidence_1.000_Length_253	0	12.6667	-Inf	-Inf	UP	1
1C_Locus_23467_Transcript_1/1_Confidence_1.000_Length_247	0	4.22222	-Inf	-Inf	UP	1
1C_Locus_48292_Transcript_1/1_Confidence_1.000_Length_200	0	12.6667	-Inf	-Inf	UP	1
1C_Locus_2720_Transcript_12/26_Confidence_1.000_Length_233	0	12.6667	-Inf	-Inf	UP	1
1C_Locus_25490_Transcript_1/1_Confidence_1.000_Length_311	0	12.6667	-Inf	-Inf	UP	1
1C_Locus_55804_Transcript_1/1_Confidence_1.000_Length_358	0	4.22222	-Inf	-Inf	UP	1
1C_Locus_50064_Transcript_1/1_Confidence_1.000_Length_242	0	10.5556	-Inf	-Inf	UP	1
1C_Locus_43079_Transcript_1/1_Confidence_1.000_Length_457	0	42.2222	-Inf	-Inf	UP	1
1C_Locus_58224_Transcript_1/1_Confidence_1.000_Length_232	0	4.22222	-Inf	-Inf	UP	1
1C_Locus_60128_Transcript_2/3_Confidence_0.526_Length_238	0	8.44445	-Inf	-Inf	UP	1
1C_Locus_15420_Transcript_1/1_Confidence_1.000_Length_286	0	8.44445	-Inf	-Inf	UP	1
1C_Locus_12542_Transcript_1/1_Confidence_1.000_Length_306	0	14.7778	-Inf	-Inf	UP	1
1C_Locus_2605_Transcript_3/29_Confidence_1.000_Length_221	0	2.11111	-Inf	-Inf	UP	1
1C_Locus_58827_Transcript_1/1_Confidence_1.000_Length_261	0	12.6667	-Inf	-Inf	UP	1
1C_Locus_33928_Transcript_1/1_Confidence_1.000_Length_304	0	12.6667	-Inf	-Inf	UP	1
1C_Locus_39681_Transcript_1/1_Confidence_1.000_Length_234	0	4.22222	-Inf	-Inf	UP	1
1C_Locus_36795_Transcript_1/1_Confidence_1.000_Length_380	0	31.6667	-Inf	-Inf	UP	1
1C_Locus_48213_Transcript_1/1_Confidence_1.000_Length_434	0	23.2222	-Inf	-Inf	UP	1
1C_Locus_56896_Transcript_1/1_Confidence_1.000_Length_388	0	27.4445	-Inf	-Inf	UP	1
1C_Locus_25858_Transcript_1/1_Confidence_1.000_Length_426	0	33.7778	-Inf	-Inf	UP	1
1C_Locus_59968_Transcript_1/1_Confidence_1.000_Length_213	0	2.11111	-Inf	-Inf	UP	1
1C_Locus_43800_Transcript_1/1_Confidence_1.000_Length_220	0	10.5556	-Inf	-Inf	UP	1
1C_Locus_36631_Transcript_1/1_Confidence_1.000_Length_371	0	21.1111	-Inf	-Inf	UP	1
1C_Locus_47854_Transcript_1/1_Confidence_1.000_Length_309	0	19	-Inf	-Inf	UP	1
1C_Locus_45843_Transcript_1/1_Confidence_1.000_Length_226	0	6.33334	-Inf	-Inf	UP	1
1C_Locus_312_Transcript_164/212_Confidence_1.000_Length_281	0	12.6667	-Inf	-Inf	UP	1
1C_Locus_2638_Transcript_4/19_Confidence_1.000_Length_240	0	4.22222	-Inf	-Inf	UP	1
1C_Locus_312_Transcript_197/212_Confidence_1.000_Length_272	0	69.6667	-Inf	-Inf	UP	0.592648
1C_Locus_59027_Transcript_1/1_Confidence_1.000_Length_214	0	8.44445	-Inf	-Inf	UP	1
1C_Locus_37030_Transcript_1/1_Confidence_1.000_Length_228	0	8.44445	-Inf	-Inf	UP	1
1C_Locus_35651_Transcript_1/1_Confidence_1.000_Length_210	0	2.11111	-Inf	-Inf	UP	1
1C_Locus_10167_Transcript_1/1_Confidence_1.000_Length_261	0	8.44445	-Inf	-Inf	UP	1
1C_Locus_6_Transcript_1247/1950_Confidence_1.000_Length_315	0	2.11111	-Inf	-Inf	UP	1
1C_Locus_45219_Transcript_1/1_Confidence_1.000_Length_344	0	16.8889	-Inf	-Inf	UP	1
1C_Locus_30356_Transcript_1/1_Confidence_1.000_Length_428	0	29.5556	-Inf	-Inf	UP	1
1C_Locus_35_Transcript_1/1_Confidence_1.000_Length_951	0	99.2223	-Inf	-Inf	UP	0.31247
1C_Locus_5295_Transcript_3/10_Confidence_0.038_Length_205	0	2.11111	-Inf	-Inf	UP	1
1C_Locus_312_Transcript_110/212_Confidence_1.000_Length_1099	0	82.3334	-Inf	-Inf	UP	0.444779
1C_Locus_19139_Transcript_1/1_Confidence_1.000_Length_320	0	2.11111	-Inf	-Inf	UP	1
1C_Locus_49083_Transcript_1/1_Confidence_1.000_Length_289	0	4.22222	-Inf	-Inf	UP	1
1C_Locus_44219_Transcript_1/1_Confidence_1.000_Length_443	0	16.8889	-Inf	-Inf	UP	1
1C_Locus_55369_Transcript_1/1_Confidence_1.000_Length_268	0	19	-Inf	-Inf	UP	1
1C_Locus_41276_Transcript_1/1_Confidence_1.000_Length_287	0	10.5556	-Inf	-Inf	UP	1
1C_Locus_15264_Transcript_1/1_Confidence_1.000_Length_594	0	40.1111	-Inf	-Inf	UP	1
1C_Locus_45467_Transcript_1/4_Confidence_0.667_Length_338	0	6.33334	-Inf	-Inf	UP	1
4A_Locus_27373_Transcript_2/4_Confidence_0.333_Length_233	0	6.33334	-Inf	-Inf	UP	1
1C_Locus_26266_Transcript_1/1_Confidence_1.000_Length_305	0	14.7778	-Inf	-Inf	UP	1
1C_Locus_46116_Transcript_1/1_Confidence_1.000_Length_207	0	8.44445	-Inf	-Inf	UP	1
1C_Locus_33093_Transcript_1/1_Confidence_1.000_Length_257	0	10.5556	-Inf	-Inf	UP	1
1C_Locus_52698_Transcript_1/1_Confidence_1.000_Length_368	0	10.5556	-Inf	-Inf	UP	1
1C_Locus_47148_Transcript_1/1_Confidence_1.000_Length_221	0	8.44445	-Inf	-Inf	UP	1
1C_Locus_10256_Transcript_1/1_Confidence_1.000_Length_227	0	4.22222	-Inf	-Inf	UP	1
1C_Locus_51870_Transcript_1/1_Confidence_1.000_Length_224	0	6.33334	-Inf	-Inf	UP	1
1C_Locus_18510_Transcript_1/1_Confidence_1.000_Length_2101	0	158.333	-Inf	-Inf	UP	0.0848791
1C_Locus_37346_Transcript_1/1_Confidence_1.000_Length_264	0	10.5556	-Inf	-Inf	UP	1
4A_Locus_56190_Transcript_1/1_Confidence_1.000_Length_296	0	2.11111	-Inf	-Inf	UP	1
1C_Locus_44059_Transcript_1/1_Confidence_1.000_Length_256	0	6.33334	-Inf	-Inf	UP	1
1C_Locus_42127_Transcript_1/1_Confidence_1.000_Length_221	0	10.5556	-Inf	-Inf	UP	1
1C_Locus_38927_Transcript_1/1_Confidence_1.000_Length_229	0	6.33334	-Inf	-Inf	UP	1
1C_Locus_38192_Transcript_1/1_Confidence_1.000_Length_233	0	6.33334	-Inf	-Inf	UP	1
1C_Locus_52154_Transcript_1/1_Confidence_1.000_Length_209	0	4.22222	-Inf	-Inf	UP	1
1C_Locus_24293_Transcript_1/1_Confidence_1.000_Length_237	0	8.44445	-Inf	-Inf	UP	1
1C_Locus_53980_Transcript_1/1_Confidence_1.000_Length_251	0	8.44445	-Inf	-Inf	UP	1
1C_Locus_762_Transcript_1/1_Confidence_1.000_Length_447	0	33.7778	-Inf	-Inf	UP	1
1C_Locus_15609_Transcript_1/1_Confidence_1.000_Length_620	0	21.1111	-Inf	-Inf	UP	1
1C_Locus_20352_Transcript_2/5_Confidence_0.375_Length_653	0	16.8889	-Inf	-Inf	UP	1
1C_Locus_59684_Transcript_1/1_Confidence_1.000_Length_274	0	6.33334	-Inf	-Inf	UP	1
1C_Locus_35375_Transcript_1/1_Confidence_1.000_Length_343	0	14.7778	-Inf	-Inf	UP	1
1C_Locus_33388_Transcript_1/1_Confidence_1.000_Length_392	0	14.7778	-Inf	-Inf	UP	1
1C_Locus_9477_Transcript_1/1_Confidence_1.000_Length_333	0	8.44445	-Inf	-Inf	UP	1
1C_Locus_31665_Transcript_1/1_Confidence_1.000_Length_230	0	4.22222	-Inf	-Inf	UP	1
1C_Locus_55217_Transcript_1/1_Confidence_1.000_Length_229	0	6.33334	-Inf	-Inf	UP	1
1C_Locus_51771_Transcript_1/1_Confidence_1.000_Length_431	0	23.2222	-Inf	-Inf	UP	1
1C_Locus_33503_Transcript_1/1_Confidence_1.000_Length_203	0	4.22222	-Inf	-Inf	UP	1
1C_Locus_18767_Transcript_1/1_Confidence_1.000_Length_226	0	4.22222	-Inf	-Inf	UP	1
1C_Locus_42893_Transcript_1/1_Confidence_1.000_Length_302	0	8.44445	-Inf	-Inf	UP	1
1C_Locus_37133_Transcript_1/1_Confidence_1.000_Length_274	0	4.22222	-Inf	-Inf	UP	1
1C_Locus_22648_Transcript_1/1_Confidence_1.000_Length_350	0	6.33334	-Inf	-Inf	UP	1
1C_Locus_25691_Transcript_1/1_Confidence_1.000_Length_252	0	2.11111	-Inf	-Inf	UP	1
1C_Locus_59409_Transcript_1/1_Confidence_1.000_Length_237	0	10.5556	-Inf	-Inf	UP	1
1C_Locus_54236_Transcript_3/4_Confidence_0.083_Length_300	0	4.22222	-Inf	-Inf	UP	1
1C_Locus_39123_Transcript_1/1_Confidence_1.000_Length_392	0	10.5556	-Inf	-Inf	UP	1
1C_Locus_2160_Transcript_5/19_Confidence_1.000_Length_238	0	10.5556	-Inf	-Inf	UP	1
1C_Locus_34660_Transcript_1/1_Confidence_1.000_Length_262	0	8.44445	-Inf	-Inf	UP	1
1C_Locus_35985_Transcript_1/1_Confidence_1.000_Length_565	0	29.5556	-Inf	-Inf	UP	1
1C_Locus_25885_Transcript_1/1_Confidence_1.000_Length_306	0	14.7778	-Inf	-Inf	UP	1
1C_Locus_120_Transcript_7/24_Confidence_1.000_Length_310	0	4.22222	-Inf	-Inf	UP	1
1C_Locus_22568_Transcript_1/1_Confidence_1.000_Length_346	0	16.8889	-Inf	-Inf	UP	1
1C_Locus_48846_Transcript_1/1_Confidence_1.000_Length_209	0	2.11111	-Inf	-Inf	UP	1
1C_Locus_57825_Transcript_1/1_Confidence_1.000_Length_377	0	19	-Inf	-Inf	UP	1
1C_Locus_58303_Transcript_1/1_Confidence_1.000_Length_269	0	14.7778	-Inf	-Inf	UP	1
1C_Locus_27825_Transcript_1/1_Confidence_1.000_Length_206	0	8.44445	-Inf	-Inf	UP	1
1C_Locus_8404_Transcript_1/1_Confidence_1.000_Length_242	0	14.7778	-Inf	-Inf	UP	1
1C_Locus_59768_Transcript_1/1_Confidence_1.000_Length_231	0	8.44445	-Inf	-Inf	UP	1
1C_Locus_30624_Transcript_1/1_Confidence_1.000_Length_427	0	19	-Inf	-Inf	UP	1
1C_Locus_27411_Transcript_1/1_Confidence_1.000_Length_225	0	6.33334	-Inf	-Inf	UP	1
1C_Locus_6485_Transcript_1/1_Confidence_1.000_Length_484	0	25.3333	-Inf	-Inf	UP	1
1C_Locus_37378_Transcript_1/1_Confidence_1.000_Length_204	0	2.11111	-Inf	-Inf	UP	1
1C_Locus_96_Transcript_49/60_Confidence_1.000_Length_298	0	4.22222	-Inf	-Inf	UP	1
1C_Locus_46846_Transcript_1/1_Confidence_1.000_Length_305	0	12.6667	-Inf	-Inf	UP	1
1C_Locus_58383_Transcript_1/1_Confidence_1.000_Length_222	0	10.5556	-Inf	-Inf	UP	1
1C_Locus_5664_Transcript_1/1_Confidence_1.000_Length_377	0	42.2222	-Inf	-Inf	UP	1
1C_Locus_53229_Transcript_1/1_Confidence_1.000_Length_213	0	2.11111	-Inf	-Inf	UP	1
1C_Locus_52967_Transcript_1/1_Confidence_1.000_Length_298	0	4.22222	-Inf	-Inf	UP	1
1C_Locus_39401_Transcript_1/1_Confidence_1.000_Length_587	0	31.6667	-Inf	-Inf	UP	1
1C_Locus_58470_Transcript_1/1_Confidence_1.000_Length_226	0	10.5556	-Inf	-Inf	UP	1
1C_Locus_58228_Transcript_1/1_Confidence_1.000_Length_218	0	6.33334	-Inf	-Inf	UP	1
4A_Locus_54420_Transcript_1/1_Confidence_1.000_Length_231	0	2.11111	-Inf	-Inf	UP	1
1C_Locus_14360_Transcript_1/1_Confidence_1.000_Length_208	0	8.44445	-Inf	-Inf	UP	1
1C_Locus_51978_Transcript_1/1_Confidence_1.000_Length_307	0	14.7778	-Inf	-Inf	UP	1
1C_Locus_33354_Transcript_1/1_Confidence_1.000_Length_378	0	33.7778	-Inf	-Inf	UP	1
1C_Locus_507_Transcript_1293/1649_Confidence_1.000_Length_460	0	137.222	-Inf	-Inf	UP	0.132355
1C_Locus_24705_Transcript_1/1_Confidence_1.000_Length_218	0	8.44445	-Inf	-Inf	UP	1
1C_Locus_23825_Transcript_1/1_Confidence_1.000_Length_258	0	8.44445	-Inf	-Inf	UP	1
1C_Locus_6_Transcript_165/1950_Confidence_1.000_Length_698	0	168.889	-Inf	-Inf	UP	0.0677636
1C_Locus_507_Transcript_1079/1649_Confidence_1.000_Length_209	0	2.11111	-Inf	-Inf	UP	1
1C_Locus_41144_Transcript_1/1_Confidence_1.000_Length_269	0	16.8889	-Inf	-Inf	UP	1
1C_Locus_35991_Transcript_1/1_Confidence_1.000_Length_226	0	2.11111	-Inf	-Inf	UP	1
1C_Locus_2566_Transcript_1/1_Confidence_1.000_Length_277	0	10.5556	-Inf	-Inf	UP	1
1C_Locus_26822_Transcript_1/1_Confidence_1.000_Length_256	0	6.33334	-Inf	-Inf	UP	1
1C_Locus_33966_Transcript_1/1_Confidence_1.000_Length_235	0	6.33334	-Inf	-Inf	UP	1
1C_Locus_48197_Transcript_1/1_Confidence_1.000_Length_223	0	12.6667	-Inf	-Inf	UP	1
1C_Locus_59812_Transcript_1/1_Confidence_1.000_Length_224	0	4.22222	-Inf	-Inf	UP	1
1C_Locus_152_Transcript_1/12_Confidence_1.000_Length_203	0	4.22222	-Inf	-Inf	UP	1
1C_Locus_38856_Transcript_1/1_Confidence_1.000_Length_246	0	10.5556	-Inf	-Inf	UP	1
1C_Locus_32008_Transcript_1/1_Confidence_1.000_Length_211	0	10.5556	-Inf	-Inf	UP	1
1C_Locus_47271_Transcript_1/1_Confidence_1.000_Length_310	0	14.7778	-Inf	-Inf	UP	1
1C_Locus_36654_Transcript_3/3_Confidence_0.600_Length_619	0	14.7778	-Inf	-Inf	UP	1
1C_Locus_27443_Transcript_1/1_Confidence_1.000_Length_253	0	8.44445	-Inf	-Inf	UP	1
1C_Locus_56247_Transcript_1/1_Confidence_1.000_Length_260	0	14.7778	-Inf	-Inf	UP	1
1C_Locus_23487_Transcript_1/1_Confidence_1.000_Length_494	0	10.5556	-Inf	-Inf	UP	1
1C_Locus_5502_Transcript_4/15_Confidence_1.000_Length_261	0	6.33334	-Inf	-Inf	UP	1
1C_Locus_6051_Transcript_3/14_Confidence_1.000_Length_246	0	6.33334	-Inf	-Inf	UP	1
1C_Locus_35409_Transcript_1/1_Confidence_1.000_Length_320	0	19	-Inf	-Inf	UP	1
1C_Locus_17331_Transcript_1/1_Confidence_1.000_Length_227	0	10.5556	-Inf	-Inf	UP	1
1C_Locus_58245_Transcript_1/1_Confidence_1.000_Length_282	0	6.33334	-Inf	-Inf	UP	1
1C_Locus_60534_Transcript_1/1_Confidence_1.000_Length_210	0	6.33334	-Inf	-Inf	UP	1
1C_Locus_31101_Transcript_1/1_Confidence_1.000_Length_303	0	8.44445	-Inf	-Inf	UP	1
1C_Locus_47582_Transcript_1/1_Confidence_1.000_Length_213	0	2.11111	-Inf	-Inf	UP	1
1C_Locus_44589_Transcript_1/1_Confidence_1.000_Length_219	0	8.44445	-Inf	-Inf	UP	1
1C_Locus_50961_Transcript_1/1_Confidence_1.000_Length_233	0	8.44445	-Inf	-Inf	UP	1
1C_Locus_29865_Transcript_1/1_Confidence_1.000_Length_234	0	10.5556	-Inf	-Inf	UP	1
1C_Locus_41843_Transcript_1/1_Confidence_1.000_Length_251	0	6.33334	-Inf	-Inf	UP	1
1C_Locus_23755_Transcript_1/1_Confidence_1.000_Length_395	0	25.3333	-Inf	-Inf	UP	1
1C_Locus_40636_Transcript_1/1_Confidence_1.000_Length_356	0	10.5556	-Inf	-Inf	UP	1
1C_Locus_41212_Transcript_1/1_Confidence_1.000_Length_701	0	31.6667	-Inf	-Inf	UP	1
1C_Locus_58448_Transcript_1/1_Confidence_1.000_Length_258	0	12.6667	-Inf	-Inf	UP	1
1C_Locus_50500_Transcript_1/1_Confidence_1.000_Length_271	0	10.5556	-Inf	-Inf	UP	1
1C_Locus_37743_Transcript_1/1_Confidence_1.000_Length_202	0	10.5556	-Inf	-Inf	UP	1
1C_Locus_40496_Transcript_1/1_Confidence_1.000_Length_329	0	16.8889	-Inf	-Inf	UP	1
1C_Locus_36292_Transcript_1/1_Confidence_1.000_Length_270	0	16.8889	-Inf	-Inf	UP	1
1C_Locus_47237_Transcript_1/1_Confidence_1.000_Length_208	0	4.22222	-Inf	-Inf	UP	1
1C_Locus_32830_Transcript_1/1_Confidence_1.000_Length_241	0	12.6667	-Inf	-Inf	UP	1
1C_Locus_53300_Transcript_1/1_Confidence_1.000_Length_212	0	8.44445	-Inf	-Inf	UP	1
1C_Locus_48300_Transcript_1/1_Confidence_1.000_Length_513	0	25.3333	-Inf	-Inf	UP	1
1C_Locus_31446_Transcript_1/1_Confidence_1.000_Length_232	0	10.5556	-Inf	-Inf	UP	1
1C_Locus_39826_Transcript_1/1_Confidence_1.000_Length_225	0	10.5556	-Inf	-Inf	UP	1
1C_Locus_10849_Transcript_1/1_Confidence_1.000_Length_247	0	10.5556	-Inf	-Inf	UP	1
1C_Locus_57929_Transcript_1/1_Confidence_1.000_Length_275	0	8.44445	-Inf	-Inf	UP	1
1C_Locus_24543_Transcript_1/1_Confidence_1.000_Length_603	0	38	-Inf	-Inf	UP	1
1C_Locus_2500_Transcript_5/15_Confidence_1.000_Length_267	0	4.22222	-Inf	-Inf	UP	1
1C_Locus_42413_Transcript_1/1_Confidence_1.000_Length_295	0	14.7778	-Inf	-Inf	UP	1
1C_Locus_18131_Transcript_1/1_Confidence_1.000_Length_234	0	4.22222	-Inf	-Inf	UP	1
1C_Locus_27164_Transcript_1/1_Confidence_1.000_Length_208	0	6.33334	-Inf	-Inf	UP	1
4A_Locus_4275_Transcript_1/11_Confidence_1.000_Length_206	0	2.11111	-Inf	-Inf	UP	1
1C_Locus_2549_Transcript_1/1_Confidence_1.000_Length_256	0	8.44445	-Inf	-Inf	UP	1
1C_Locus_13888_Transcript_1/1_Confidence_1.000_Length_241	0	4.22222	-Inf	-Inf	UP	1
1C_Locus_54928_Transcript_1/1_Confidence_1.000_Length_265	0	16.8889	-Inf	-Inf	UP	1
1C_Locus_15345_Transcript_1/1_Confidence_1.000_Length_350	0	6.33334	-Inf	-Inf	UP	1
1C_Locus_38456_Transcript_1/1_Confidence_1.000_Length_246	0	8.44445	-Inf	-Inf	UP	1
1C_Locus_49382_Transcript_1/5_Confidence_0.136_Length_215	0	2.11111	-Inf	-Inf	UP	1
4A_Locus_56003_Transcript_1/3_Confidence_0.462_Length_233	0	4.22222	-Inf	-Inf	UP	1
1C_Locus_9950_Transcript_1/1_Confidence_1.000_Length_339	0	14.7778	-Inf	-Inf	UP	1
1C_Locus_32877_Transcript_1/1_Confidence_1.000_Length_210	0	12.6667	-Inf	-Inf	UP	1
1C_Locus_10744_Transcript_2/2_Confidence_1.000_Length_286	0	2.11111	-Inf	-Inf	UP	1
1C_Locus_44673_Transcript_1/1_Confidence_1.000_Length_261	0	10.5556	-Inf	-Inf	UP	1
1C_Locus_5235_Transcript_3/15_Confidence_1.000_Length_242	0	6.33334	-Inf	-Inf	UP	1
1C_Locus_58404_Transcript_1/1_Confidence_1.000_Length_212	0	6.33334	-Inf	-Inf	UP	1
1C_Locus_47524_Transcript_2/2_Confidence_1.000_Length_254	0	2.11111	-Inf	-Inf	UP	1
1C_Locus_40015_Transcript_1/1_Confidence_1.000_Length_299	0	14.7778	-Inf	-Inf	UP	1
1C_Locus_42099_Transcript_1/1_Confidence_1.000_Length_281	0	10.5556	-Inf	-Inf	UP	1
1C_Locus_36540_Transcript_1/1_Confidence_1.000_Length_209	0	8.44445	-Inf	-Inf	UP	1
1C_Locus_60100_Transcript_1/1_Confidence_1.000_Length_215	0	12.6667	-Inf	-Inf	UP	1
1C_Locus_32724_Transcript_1/1_Confidence_1.000_Length_307	0	10.5556	-Inf	-Inf	UP	1
4A_Locus_22340_Transcript_5/6_Confidence_0.500_Length_358	0	2.11111	-Inf	-Inf	UP	1
1C_Locus_53907_Transcript_1/1_Confidence_1.000_Length_210	0	4.22222	-Inf	-Inf	UP	1
4A_Locus_13072_Transcript_3/16_Confidence_1.000_Length_272	0	2.11111	-Inf	-Inf	UP	1
1C_Locus_35496_Transcript_1/1_Confidence_1.000_Length_321	0	10.5556	-Inf	-Inf	UP	1
1C_Locus_25905_Transcript_1/1_Confidence_1.000_Length_207	0	8.44445	-Inf	-Inf	UP	1
1C_Locus_28340_Transcript_1/1_Confidence_1.000_Length_415	0	19	-Inf	-Inf	UP	1
1C_Locus_22407_Transcript_1/1_Confidence_1.000_Length_326	0	2.11111	-Inf	-Inf	UP	1
1C_Locus_26252_Transcript_1/1_Confidence_1.000_Length_208	0	2.11111	-Inf	-Inf	UP	1
1C_Locus_42630_Transcript_1/1_Confidence_1.000_Length_277	0	16.8889	-Inf	-Inf	UP	1
1C_Locus_36682_Transcript_1/2_Confidence_1.000_Length_345	0	2.11111	-Inf	-Inf	UP	1
4A_Locus_4133_Transcript_2/12_Confidence_1.000_Length_232	0	2.11111	-Inf	-Inf	UP	1
1C_Locus_15694_Transcript_1/1_Confidence_1.000_Length_323	0	8.44445	-Inf	-Inf	UP	1
4A_Locus_51904_Transcript_1/1_Confidence_1.000_Length_232	0	2.11111	-Inf	-Inf	UP	1
1C_Locus_58870_Transcript_1/1_Confidence_1.000_Length_227	0	6.33334	-Inf	-Inf	UP	1
1C_Locus_30156_Transcript_1/2_Confidence_1.000_Length_284	0	8.44445	-Inf	-Inf	UP	1
1C_Locus_14546_Transcript_1/1_Confidence_1.000_Length_854	0	44.3333	-Inf	-Inf	UP	1
1C_Locus_40162_Transcript_1/1_Confidence_1.000_Length_211	0	6.33334	-Inf	-Inf	UP	1
1C_Locus_17070_Transcript_1/1_Confidence_1.000_Length_419	0	14.7778	-Inf	-Inf	UP	1
1C_Locus_59823_Transcript_1/1_Confidence_1.000_Length_239	0	10.5556	-Inf	-Inf	UP	1
1C_Locus_47561_Transcript_1/1_Confidence_1.000_Length_231	0	12.6667	-Inf	-Inf	UP	1
1C_Locus_58599_Transcript_1/1_Confidence_1.000_Length_267	0	6.33334	-Inf	-Inf	UP	1
1C_Locus_47001_Transcript_1/1_Confidence_1.000_Length_217	0	6.33334	-Inf	-Inf	UP	1
1C_Locus_46859_Transcript_1/1_Confidence_1.000_Length_325	0	14.7778	-Inf	-Inf	UP	1
1C_Locus_6_Transcript_87/1950_Confidence_1.000_Length_230	0	2.11111	-Inf	-Inf	UP	1
1C_Locus_39470_Transcript_1/1_Confidence_1.000_Length_205	0	4.22222	-Inf	-Inf	UP	1
1C_Locus_31637_Transcript_1/1_Confidence_1.000_Length_206	0	8.44445	-Inf	-Inf	UP	1
1C_Locus_38956_Transcript_1/1_Confidence_1.000_Length_208	0	2.11111	-Inf	-Inf	UP	1
1C_Locus_45237_Transcript_1/1_Confidence_1.000_Length_259	0	2.11111	-Inf	-Inf	UP	1
1C_Locus_1291_Transcript_30/83_Confidence_1.000_Length_273	0	2.11111	-Inf	-Inf	UP	1
1C_Locus_46655_Transcript_1/1_Confidence_1.000_Length_250	0	4.22222	-Inf	-Inf	UP	1
1C_Locus_43641_Transcript_1/1_Confidence_1.000_Length_273	0	8.44445	-Inf	-Inf	UP	1
1C_Locus_58117_Transcript_1/1_Confidence_1.000_Length_200	0	6.33334	-Inf	-Inf	UP	1
1C_Locus_29046_Transcript_1/1_Confidence_1.000_Length_234	0	4.22222	-Inf	-Inf	UP	1
1C_Locus_50088_Transcript_1/1_Confidence_1.000_Length_375	0	10.5556	-Inf	-Inf	UP	1
1C_Locus_28493_Transcript_1/1_Confidence_1.000_Length_214	0	4.22222	-Inf	-Inf	UP	1
1C_Locus_12845_Transcript_1/1_Confidence_1.000_Length_251	0	4.22222	-Inf	-Inf	UP	1
1C_Locus_43088_Transcript_1/1_Confidence_1.000_Length_227	0	4.22222	-Inf	-Inf	UP	1
1C_Locus_52030_Transcript_1/1_Confidence_1.000_Length_220	0	6.33334	-Inf	-Inf	UP	1
1C_Locus_18867_Transcript_1/1_Confidence_1.000_Length_414	0	6.33334	-Inf	-Inf	UP	1
1C_Locus_7857_Transcript_2/4_Confidence_0.531_Length_675	0	61.2222	-Inf	-Inf	UP	0.727093
1C_Locus_27951_Transcript_1/1_Confidence_1.000_Length_400	0	29.5556	-Inf	-Inf	UP	1
1C_Locus_54082_Transcript_1/1_Confidence_1.000_Length_485	0	27.4445	-Inf	-Inf	UP	1
1C_Locus_17241_Transcript_1/1_Confidence_1.000_Length_223	0	6.33334	-Inf	-Inf	UP	1
1C_Locus_45973_Transcript_1/1_Confidence_1.000_Length_708	0	61.2222	-Inf	-Inf	UP	0.727093
1C_Locus_312_Transcript_77/212_Confidence_1.000_Length_345	0	12.6667	-Inf	-Inf	UP	1
1C_Locus_54152_Transcript_1/1_Confidence_1.000_Length_204	0	8.44445	-Inf	-Inf	UP	1
1C_Locus_10188_Transcript_1/1_Confidence_1.000_Length_260	0	2.11111	-Inf	-Inf	UP	1
1C_Locus_53827_Transcript_1/1_Confidence_1.000_Length_270	0	12.6667	-Inf	-Inf	UP	1
1C_Locus_24107_Transcript_1/1_Confidence_1.000_Length_208	0	6.33334	-Inf	-Inf	UP	1
1C_Locus_19943_Transcript_1/1_Confidence_1.000_Length_267	0	12.6667	-Inf	-Inf	UP	1
1C_Locus_44269_Transcript_1/1_Confidence_1.000_Length_425	0	25.3333	-Inf	-Inf	UP	1
1C_Locus_26112_Transcript_1/1_Confidence_1.000_Length_344	0	21.1111	-Inf	-Inf	UP	1
1C_Locus_55893_Transcript_1/1_Confidence_1.000_Length_229	0	10.5556	-Inf	-Inf	UP	1
1C_Locus_38612_Transcript_1/1_Confidence_1.000_Length_321	0	8.44445	-Inf	-Inf	UP	1
1C_Locus_19435_Transcript_1/1_Confidence_1.000_Length_286	0	12.6667	-Inf	-Inf	UP	1
1C_Locus_15426_Transcript_1/1_Confidence_1.000_Length_277	0	14.7778	-Inf	-Inf	UP	1
1C_Locus_17998_Transcript_1/1_Confidence_1.000_Length_310	0	4.22222	-Inf	-Inf	UP	1
1C_Locus_24943_Transcript_1/1_Confidence_1.000_Length_200	0	8.44445	-Inf	-Inf	UP	1
1C_Locus_48903_Transcript_1/1_Confidence_1.000_Length_231	0	4.22222	-Inf	-Inf	UP	1
4A_Locus_44140_Transcript_1/2_Confidence_1.000_Length_219	0	2.11111	-Inf	-Inf	UP	1
1C_Locus_46113_Transcript_1/1_Confidence_1.000_Length_331	0	16.8889	-Inf	-Inf	UP	1
1C_Locus_39468_Transcript_1/1_Confidence_1.000_Length_247	0	8.44445	-Inf	-Inf	UP	1
1C_Locus_43386_Transcript_1/1_Confidence_1.000_Length_252	0	4.22222	-Inf	-Inf	UP	1
1C_Locus_48055_Transcript_1/1_Confidence_1.000_Length_256	0	14.7778	-Inf	-Inf	UP	1
1C_Locus_41199_Transcript_2/2_Confidence_1.000_Length_308	0	6.33334	-Inf	-Inf	UP	1
1C_Locus_45021_Transcript_1/1_Confidence_1.000_Length_213	0	2.11111	-Inf	-Inf	UP	1
1C_Locus_312_Transcript_165/212_Confidence_1.000_Length_274	0	14.7778	-Inf	-Inf	UP	1
1C_Locus_56858_Transcript_1/1_Confidence_1.000_Length_228	0	8.44445	-Inf	-Inf	UP	1
1C_Locus_22600_Transcript_1/1_Confidence_1.000_Length_322	0	19	-Inf	-Inf	UP	1
1C_Locus_6_Transcript_1775/1950_Confidence_1.000_Length_625	0	259.667	-Inf	-Inf	UP	0.00943998
1C_Locus_42948_Transcript_1/1_Confidence_1.000_Length_303	0	6.33334	-Inf	-Inf	UP	1
1C_Locus_13905_Transcript_1/1_Confidence_1.000_Length_211	0	2.11111	-Inf	-Inf	UP	1
4A_Locus_19745_Transcript_1/1_Confidence_1.000_Length_261	0	2.11111	-Inf	-Inf	UP	1
1C_Locus_59509_Transcript_1/1_Confidence_1.000_Length_283	0	12.6667	-Inf	-Inf	UP	1
4A_Locus_20148_Transcript_1/1_Confidence_1.000_Length_202	0	4.22222	-Inf	-Inf	UP	1
1C_Locus_27275_Transcript_1/1_Confidence_1.000_Length_206	0	8.44445	-Inf	-Inf	UP	1
1C_Locus_34324_Transcript_1/1_Confidence_1.000_Length_267	0	10.5556	-Inf	-Inf	UP	1
1C_Locus_50267_Transcript_3/3_Confidence_0.778_Length_306	0	2.11111	-Inf	-Inf	UP	1
1C_Locus_46279_Transcript_1/1_Confidence_1.000_Length_239	0	4.22222	-Inf	-Inf	UP	1
1C_Locus_16731_Transcript_1/1_Confidence_1.000_Length_262	0	16.8889	-Inf	-Inf	UP	1
1C_Locus_30752_Transcript_1/1_Confidence_1.000_Length_225	0	2.11111	-Inf	-Inf	UP	1
1C_Locus_37336_Transcript_1/1_Confidence_1.000_Length_349	0	8.44445	-Inf	-Inf	UP	1
1C_Locus_36957_Transcript_1/1_Confidence_1.000_Length_317	0	12.6667	-Inf	-Inf	UP	1
1C_Locus_23599_Transcript_1/1_Confidence_1.000_Length_275	0	8.44445	-Inf	-Inf	UP	1
1C_Locus_51109_Transcript_1/1_Confidence_1.000_Length_220	0	2.11111	-Inf	-Inf	UP	1
1C_Locus_55951_Transcript_1/1_Confidence_1.000_Length_307	0	16.8889	-Inf	-Inf	UP	1
1C_Locus_56468_Transcript_1/1_Confidence_1.000_Length_204	0	2.11111	-Inf	-Inf	UP	1
1C_Locus_60531_Transcript_1/1_Confidence_1.000_Length_297	0	12.6667	-Inf	-Inf	UP	1
1C_Locus_27200_Transcript_1/1_Confidence_1.000_Length_251	0	12.6667	-Inf	-Inf	UP	1
1C_Locus_45334_Transcript_1/1_Confidence_1.000_Length_305	0	27.4445	-Inf	-Inf	UP	1
1C_Locus_17732_Transcript_1/1_Confidence_1.000_Length_340	0	21.1111	-Inf	-Inf	UP	1
1C_Locus_29304_Transcript_1/1_Confidence_1.000_Length_213	0	6.33334	-Inf	-Inf	UP	1
1C_Locus_9262_Transcript_1/1_Confidence_1.000_Length_479	0	50.6667	-Inf	-Inf	UP	0.907833
1C_Locus_57012_Transcript_1/1_Confidence_1.000_Length_252	0	6.33334	-Inf	-Inf	UP	1
1C_Locus_54036_Transcript_1/1_Confidence_1.000_Length_336	0	6.33334	-Inf	-Inf	UP	1
1C_Locus_39386_Transcript_1/1_Confidence_1.000_Length_229	0	6.33334	-Inf	-Inf	UP	1
1C_Locus_18551_Transcript_1/1_Confidence_1.000_Length_351	0	19	-Inf	-Inf	UP	1
1C_Locus_35362_Transcript_1/1_Confidence_1.000_Length_214	0	6.33334	-Inf	-Inf	UP	1
4A_Locus_36465_Transcript_1/1_Confidence_1.000_Length_237	0	2.11111	-Inf	-Inf	UP	1
1C_Locus_55501_Transcript_1/1_Confidence_1.000_Length_305	0	12.6667	-Inf	-Inf	UP	1
1C_Locus_50837_Transcript_1/1_Confidence_1.000_Length_234	0	6.33334	-Inf	-Inf	UP	1
1C_Locus_27235_Transcript_1/1_Confidence_1.000_Length_1061	0	59.1111	-Inf	-Inf	UP	0.76203
1C_Locus_50356_Transcript_1/1_Confidence_1.000_Length_203	0	8.44445	-Inf	-Inf	UP	1
1C_Locus_59647_Transcript_1/1_Confidence_1.000_Length_215	0	6.33334	-Inf	-Inf	UP	1
1C_Locus_43560_Transcript_1/1_Confidence_1.000_Length_213	0	8.44445	-Inf	-Inf	UP	1
1C_Locus_26653_Transcript_1/1_Confidence_1.000_Length_354	0	10.5556	-Inf	-Inf	UP	1
1C_Locus_19304_Transcript_1/1_Confidence_1.000_Length_216	0	4.22222	-Inf	-Inf	UP	1
1C_Locus_58542_Transcript_1/1_Confidence_1.000_Length_250	0	6.33334	-Inf	-Inf	UP	1
1C_Locus_15_Transcript_3/23_Confidence_1.000_Length_220	0	4.22222	-Inf	-Inf	UP	1
1C_Locus_23805_Transcript_1/1_Confidence_1.000_Length_259	0	10.5556	-Inf	-Inf	UP	1
1C_Locus_44800_Transcript_1/1_Confidence_1.000_Length_297	0	14.7778	-Inf	-Inf	UP	1
1C_Locus_56757_Transcript_1/2_Confidence_1.000_Length_236	0	14.7778	-Inf	-Inf	UP	1
1C_Locus_47016_Transcript_1/1_Confidence_1.000_Length_226	0	8.44445	-Inf	-Inf	UP	1
1C_Locus_14757_Transcript_1/1_Confidence_1.000_Length_314	0	16.8889	-Inf	-Inf	UP	1
1C_Locus_42536_Transcript_1/1_Confidence_1.000_Length_217	0	4.22222	-Inf	-Inf	UP	1
1C_Locus_37621_Transcript_1/1_Confidence_1.000_Length_257	0	10.5556	-Inf	-Inf	UP	1
1C_Locus_54165_Transcript_1/1_Confidence_1.000_Length_221	0	8.44445	-Inf	-Inf	UP	1
1C_Locus_6419_Transcript_1/1_Confidence_1.000_Length_1522	0	124.556	-Inf	-Inf	UP	0.178228
1C_Locus_40994_Transcript_1/1_Confidence_1.000_Length_227	0	2.11111	-Inf	-Inf	UP	1
1C_Locus_3128_Transcript_1/29_Confidence_1.000_Length_236	0	6.33334	-Inf	-Inf	UP	1
1C_Locus_52288_Transcript_1/1_Confidence_1.000_Length_206	0	6.33334	-Inf	-Inf	UP	1
1C_Locus_58518_Transcript_1/1_Confidence_1.000_Length_258	0	8.44445	-Inf	-Inf	UP	1
1C_Locus_58301_Transcript_1/1_Confidence_1.000_Length_206	0	6.33334	-Inf	-Inf	UP	1
4A_Locus_58587_Transcript_1/1_Confidence_1.000_Length_256	0	4.22222	-Inf	-Inf	UP	1
1C_Locus_26227_Transcript_1/1_Confidence_1.000_Length_217	0	8.44445	-Inf	-Inf	UP	1
1C_Locus_41732_Transcript_1/1_Confidence_1.000_Length_271	0	2.11111	-Inf	-Inf	UP	1
1C_Locus_57304_Transcript_1/1_Confidence_1.000_Length_201	0	8.44445	-Inf	-Inf	UP	1
1C_Locus_49034_Transcript_1/1_Confidence_1.000_Length_233	0	10.5556	-Inf	-Inf	UP	1
1C_Locus_41585_Transcript_2/2_Confidence_1.000_Length_240	0	2.11111	-Inf	-Inf	UP	1
1C_Locus_15556_Transcript_1/1_Confidence_1.000_Length_267	0	23.2222	-Inf	-Inf	UP	1
4A_Locus_54458_Transcript_1/1_Confidence_1.000_Length_234	0	10.5556	-Inf	-Inf	UP	1
1C_Locus_18530_Transcript_1/1_Confidence_1.000_Length_269	0	4.22222	-Inf	-Inf	UP	1
1C_Locus_48428_Transcript_1/1_Confidence_1.000_Length_260	0	14.7778	-Inf	-Inf	UP	1
1C_Locus_45109_Transcript_1/1_Confidence_1.000_Length_212	0	6.33334	-Inf	-Inf	UP	1
1C_Locus_17692_Transcript_1/1_Confidence_1.000_Length_539	0	35.8889	-Inf	-Inf	UP	1
1C_Locus_32995_Transcript_1/1_Confidence_1.000_Length_212	0	2.11111	-Inf	-Inf	UP	1
1C_Locus_31338_Transcript_1/1_Confidence_1.000_Length_387	0	2.11111	-Inf	-Inf	UP	1
1C_Locus_31426_Transcript_1/1_Confidence_1.000_Length_244	0	4.22222	-Inf	-Inf	UP	1
1C_Locus_564_Transcript_59/85_Confidence_1.000_Length_277	0	2.11111	-Inf	-Inf	UP	1
1C_Locus_2531_Transcript_11/23_Confidence_1.000_Length_222	0	2.11111	-Inf	-Inf	UP	1
1C_Locus_58564_Transcript_1/1_Confidence_1.000_Length_222	0	8.44445	-Inf	-Inf	UP	1
1C_Locus_33978_Transcript_1/1_Confidence_1.000_Length_395	0	23.2222	-Inf	-Inf	UP	1
1C_Locus_42688_Transcript_1/1_Confidence_1.000_Length_210	0	6.33334	-Inf	-Inf	UP	1
1C_Locus_53395_Transcript_1/1_Confidence_1.000_Length_205	0	8.44445	-Inf	-Inf	UP	1
1C_Locus_34478_Transcript_1/1_Confidence_1.000_Length_294	0	12.6667	-Inf	-Inf	UP	1
1C_Locus_36684_Transcript_1/1_Confidence_1.000_Length_261	0	8.44445	-Inf	-Inf	UP	1
1C_Locus_47487_Transcript_1/1_Confidence_1.000_Length_361	0	19	-Inf	-Inf	UP	1
1C_Locus_41263_Transcript_1/1_Confidence_1.000_Length_208	0	8.44445	-Inf	-Inf	UP	1
1C_Locus_44968_Transcript_1/1_Confidence_1.000_Length_278	0	23.2222	-Inf	-Inf	UP	1
1C_Locus_37213_Transcript_1/1_Confidence_1.000_Length_278	0	6.33334	-Inf	-Inf	UP	1
1C_Locus_46266_Transcript_1/1_Confidence_1.000_Length_346	0	21.1111	-Inf	-Inf	UP	1
1C_Locus_6186_Transcript_1/2_Confidence_1.000_Length_3353	0	3280.67	-Inf	-Inf	UP	1.39902557001672e-13
1C_Locus_52999_Transcript_1/1_Confidence_1.000_Length_215	0	8.44445	-Inf	-Inf	UP	1
1C_Locus_40867_Transcript_1/1_Confidence_1.000_Length_305	0	4.22222	-Inf	-Inf	UP	1
1C_Locus_40264_Transcript_1/1_Confidence_1.000_Length_364	0	12.6667	-Inf	-Inf	UP	1
1C_Locus_39194_Transcript_1/1_Confidence_1.000_Length_205	0	6.33334	-Inf	-Inf	UP	1
1C_Locus_7362_Transcript_1/1_Confidence_1.000_Length_276	0	16.8889	-Inf	-Inf	UP	1
1C_Locus_57395_Transcript_1/1_Confidence_1.000_Length_596	0	35.8889	-Inf	-Inf	UP	1
1C_Locus_50750_Transcript_1/1_Confidence_1.000_Length_217	0	4.22222	-Inf	-Inf	UP	1
1C_Locus_26495_Transcript_1/1_Confidence_1.000_Length_322	0	4.22222	-Inf	-Inf	UP	1
1C_Locus_46954_Transcript_1/1_Confidence_1.000_Length_308	0	12.6667	-Inf	-Inf	UP	1
1C_Locus_30615_Transcript_1/1_Confidence_1.000_Length_304	0	10.5556	-Inf	-Inf	UP	1
1C_Locus_27455_Transcript_1/1_Confidence_1.000_Length_300	0	8.44445	-Inf	-Inf	UP	1
1C_Locus_6_Transcript_1312/1950_Confidence_1.000_Length_229	0	4.22222	-Inf	-Inf	UP	1
1C_Locus_41183_Transcript_1/1_Confidence_1.000_Length_232	0	8.44445	-Inf	-Inf	UP	1
1C_Locus_743_Transcript_52/75_Confidence_1.000_Length_203	0	6.33334	-Inf	-Inf	UP	1
1C_Locus_57305_Transcript_1/1_Confidence_1.000_Length_224	0	4.22222	-Inf	-Inf	UP	1
1C_Locus_38226_Transcript_1/1_Confidence_1.000_Length_291	0	10.5556	-Inf	-Inf	UP	1
1C_Locus_59029_Transcript_1/1_Confidence_1.000_Length_216	0	6.33334	-Inf	-Inf	UP	1
1C_Locus_49008_Transcript_2/4_Confidence_0.684_Length_230	0	6.33334	-Inf	-Inf	UP	1
1C_Locus_44915_Transcript_1/1_Confidence_1.000_Length_278	0	6.33334	-Inf	-Inf	UP	1
1C_Locus_43304_Transcript_1/1_Confidence_1.000_Length_205	0	2.11111	-Inf	-Inf	UP	1
1C_Locus_54299_Transcript_1/1_Confidence_1.000_Length_219	0	8.44445	-Inf	-Inf	UP	1
1C_Locus_57778_Transcript_1/1_Confidence_1.000_Length_243	0	2.11111	-Inf	-Inf	UP	1
1C_Locus_48837_Transcript_1/1_Confidence_1.000_Length_313	0	10.5556	-Inf	-Inf	UP	1
1C_Locus_3784_Transcript_1/1_Confidence_1.000_Length_295	0	27.4445	-Inf	-Inf	UP	1
1C_Locus_51527_Transcript_1/1_Confidence_1.000_Length_248	0	2.11111	-Inf	-Inf	UP	1
1C_Locus_26980_Transcript_1/1_Confidence_1.000_Length_243	0	4.22222	-Inf	-Inf	UP	1
1C_Locus_15064_Transcript_1/1_Confidence_1.000_Length_288	0	8.44445	-Inf	-Inf	UP	1
1C_Locus_53522_Transcript_1/1_Confidence_1.000_Length_353	0	14.7778	-Inf	-Inf	UP	1
1C_Locus_11315_Transcript_2/12_Confidence_1.000_Length_204	0	2.11111	-Inf	-Inf	UP	1
1C_Locus_38851_Transcript_1/2_Confidence_0.833_Length_302	0	2.11111	-Inf	-Inf	UP	1
1C_Locus_55738_Transcript_1/1_Confidence_1.000_Length_203	0	6.33334	-Inf	-Inf	UP	1
1C_Locus_14860_Transcript_1/1_Confidence_1.000_Length_220	0	4.22222	-Inf	-Inf	UP	1
1C_Locus_42172_Transcript_1/1_Confidence_1.000_Length_249	0	6.33334	-Inf	-Inf	UP	1
1C_Locus_47489_Transcript_1/1_Confidence_1.000_Length_279	0	12.6667	-Inf	-Inf	UP	1
1C_Locus_30984_Transcript_1/3_Confidence_0.600_Length_278	0	4.22222	-Inf	-Inf	UP	1
1C_Locus_55958_Transcript_1/1_Confidence_1.000_Length_316	0	2.11111	-Inf	-Inf	UP	1
1C_Locus_57176_Transcript_1/1_Confidence_1.000_Length_220	0	4.22222	-Inf	-Inf	UP	1
1C_Locus_54933_Transcript_1/1_Confidence_1.000_Length_244	0	8.44445	-Inf	-Inf	UP	1
1C_Locus_52315_Transcript_1/1_Confidence_1.000_Length_891	0	156.222	-Inf	-Inf	UP	0.0875242
1C_Locus_16087_Transcript_1/1_Confidence_1.000_Length_348	0	19	-Inf	-Inf	UP	1
1C_Locus_18276_Transcript_1/1_Confidence_1.000_Length_222	0	8.44445	-Inf	-Inf	UP	1
1C_Locus_55558_Transcript_1/1_Confidence_1.000_Length_263	0	10.5556	-Inf	-Inf	UP	1
1C_Locus_507_Transcript_325/1649_Confidence_1.000_Length_214	0	14.7778	-Inf	-Inf	UP	1
1C_Locus_52621_Transcript_1/1_Confidence_1.000_Length_292	0	14.7778	-Inf	-Inf	UP	1
1C_Locus_24375_Transcript_1/1_Confidence_1.000_Length_281	0	4.22222	-Inf	-Inf	UP	1
1C_Locus_54098_Transcript_1/1_Confidence_1.000_Length_255	0	6.33334	-Inf	-Inf	UP	1
1C_Locus_58221_Transcript_1/1_Confidence_1.000_Length_230	0	8.44445	-Inf	-Inf	UP	1
4A_Locus_57944_Transcript_2/2_Confidence_1.000_Length_208	0	2.11111	-Inf	-Inf	UP	1
1C_Locus_46949_Transcript_1/1_Confidence_1.000_Length_242	0	10.5556	-Inf	-Inf	UP	1
1C_Locus_32579_Transcript_1/1_Confidence_1.000_Length_269	0	6.33334	-Inf	-Inf	UP	1
1C_Locus_37551_Transcript_1/1_Confidence_1.000_Length_306	0	12.6667	-Inf	-Inf	UP	1
1C_Locus_36390_Transcript_1/1_Confidence_1.000_Length_215	0	4.22222	-Inf	-Inf	UP	1
1C_Locus_17906_Transcript_1/1_Confidence_1.000_Length_495	0	23.2222	-Inf	-Inf	UP	1
1C_Locus_34440_Transcript_3/4_Confidence_0.250_Length_323	0	4.22222	-Inf	-Inf	UP	1
1C_Locus_31218_Transcript_1/1_Confidence_1.000_Length_417	0	8.44445	-Inf	-Inf	UP	1
1C_Locus_54096_Transcript_1/1_Confidence_1.000_Length_210	0	8.44445	-Inf	-Inf	UP	1
1C_Locus_56332_Transcript_1/1_Confidence_1.000_Length_234	0	4.22222	-Inf	-Inf	UP	1
1C_Locus_23407_Transcript_1/1_Confidence_1.000_Length_263	0	8.44445	-Inf	-Inf	UP	1
1C_Locus_13722_Transcript_1/1_Confidence_1.000_Length_327	0	16.8889	-Inf	-Inf	UP	1
1C_Locus_42490_Transcript_1/1_Confidence_1.000_Length_283	0	8.44445	-Inf	-Inf	UP	1
1C_Locus_507_Transcript_812/1649_Confidence_1.000_Length_220	0	2.11111	-Inf	-Inf	UP	1
1C_Locus_9941_Transcript_1/1_Confidence_1.000_Length_380	0	4.22222	-Inf	-Inf	UP	1
1C_Locus_34406_Transcript_2/2_Confidence_1.000_Length_254	0	6.33334	-Inf	-Inf	UP	1
1C_Locus_36641_Transcript_1/1_Confidence_1.000_Length_252	0	6.33334	-Inf	-Inf	UP	1
1C_Locus_39019_Transcript_1/1_Confidence_1.000_Length_290	0	10.5556	-Inf	-Inf	UP	1
1C_Locus_46761_Transcript_1/1_Confidence_1.000_Length_265	0	4.22222	-Inf	-Inf	UP	1
1C_Locus_37803_Transcript_1/1_Confidence_1.000_Length_300	0	14.7778	-Inf	-Inf	UP	1
1C_Locus_36963_Transcript_1/1_Confidence_1.000_Length_221	0	8.44445	-Inf	-Inf	UP	1
1C_Locus_60398_Transcript_1/1_Confidence_1.000_Length_224	0	10.5556	-Inf	-Inf	UP	1
1C_Locus_56981_Transcript_1/1_Confidence_1.000_Length_306	0	12.6667	-Inf	-Inf	UP	1
1C_Locus_46899_Transcript_1/1_Confidence_1.000_Length_247	0	8.44445	-Inf	-Inf	UP	1
1C_Locus_53625_Transcript_1/1_Confidence_1.000_Length_335	0	16.8889	-Inf	-Inf	UP	1
1C_Locus_57949_Transcript_1/1_Confidence_1.000_Length_275	0	16.8889	-Inf	-Inf	UP	1
1C_Locus_52300_Transcript_1/1_Confidence_1.000_Length_203	0	10.5556	-Inf	-Inf	UP	1
1C_Locus_16424_Transcript_1/1_Confidence_1.000_Length_203	0	8.44445	-Inf	-Inf	UP	1
1C_Locus_49031_Transcript_1/1_Confidence_1.000_Length_322	0	10.5556	-Inf	-Inf	UP	1
1C_Locus_55078_Transcript_1/1_Confidence_1.000_Length_399	0	12.6667	-Inf	-Inf	UP	1
1C_Locus_54665_Transcript_1/1_Confidence_1.000_Length_280	0	10.5556	-Inf	-Inf	UP	1
1C_Locus_57989_Transcript_1/1_Confidence_1.000_Length_271	0	14.7778	-Inf	-Inf	UP	1
1C_Locus_49782_Transcript_1/1_Confidence_1.000_Length_217	0	6.33334	-Inf	-Inf	UP	1
1C_Locus_26513_Transcript_1/1_Confidence_1.000_Length_225	0	8.44445	-Inf	-Inf	UP	1
1C_Locus_46129_Transcript_1/1_Confidence_1.000_Length_205	0	4.22222	-Inf	-Inf	UP	1
4A_Locus_26005_Transcript_1/1_Confidence_1.000_Length_205	0	2.11111	-Inf	-Inf	UP	1
1C_Locus_39972_Transcript_1/1_Confidence_1.000_Length_240	0	10.5556	-Inf	-Inf	UP	1
1C_Locus_58439_Transcript_1/1_Confidence_1.000_Length_212	0	12.6667	-Inf	-Inf	UP	1
1C_Locus_55643_Transcript_1/1_Confidence_1.000_Length_335	0	14.7778	-Inf	-Inf	UP	1
1C_Locus_4292_Transcript_4/17_Confidence_1.000_Length_272	0	10.5556	-Inf	-Inf	UP	1
1C_Locus_33070_Transcript_1/1_Confidence_1.000_Length_507	0	14.7778	-Inf	-Inf	UP	1
1C_Locus_33871_Transcript_1/1_Confidence_1.000_Length_211	0	10.5556	-Inf	-Inf	UP	1
1C_Locus_49539_Transcript_1/1_Confidence_1.000_Length_233	0	8.44445	-Inf	-Inf	UP	1
1C_Locus_52226_Transcript_1/1_Confidence_1.000_Length_239	0	8.44445	-Inf	-Inf	UP	1
1C_Locus_55757_Transcript_1/1_Confidence_1.000_Length_303	0	19	-Inf	-Inf	UP	1
1C_Locus_9389_Transcript_1/1_Confidence_1.000_Length_304	0	12.6667	-Inf	-Inf	UP	1
1C_Locus_17585_Transcript_1/1_Confidence_1.000_Length_334	0	16.8889	-Inf	-Inf	UP	1
1C_Locus_17131_Transcript_1/1_Confidence_1.000_Length_223	0	8.44445	-Inf	-Inf	UP	1
1C_Locus_9909_Transcript_3/3_Confidence_0.600_Length_836	0	33.7778	-Inf	-Inf	UP	1
1C_Locus_47625_Transcript_1/1_Confidence_1.000_Length_299	0	16.8889	-Inf	-Inf	UP	1
1C_Locus_18851_Transcript_1/1_Confidence_1.000_Length_211	0	8.44445	-Inf	-Inf	UP	1
1C_Locus_44198_Transcript_1/1_Confidence_1.000_Length_310	0	8.44445	-Inf	-Inf	UP	1
1C_Locus_22335_Transcript_1/1_Confidence_1.000_Length_318	0	14.7778	-Inf	-Inf	UP	1
1C_Locus_56603_Transcript_1/1_Confidence_1.000_Length_223	0	4.22222	-Inf	-Inf	UP	1
1C_Locus_17232_Transcript_2/3_Confidence_0.286_Length_300	0	4.22222	-Inf	-Inf	UP	1
1C_Locus_53847_Transcript_1/1_Confidence_1.000_Length_211	0	2.11111	-Inf	-Inf	UP	1
1C_Locus_35147_Transcript_1/1_Confidence_1.000_Length_250	0	6.33334	-Inf	-Inf	UP	1
1C_Locus_6_Transcript_1743/1950_Confidence_1.000_Length_211	0	2.11111	-Inf	-Inf	UP	1
1C_Locus_46264_Transcript_1/1_Confidence_1.000_Length_343	0	16.8889	-Inf	-Inf	UP	1
1C_Locus_41942_Transcript_1/1_Confidence_1.000_Length_249	0	4.22222	-Inf	-Inf	UP	1
1C_Locus_12174_Transcript_1/1_Confidence_1.000_Length_288	0	14.7778	-Inf	-Inf	UP	1
1C_Locus_37830_Transcript_1/1_Confidence_1.000_Length_250	0	16.8889	-Inf	-Inf	UP	1
1C_Locus_59051_Transcript_1/1_Confidence_1.000_Length_218	0	4.22222	-Inf	-Inf	UP	1
1C_Locus_49986_Transcript_1/1_Confidence_1.000_Length_206	0	8.44445	-Inf	-Inf	UP	1
1C_Locus_40950_Transcript_1/1_Confidence_1.000_Length_204	0	8.44445	-Inf	-Inf	UP	1
1C_Locus_50445_Transcript_1/1_Confidence_1.000_Length_223	0	4.22222	-Inf	-Inf	UP	1
1C_Locus_25291_Transcript_1/1_Confidence_1.000_Length_215	0	6.33334	-Inf	-Inf	UP	1
1C_Locus_885_Transcript_1/1_Confidence_1.000_Length_270	0	6.33334	-Inf	-Inf	UP	1
1C_Locus_5751_Transcript_1/1_Confidence_1.000_Length_564	0	35.8889	-Inf	-Inf	UP	1
1C_Locus_25071_Transcript_1/1_Confidence_1.000_Length_224	0	2.11111	-Inf	-Inf	UP	1
4A_Locus_24618_Transcript_1/1_Confidence_1.000_Length_245	0	2.11111	-Inf	-Inf	UP	1
1C_Locus_25336_Transcript_1/1_Confidence_1.000_Length_216	0	2.11111	-Inf	-Inf	UP	1
1C_Locus_52910_Transcript_1/1_Confidence_1.000_Length_358	0	14.7778	-Inf	-Inf	UP	1
1C_Locus_45280_Transcript_1/1_Confidence_1.000_Length_294	0	10.5556	-Inf	-Inf	UP	1
1C_Locus_34646_Transcript_1/1_Confidence_1.000_Length_228	0	6.33334	-Inf	-Inf	UP	1
1C_Locus_36378_Transcript_2/3_Confidence_0.571_Length_215	0	2.11111	-Inf	-Inf	UP	1
1C_Locus_16739_Transcript_1/1_Confidence_1.000_Length_221	0	2.11111	-Inf	-Inf	UP	1
1C_Locus_56885_Transcript_1/1_Confidence_1.000_Length_407	0	25.3333	-Inf	-Inf	UP	1
1C_Locus_50913_Transcript_1/1_Confidence_1.000_Length_469	0	14.7778	-Inf	-Inf	UP	1
1C_Locus_32550_Transcript_1/1_Confidence_1.000_Length_256	0	4.22222	-Inf	-Inf	UP	1
1C_Locus_7744_Transcript_1/1_Confidence_1.000_Length_401	0	21.1111	-Inf	-Inf	UP	1
1C_Locus_51826_Transcript_1/1_Confidence_1.000_Length_411	0	21.1111	-Inf	-Inf	UP	1
1C_Locus_26885_Transcript_1/1_Confidence_1.000_Length_335	0	19	-Inf	-Inf	UP	1
1C_Locus_507_Transcript_159/1649_Confidence_1.000_Length_256	0	4.22222	-Inf	-Inf	UP	1
4A_Locus_27730_Transcript_1/2_Confidence_1.000_Length_301	0	4.22222	-Inf	-Inf	UP	1
1C_Locus_25318_Transcript_1/1_Confidence_1.000_Length_264	0	8.44445	-Inf	-Inf	UP	1
1C_Locus_59167_Transcript_1/1_Confidence_1.000_Length_227	0	6.33334	-Inf	-Inf	UP	1
1C_Locus_16278_Transcript_1/2_Confidence_1.000_Length_240	0	4.22222	-Inf	-Inf	UP	1
4A_Locus_973_Transcript_56/166_Confidence_1.000_Length_224	0	2.11111	-Inf	-Inf	UP	1
1C_Locus_45774_Transcript_1/1_Confidence_1.000_Length_281	0	12.6667	-Inf	-Inf	UP	1
1C_Locus_14157_Transcript_1/1_Confidence_1.000_Length_310	0	16.8889	-Inf	-Inf	UP	1
1C_Locus_2590_Transcript_1/1_Confidence_1.000_Length_338	0	16.8889	-Inf	-Inf	UP	1
4A_Locus_930_Transcript_7/21_Confidence_1.000_Length_237	0	2.11111	-Inf	-Inf	UP	1
1C_Locus_48093_Transcript_1/1_Confidence_1.000_Length_219	0	8.44445	-Inf	-Inf	UP	1
1C_Locus_21488_Transcript_1/1_Confidence_1.000_Length_254	0	4.22222	-Inf	-Inf	UP	1
1C_Locus_6_Transcript_1249/1950_Confidence_1.000_Length_282	0	2.11111	-Inf	-Inf	UP	1
1C_Locus_2120_Transcript_16/105_Confidence_1.000_Length_206	0	10.5556	-Inf	-Inf	UP	1
1C_Locus_14052_Transcript_1/1_Confidence_1.000_Length_209	0	8.44445	-Inf	-Inf	UP	1
1C_Locus_45734_Transcript_1/1_Confidence_1.000_Length_287	0	10.5556	-Inf	-Inf	UP	1
1C_Locus_56975_Transcript_1/1_Confidence_1.000_Length_344	0	14.7778	-Inf	-Inf	UP	1
1C_Locus_27412_Transcript_1/1_Confidence_1.000_Length_255	0	6.33334	-Inf	-Inf	UP	1
1C_Locus_40948_Transcript_1/1_Confidence_1.000_Length_213	0	10.5556	-Inf	-Inf	UP	1
1C_Locus_59796_Transcript_1/1_Confidence_1.000_Length_222	0	4.22222	-Inf	-Inf	UP	1
1C_Locus_58365_Transcript_1/1_Confidence_1.000_Length_318	0	6.33334	-Inf	-Inf	UP	1
1C_Locus_56872_Transcript_1/1_Confidence_1.000_Length_233	0	10.5556	-Inf	-Inf	UP	1
1C_Locus_15_Transcript_6/23_Confidence_1.000_Length_219	0	4.22222	-Inf	-Inf	UP	1
1C_Locus_37982_Transcript_1/1_Confidence_1.000_Length_286	0	27.4445	-Inf	-Inf	UP	1
1C_Locus_45541_Transcript_1/1_Confidence_1.000_Length_463	0	12.6667	-Inf	-Inf	UP	1
1C_Locus_56655_Transcript_1/1_Confidence_1.000_Length_224	0	4.22222	-Inf	-Inf	UP	1
1C_Locus_48666_Transcript_1/1_Confidence_1.000_Length_240	0	6.33334	-Inf	-Inf	UP	1
1C_Locus_54612_Transcript_1/1_Confidence_1.000_Length_250	0	8.44445	-Inf	-Inf	UP	1
1C_Locus_32831_Transcript_1/1_Confidence_1.000_Length_275	0	12.6667	-Inf	-Inf	UP	1
1C_Locus_32109_Transcript_1/1_Confidence_1.000_Length_209	0	6.33334	-Inf	-Inf	UP	1
1C_Locus_46794_Transcript_1/1_Confidence_1.000_Length_208	0	4.22222	-Inf	-Inf	UP	1
1C_Locus_56877_Transcript_1/1_Confidence_1.000_Length_243	0	8.44445	-Inf	-Inf	UP	1
1C_Locus_16201_Transcript_1/1_Confidence_1.000_Length_348	0	21.1111	-Inf	-Inf	UP	1
1C_Locus_60168_Transcript_1/1_Confidence_1.000_Length_200	0	6.33334	-Inf	-Inf	UP	1
1C_Locus_11682_Transcript_1/1_Confidence_1.000_Length_286	0	10.5556	-Inf	-Inf	UP	1
1C_Locus_56614_Transcript_1/1_Confidence_1.000_Length_309	0	21.1111	-Inf	-Inf	UP	1
1C_Locus_40540_Transcript_1/1_Confidence_1.000_Length_212	0	2.11111	-Inf	-Inf	UP	1
1C_Locus_60226_Transcript_1/1_Confidence_1.000_Length_202	0	8.44445	-Inf	-Inf	UP	1
1C_Locus_50253_Transcript_1/1_Confidence_1.000_Length_256	0	10.5556	-Inf	-Inf	UP	1
1C_Locus_48427_Transcript_1/1_Confidence_1.000_Length_350	0	12.6667	-Inf	-Inf	UP	1
1C_Locus_16465_Transcript_1/1_Confidence_1.000_Length_509	0	25.3333	-Inf	-Inf	UP	1
1C_Locus_37005_Transcript_1/1_Confidence_1.000_Length_358	0	29.5556	-Inf	-Inf	UP	1
1C_Locus_38291_Transcript_1/1_Confidence_1.000_Length_241	0	8.44445	-Inf	-Inf	UP	1
1C_Locus_22876_Transcript_1/1_Confidence_1.000_Length_210	0	2.11111	-Inf	-Inf	UP	1
1C_Locus_35819_Transcript_1/1_Confidence_1.000_Length_326	0	16.8889	-Inf	-Inf	UP	1
1C_Locus_17522_Transcript_1/1_Confidence_1.000_Length_234	0	6.33334	-Inf	-Inf	UP	1
1C_Locus_26590_Transcript_1/2_Confidence_1.000_Length_345	0	4.22222	-Inf	-Inf	UP	1
1C_Locus_49553_Transcript_1/1_Confidence_1.000_Length_367	0	19	-Inf	-Inf	UP	1
1C_Locus_40790_Transcript_1/1_Confidence_1.000_Length_513	0	31.6667	-Inf	-Inf	UP	1
1C_Locus_47117_Transcript_1/1_Confidence_1.000_Length_229	0	8.44445	-Inf	-Inf	UP	1
1C_Locus_56121_Transcript_1/1_Confidence_1.000_Length_286	0	12.6667	-Inf	-Inf	UP	1
1C_Locus_41009_Transcript_1/1_Confidence_1.000_Length_212	0	4.22222	-Inf	-Inf	UP	1
1C_Locus_53048_Transcript_1/1_Confidence_1.000_Length_236	0	16.8889	-Inf	-Inf	UP	1
1C_Locus_19202_Transcript_1/1_Confidence_1.000_Length_402	0	16.8889	-Inf	-Inf	UP	1
1C_Locus_50114_Transcript_1/1_Confidence_1.000_Length_233	0	10.5556	-Inf	-Inf	UP	1
1C_Locus_46103_Transcript_1/1_Confidence_1.000_Length_414	0	23.2222	-Inf	-Inf	UP	1
1C_Locus_16372_Transcript_2/2_Confidence_1.000_Length_254	0	2.11111	-Inf	-Inf	UP	1
1C_Locus_54960_Transcript_1/1_Confidence_1.000_Length_216	0	6.33334	-Inf	-Inf	UP	1
1C_Locus_14568_Transcript_1/1_Confidence_1.000_Length_299	0	8.44445	-Inf	-Inf	UP	1
1C_Locus_40389_Transcript_1/1_Confidence_1.000_Length_355	0	14.7778	-Inf	-Inf	UP	1
1C_Locus_24722_Transcript_1/1_Confidence_1.000_Length_2027	0	424.333	-Inf	-Inf	UP	0.000298952
1C_Locus_28201_Transcript_1/1_Confidence_1.000_Length_238	0	10.5556	-Inf	-Inf	UP	1
1C_Locus_28281_Transcript_1/1_Confidence_1.000_Length_361	0	14.7778	-Inf	-Inf	UP	1
1C_Locus_1714_Transcript_10/28_Confidence_1.000_Length_222	0	8.44445	-Inf	-Inf	UP	1
1C_Locus_47174_Transcript_1/1_Confidence_1.000_Length_253	0	10.5556	-Inf	-Inf	UP	1
1C_Locus_19735_Transcript_1/1_Confidence_1.000_Length_200	0	4.22222	-Inf	-Inf	UP	1
1C_Locus_45055_Transcript_1/1_Confidence_1.000_Length_206	0	6.33334	-Inf	-Inf	UP	1
1C_Locus_43_Transcript_23/92_Confidence_1.000_Length_213	0	4.22222	-Inf	-Inf	UP	1
1C_Locus_17344_Transcript_1/1_Confidence_1.000_Length_320	0	19	-Inf	-Inf	UP	1
1C_Locus_54025_Transcript_1/1_Confidence_1.000_Length_201	0	2.11111	-Inf	-Inf	UP	1
1C_Locus_2567_Transcript_2/24_Confidence_1.000_Length_241	0	19	-Inf	-Inf	UP	1
1C_Locus_38113_Transcript_1/1_Confidence_1.000_Length_270	0	12.6667	-Inf	-Inf	UP	1
1C_Locus_25940_Transcript_1/1_Confidence_1.000_Length_302	0	10.5556	-Inf	-Inf	UP	1
1C_Locus_35784_Transcript_1/1_Confidence_1.000_Length_270	0	8.44445	-Inf	-Inf	UP	1
1C_Locus_56250_Transcript_1/1_Confidence_1.000_Length_268	0	8.44445	-Inf	-Inf	UP	1
1C_Locus_57533_Transcript_1/1_Confidence_1.000_Length_243	0	14.7778	-Inf	-Inf	UP	1
1C_Locus_55345_Transcript_1/1_Confidence_1.000_Length_271	0	33.7778	-Inf	-Inf	UP	1
1C_Locus_28454_Transcript_1/1_Confidence_1.000_Length_221	0	2.11111	-Inf	-Inf	UP	1
1C_Locus_50790_Transcript_1/1_Confidence_1.000_Length_253	0	10.5556	-Inf	-Inf	UP	1
1C_Locus_40322_Transcript_1/1_Confidence_1.000_Length_284	0	14.7778	-Inf	-Inf	UP	1
1C_Locus_58906_Transcript_1/1_Confidence_1.000_Length_204	0	8.44445	-Inf	-Inf	UP	1
1C_Locus_17739_Transcript_1/1_Confidence_1.000_Length_293	0	8.44445	-Inf	-Inf	UP	1
1C_Locus_27947_Transcript_1/1_Confidence_1.000_Length_246	0	8.44445	-Inf	-Inf	UP	1
1C_Locus_31962_Transcript_1/1_Confidence_1.000_Length_208	0	10.5556	-Inf	-Inf	UP	1
1C_Locus_40031_Transcript_1/1_Confidence_1.000_Length_248	0	10.5556	-Inf	-Inf	UP	1
1C_Locus_30964_Transcript_1/1_Confidence_1.000_Length_299	0	4.22222	-Inf	-Inf	UP	1
1C_Locus_2392_Transcript_3/15_Confidence_1.000_Length_246	0	2.11111	-Inf	-Inf	UP	1
1C_Locus_11990_Transcript_1/1_Confidence_1.000_Length_328	0	16.8889	-Inf	-Inf	UP	1
1C_Locus_56455_Transcript_1/1_Confidence_1.000_Length_262	0	10.5556	-Inf	-Inf	UP	1
1C_Locus_56464_Transcript_1/1_Confidence_1.000_Length_287	0	8.44445	-Inf	-Inf	UP	1
1C_Locus_11273_Transcript_5/6_Confidence_0.286_Length_819	0	76	-Inf	-Inf	UP	0.51104
1C_Locus_28156_Transcript_1/1_Confidence_1.000_Length_219	0	8.44445	-Inf	-Inf	UP	1
1C_Locus_12562_Transcript_2/2_Confidence_1.000_Length_306	0	6.33334	-Inf	-Inf	UP	1
1C_Locus_4680_Transcript_1/1_Confidence_1.000_Length_210	0	6.33334	-Inf	-Inf	UP	1
1C_Locus_50623_Transcript_1/1_Confidence_1.000_Length_285	0	14.7778	-Inf	-Inf	UP	1
1C_Locus_7024_Transcript_1/1_Confidence_1.000_Length_270	0	8.44445	-Inf	-Inf	UP	1
1C_Locus_56880_Transcript_1/1_Confidence_1.000_Length_305	0	14.7778	-Inf	-Inf	UP	1
1C_Locus_56719_Transcript_1/1_Confidence_1.000_Length_212	0	10.5556	-Inf	-Inf	UP	1
1C_Locus_40870_Transcript_1/1_Confidence_1.000_Length_219	0	6.33334	-Inf	-Inf	UP	1
1C_Locus_39820_Transcript_1/1_Confidence_1.000_Length_209	0	8.44445	-Inf	-Inf	UP	1
1C_Locus_32007_Transcript_1/1_Confidence_1.000_Length_216	0	4.22222	-Inf	-Inf	UP	1
1C_Locus_54080_Transcript_1/1_Confidence_1.000_Length_211	0	10.5556	-Inf	-Inf	UP	1
1C_Locus_54923_Transcript_1/1_Confidence_1.000_Length_426	0	16.8889	-Inf	-Inf	UP	1
1C_Locus_43814_Transcript_1/1_Confidence_1.000_Length_219	0	2.11111	-Inf	-Inf	UP	1
1C_Locus_38577_Transcript_2/2_Confidence_1.000_Length_266	0	2.11111	-Inf	-Inf	UP	1
1C_Locus_43623_Transcript_1/1_Confidence_1.000_Length_274	0	8.44445	-Inf	-Inf	UP	1
1C_Locus_18449_Transcript_1/1_Confidence_1.000_Length_232	0	12.6667	-Inf	-Inf	UP	1
1C_Locus_14227_Transcript_1/1_Confidence_1.000_Length_293	0	4.22222	-Inf	-Inf	UP	1
1C_Locus_55382_Transcript_1/1_Confidence_1.000_Length_207	0	10.5556	-Inf	-Inf	UP	1
1C_Locus_46883_Transcript_1/1_Confidence_1.000_Length_347	0	14.7778	-Inf	-Inf	UP	1
1C_Locus_27214_Transcript_1/1_Confidence_1.000_Length_270	0	12.6667	-Inf	-Inf	UP	1
4A_Locus_7166_Transcript_1/12_Confidence_1.000_Length_218	0	2.11111	-Inf	-Inf	UP	1
1C_Locus_58459_Transcript_1/1_Confidence_1.000_Length_264	0	12.6667	-Inf	-Inf	UP	1
1C_Locus_16128_Transcript_1/1_Confidence_1.000_Length_353	0	16.8889	-Inf	-Inf	UP	1
1C_Locus_231_Transcript_11/24_Confidence_1.000_Length_236	0	6.33334	-Inf	-Inf	UP	1
1C_Locus_49421_Transcript_1/1_Confidence_1.000_Length_417	0	14.7778	-Inf	-Inf	UP	1
1C_Locus_27758_Transcript_1/1_Confidence_1.000_Length_626	0	27.4445	-Inf	-Inf	UP	1
1C_Locus_54406_Transcript_1/2_Confidence_1.000_Length_296	0	10.5556	-Inf	-Inf	UP	1
1C_Locus_50683_Transcript_1/1_Confidence_1.000_Length_388	0	21.1111	-Inf	-Inf	UP	1
1C_Locus_47743_Transcript_1/1_Confidence_1.000_Length_291	0	12.6667	-Inf	-Inf	UP	1
1C_Locus_47079_Transcript_1/1_Confidence_1.000_Length_255	0	6.33334	-Inf	-Inf	UP	1
1C_Locus_18550_Transcript_1/1_Confidence_1.000_Length_334	0	6.33334	-Inf	-Inf	UP	1
1C_Locus_57418_Transcript_1/1_Confidence_1.000_Length_251	0	4.22222	-Inf	-Inf	UP	1
1C_Locus_55165_Transcript_1/1_Confidence_1.000_Length_390	0	14.7778	-Inf	-Inf	UP	1
1C_Locus_25093_Transcript_1/1_Confidence_1.000_Length_447	0	21.1111	-Inf	-Inf	UP	1
1C_Locus_26485_Transcript_1/1_Confidence_1.000_Length_509	0	29.5556	-Inf	-Inf	UP	1
1C_Locus_21713_Transcript_1/1_Confidence_1.000_Length_234	0	10.5556	-Inf	-Inf	UP	1
1C_Locus_19390_Transcript_1/1_Confidence_1.000_Length_264	0	16.8889	-Inf	-Inf	UP	1
4A_Locus_36919_Transcript_1/2_Confidence_1.000_Length_303	0	4.22222	-Inf	-Inf	UP	1
1C_Locus_47314_Transcript_1/1_Confidence_1.000_Length_206	0	4.22222	-Inf	-Inf	UP	1
1C_Locus_40742_Transcript_1/1_Confidence_1.000_Length_509	0	16.8889	-Inf	-Inf	UP	1
4A_Locus_51992_Transcript_1/1_Confidence_1.000_Length_207	0	2.11111	-Inf	-Inf	UP	1
1C_Locus_40525_Transcript_1/1_Confidence_1.000_Length_236	0	4.22222	-Inf	-Inf	UP	1
1C_Locus_13987_Transcript_1/1_Confidence_1.000_Length_293	0	8.44445	-Inf	-Inf	UP	1
1C_Locus_51580_Transcript_1/1_Confidence_1.000_Length_281	0	12.6667	-Inf	-Inf	UP	1
1C_Locus_30455_Transcript_1/1_Confidence_1.000_Length_248	0	8.44445	-Inf	-Inf	UP	1
1C_Locus_14207_Transcript_1/1_Confidence_1.000_Length_345	0	12.6667	-Inf	-Inf	UP	1
1C_Locus_47517_Transcript_1/1_Confidence_1.000_Length_312	0	12.6667	-Inf	-Inf	UP	1
1C_Locus_25357_Transcript_1/1_Confidence_1.000_Length_291	0	12.6667	-Inf	-Inf	UP	1
1C_Locus_35303_Transcript_1/1_Confidence_1.000_Length_280	0	14.7778	-Inf	-Inf	UP	1
1C_Locus_21992_Transcript_1/1_Confidence_1.000_Length_355	0	14.7778	-Inf	-Inf	UP	1
1C_Locus_47231_Transcript_1/1_Confidence_1.000_Length_224	0	8.44445	-Inf	-Inf	UP	1
1C_Locus_48965_Transcript_1/1_Confidence_1.000_Length_226	0	10.5556	-Inf	-Inf	UP	1
1C_Locus_37683_Transcript_1/1_Confidence_1.000_Length_279	0	10.5556	-Inf	-Inf	UP	1
1C_Locus_27756_Transcript_1/1_Confidence_1.000_Length_250	0	10.5556	-Inf	-Inf	UP	1
1C_Locus_54922_Transcript_1/1_Confidence_1.000_Length_220	0	6.33334	-Inf	-Inf	UP	1
1C_Locus_54406_Transcript_2/2_Confidence_1.000_Length_288	0	2.11111	-Inf	-Inf	UP	1
1C_Locus_46370_Transcript_1/1_Confidence_1.000_Length_204	0	4.22222	-Inf	-Inf	UP	1
1C_Locus_37565_Transcript_1/1_Confidence_1.000_Length_235	0	8.44445	-Inf	-Inf	UP	1
1C_Locus_4320_Transcript_9/16_Confidence_0.161_Length_910	0	339.889	-Inf	-Inf	UP	0.00168505
1C_Locus_42813_Transcript_1/1_Confidence_1.000_Length_435	0	25.3333	-Inf	-Inf	UP	1
1C_Locus_12989_Transcript_5/18_Confidence_1.000_Length_224	0	4.22222	-Inf	-Inf	UP	1
1C_Locus_4892_Transcript_1/56_Confidence_1.000_Length_237	0	8.44445	-Inf	-Inf	UP	1
1C_Locus_41532_Transcript_1/1_Confidence_1.000_Length_387	0	25.3333	-Inf	-Inf	UP	1
1C_Locus_57863_Transcript_1/1_Confidence_1.000_Length_259	0	12.6667	-Inf	-Inf	UP	1
1C_Locus_24901_Transcript_1/1_Confidence_1.000_Length_245	0	10.5556	-Inf	-Inf	UP	1
1C_Locus_50086_Transcript_1/1_Confidence_1.000_Length_334	0	14.7778	-Inf	-Inf	UP	1
1C_Locus_41428_Transcript_1/1_Confidence_1.000_Length_246	0	12.6667	-Inf	-Inf	UP	1
1C_Locus_2567_Transcript_11/24_Confidence_1.000_Length_443	0	84.4445	-Inf	-Inf	UP	0.425664
1C_Locus_60302_Transcript_1/1_Confidence_1.000_Length_202	0	4.22222	-Inf	-Inf	UP	1
1C_Locus_2450_Transcript_15/33_Confidence_1.000_Length_325	0	6.33334	-Inf	-Inf	UP	1
1C_Locus_49526_Transcript_1/1_Confidence_1.000_Length_202	0	2.11111	-Inf	-Inf	UP	1
1C_Locus_32475_Transcript_1/1_Confidence_1.000_Length_400	0	23.2222	-Inf	-Inf	UP	1
1C_Locus_40925_Transcript_1/1_Confidence_1.000_Length_291	0	19	-Inf	-Inf	UP	1
1C_Locus_36871_Transcript_1/1_Confidence_1.000_Length_221	0	4.22222	-Inf	-Inf	UP	1
1C_Locus_26512_Transcript_1/1_Confidence_1.000_Length_475	0	38	-Inf	-Inf	UP	1
1C_Locus_52282_Transcript_1/1_Confidence_1.000_Length_218	0	10.5556	-Inf	-Inf	UP	1
1C_Locus_56567_Transcript_4/5_Confidence_0.727_Length_341	0	16.8889	-Inf	-Inf	UP	1
1C_Locus_47988_Transcript_1/1_Confidence_1.000_Length_299	0	23.2222	-Inf	-Inf	UP	1
1C_Locus_57270_Transcript_1/1_Confidence_1.000_Length_219	0	6.33334	-Inf	-Inf	UP	1
1C_Locus_25927_Transcript_1/4_Confidence_0.250_Length_423	0	16.8889	-Inf	-Inf	UP	1
1C_Locus_6944_Transcript_1/1_Confidence_1.000_Length_460	0	29.5556	-Inf	-Inf	UP	1
1C_Locus_9199_Transcript_1/1_Confidence_1.000_Length_561	0	33.7778	-Inf	-Inf	UP	1
1C_Locus_18969_Transcript_1/1_Confidence_1.000_Length_207	0	10.5556	-Inf	-Inf	UP	1
1C_Locus_47093_Transcript_1/1_Confidence_1.000_Length_311	0	12.6667	-Inf	-Inf	UP	1
1C_Locus_32226_Transcript_1/1_Confidence_1.000_Length_284	0	2.11111	-Inf	-Inf	UP	1
1C_Locus_59183_Transcript_1/1_Confidence_1.000_Length_207	0	12.6667	-Inf	-Inf	UP	1
1C_Locus_50586_Transcript_1/1_Confidence_1.000_Length_211	0	6.33334	-Inf	-Inf	UP	1
1C_Locus_11685_Transcript_1/1_Confidence_1.000_Length_371	0	23.2222	-Inf	-Inf	UP	1
1C_Locus_30817_Transcript_1/1_Confidence_1.000_Length_256	0	8.44445	-Inf	-Inf	UP	1
1C_Locus_25287_Transcript_1/1_Confidence_1.000_Length_337	0	14.7778	-Inf	-Inf	UP	1
1C_Locus_59664_Transcript_1/1_Confidence_1.000_Length_221	0	10.5556	-Inf	-Inf	UP	1
1C_Locus_50299_Transcript_1/1_Confidence_1.000_Length_283	0	12.6667	-Inf	-Inf	UP	1
1C_Locus_49232_Transcript_1/1_Confidence_1.000_Length_347	0	6.33334	-Inf	-Inf	UP	1
1C_Locus_40835_Transcript_1/1_Confidence_1.000_Length_317	0	14.7778	-Inf	-Inf	UP	1
1C_Locus_45729_Transcript_1/1_Confidence_1.000_Length_229	0	8.44445	-Inf	-Inf	UP	1
1C_Locus_18249_Transcript_1/1_Confidence_1.000_Length_402	0	19	-Inf	-Inf	UP	1
1C_Locus_32541_Transcript_1/1_Confidence_1.000_Length_267	0	10.5556	-Inf	-Inf	UP	1
1C_Locus_40434_Transcript_1/1_Confidence_1.000_Length_253	0	4.22222	-Inf	-Inf	UP	1
1C_Locus_30168_Transcript_1/1_Confidence_1.000_Length_205	0	4.22222	-Inf	-Inf	UP	1
1C_Locus_47474_Transcript_1/2_Confidence_1.000_Length_415	0	6.33334	-Inf	-Inf	UP	1
1C_Locus_9744_Transcript_1/2_Confidence_1.000_Length_262	0	4.22222	-Inf	-Inf	UP	1
1C_Locus_5184_Transcript_8/10_Confidence_0.458_Length_329	0	2.11111	-Inf	-Inf	UP	1
1C_Locus_36370_Transcript_1/1_Confidence_1.000_Length_269	0	16.8889	-Inf	-Inf	UP	1
1C_Locus_58329_Transcript_1/1_Confidence_1.000_Length_227	0	4.22222	-Inf	-Inf	UP	1
1C_Locus_42187_Transcript_1/1_Confidence_1.000_Length_243	0	14.7778	-Inf	-Inf	UP	1
1C_Locus_13910_Transcript_1/1_Confidence_1.000_Length_271	0	4.22222	-Inf	-Inf	UP	1
1C_Locus_46315_Transcript_1/1_Confidence_1.000_Length_255	0	6.33334	-Inf	-Inf	UP	1
1C_Locus_39128_Transcript_1/1_Confidence_1.000_Length_246	0	2.11111	-Inf	-Inf	UP	1
1C_Locus_37309_Transcript_1/1_Confidence_1.000_Length_203	0	2.11111	-Inf	-Inf	UP	1
1C_Locus_53988_Transcript_1/1_Confidence_1.000_Length_212	0	6.33334	-Inf	-Inf	UP	1
4A_Locus_1188_Transcript_3/14_Confidence_1.000_Length_210	0	2.11111	-Inf	-Inf	UP	1
4A_Locus_19566_Transcript_9/10_Confidence_0.174_Length_231	0	2.11111	-Inf	-Inf	UP	1
1C_Locus_38071_Transcript_1/1_Confidence_1.000_Length_220	0	8.44445	-Inf	-Inf	UP	1
1C_Locus_59889_Transcript_1/1_Confidence_1.000_Length_242	0	10.5556	-Inf	-Inf	UP	1
1C_Locus_52640_Transcript_1/1_Confidence_1.000_Length_212	0	6.33334	-Inf	-Inf	UP	1
1C_Locus_47900_Transcript_1/1_Confidence_1.000_Length_203	0	6.33334	-Inf	-Inf	UP	1
1C_Locus_11983_Transcript_9/10_Confidence_0.130_Length_329	0	2.11111	-Inf	-Inf	UP	1
1C_Locus_51947_Transcript_1/1_Confidence_1.000_Length_211	0	4.22222	-Inf	-Inf	UP	1
1C_Locus_12338_Transcript_1/1_Confidence_1.000_Length_420	0	29.5556	-Inf	-Inf	UP	1
1C_Locus_41219_Transcript_1/1_Confidence_1.000_Length_208	0	2.11111	-Inf	-Inf	UP	1
1C_Locus_53818_Transcript_1/1_Confidence_1.000_Length_218	0	2.11111	-Inf	-Inf	UP	1
1C_Locus_19676_Transcript_1/1_Confidence_1.000_Length_244	0	14.7778	-Inf	-Inf	UP	1
1C_Locus_29741_Transcript_1/1_Confidence_1.000_Length_220	0	2.11111	-Inf	-Inf	UP	1
4A_Locus_9090_Transcript_1/1_Confidence_1.000_Length_257	0	6.33334	-Inf	-Inf	UP	1
1C_Locus_39544_Transcript_1/1_Confidence_1.000_Length_287	0	19	-Inf	-Inf	UP	1
1C_Locus_54226_Transcript_1/1_Confidence_1.000_Length_207	0	6.33334	-Inf	-Inf	UP	1
1C_Locus_45274_Transcript_1/1_Confidence_1.000_Length_277	0	6.33334	-Inf	-Inf	UP	1
1C_Locus_52376_Transcript_1/1_Confidence_1.000_Length_343	0	8.44445	-Inf	-Inf	UP	1
1C_Locus_39514_Transcript_1/1_Confidence_1.000_Length_207	0	4.22222	-Inf	-Inf	UP	1
1C_Locus_17952_Transcript_1/1_Confidence_1.000_Length_205	0	4.22222	-Inf	-Inf	UP	1
1C_Locus_51394_Transcript_1/2_Confidence_1.000_Length_221	0	4.22222	-Inf	-Inf	UP	1
1C_Locus_8371_Transcript_1/1_Confidence_1.000_Length_298	0	10.5556	-Inf	-Inf	UP	1
1C_Locus_33166_Transcript_1/1_Confidence_1.000_Length_269	0	8.44445	-Inf	-Inf	UP	1
1C_Locus_28161_Transcript_1/1_Confidence_1.000_Length_333	0	16.8889	-Inf	-Inf	UP	1
1C_Locus_45159_Transcript_1/1_Confidence_1.000_Length_366	0	16.8889	-Inf	-Inf	UP	1
1C_Locus_31961_Transcript_1/1_Confidence_1.000_Length_315	0	2.11111	-Inf	-Inf	UP	1
1C_Locus_58565_Transcript_1/1_Confidence_1.000_Length_286	0	6.33334	-Inf	-Inf	UP	1
1C_Locus_34972_Transcript_1/1_Confidence_1.000_Length_224	0	8.44445	-Inf	-Inf	UP	1
1C_Locus_507_Transcript_1453/1649_Confidence_1.000_Length_258	0	2.11111	-Inf	-Inf	UP	1
4A_Locus_54650_Transcript_2/7_Confidence_0.450_Length_218	0	2.11111	-Inf	-Inf	UP	1
1C_Locus_37160_Transcript_1/1_Confidence_1.000_Length_204	0	6.33334	-Inf	-Inf	UP	1
1C_Locus_39265_Transcript_1/1_Confidence_1.000_Length_274	0	14.7778	-Inf	-Inf	UP	1
1C_Locus_29928_Transcript_1/1_Confidence_1.000_Length_377	0	21.1111	-Inf	-Inf	UP	1
1C_Locus_54972_Transcript_1/1_Confidence_1.000_Length_235	0	14.7778	-Inf	-Inf	UP	1
1C_Locus_338_Transcript_175/194_Confidence_1.000_Length_201	0	2.11111	-Inf	-Inf	UP	1
1C_Locus_47800_Transcript_1/1_Confidence_1.000_Length_351	0	14.7778	-Inf	-Inf	UP	1
1C_Locus_56349_Transcript_1/1_Confidence_1.000_Length_254	0	10.5556	-Inf	-Inf	UP	1
4A_Locus_14793_Transcript_5/19_Confidence_1.000_Length_207	0	2.11111	-Inf	-Inf	UP	1
1C_Locus_153_Transcript_9/41_Confidence_1.000_Length_230	0	4.22222	-Inf	-Inf	UP	1
1C_Locus_59309_Transcript_1/1_Confidence_1.000_Length_345	0	19	-Inf	-Inf	UP	1
1C_Locus_12129_Transcript_1/1_Confidence_1.000_Length_282	0	16.8889	-Inf	-Inf	UP	1
1C_Locus_743_Transcript_11/75_Confidence_1.000_Length_304	0	10.5556	-Inf	-Inf	UP	1
1C_Locus_27399_Transcript_1/1_Confidence_1.000_Length_479	0	27.4445	-Inf	-Inf	UP	1
1C_Locus_48173_Transcript_1/1_Confidence_1.000_Length_248	0	10.5556	-Inf	-Inf	UP	1
1C_Locus_32065_Transcript_2/2_Confidence_1.000_Length_240	0	2.11111	-Inf	-Inf	UP	1
4A_Locus_4737_Transcript_2/12_Confidence_1.000_Length_216	0	14.7778	-Inf	-Inf	UP	1
1C_Locus_51032_Transcript_1/1_Confidence_1.000_Length_358	0	21.1111	-Inf	-Inf	UP	1
1C_Locus_51819_Transcript_1/1_Confidence_1.000_Length_270	0	16.8889	-Inf	-Inf	UP	1
1C_Locus_2450_Transcript_13/33_Confidence_1.000_Length_252	0	10.5556	-Inf	-Inf	UP	1
1C_Locus_43896_Transcript_1/1_Confidence_1.000_Length_398	0	12.6667	-Inf	-Inf	UP	1
1C_Locus_41812_Transcript_1/1_Confidence_1.000_Length_291	0	6.33334	-Inf	-Inf	UP	1
1C_Locus_42293_Transcript_1/1_Confidence_1.000_Length_244	0	6.33334	-Inf	-Inf	UP	1
1C_Locus_8858_Transcript_5/8_Confidence_0.375_Length_277	0	4.22222	-Inf	-Inf	UP	1
1C_Locus_49743_Transcript_1/1_Confidence_1.000_Length_203	0	2.11111	-Inf	-Inf	UP	1
1C_Locus_14038_Transcript_1/1_Confidence_1.000_Length_239	0	8.44445	-Inf	-Inf	UP	1
1C_Locus_1752_Transcript_5/31_Confidence_1.000_Length_980	0	86.5556	-Inf	-Inf	UP	0.408749
1C_Locus_28858_Transcript_1/1_Confidence_1.000_Length_299	0	14.7778	-Inf	-Inf	UP	1
1C_Locus_44564_Transcript_1/1_Confidence_1.000_Length_306	0	14.7778	-Inf	-Inf	UP	1
1C_Locus_32257_Transcript_1/1_Confidence_1.000_Length_282	0	6.33334	-Inf	-Inf	UP	1
1C_Locus_21493_Transcript_1/1_Confidence_1.000_Length_289	0	12.6667	-Inf	-Inf	UP	1
1C_Locus_51563_Transcript_1/2_Confidence_1.000_Length_473	0	10.5556	-Inf	-Inf	UP	1
1C_Locus_23707_Transcript_1/1_Confidence_1.000_Length_237	0	8.44445	-Inf	-Inf	UP	1
1C_Locus_40891_Transcript_1/1_Confidence_1.000_Length_213	0	8.44445	-Inf	-Inf	UP	1
1C_Locus_40872_Transcript_1/1_Confidence_1.000_Length_237	0	8.44445	-Inf	-Inf	UP	1
1C_Locus_56144_Transcript_1/1_Confidence_1.000_Length_400	0	19	-Inf	-Inf	UP	1
1C_Locus_50075_Transcript_1/1_Confidence_1.000_Length_300	0	8.44445	-Inf	-Inf	UP	1
1C_Locus_16315_Transcript_1/1_Confidence_1.000_Length_214	0	6.33334	-Inf	-Inf	UP	1
1C_Locus_4892_Transcript_46/56_Confidence_1.000_Length_330	0	35.8889	-Inf	-Inf	UP	1
1C_Locus_55528_Transcript_1/1_Confidence_1.000_Length_468	0	8.44445	-Inf	-Inf	UP	1
1C_Locus_39333_Transcript_1/1_Confidence_1.000_Length_253	0	10.5556	-Inf	-Inf	UP	1
1C_Locus_48692_Transcript_1/1_Confidence_1.000_Length_365	0	19	-Inf	-Inf	UP	1
1C_Locus_15332_Transcript_1/1_Confidence_1.000_Length_277	0	16.8889	-Inf	-Inf	UP	1
1C_Locus_22026_Transcript_1/1_Confidence_1.000_Length_380	0	12.6667	-Inf	-Inf	UP	1
1C_Locus_24092_Transcript_1/1_Confidence_1.000_Length_214	0	6.33334	-Inf	-Inf	UP	1
1C_Locus_54580_Transcript_1/1_Confidence_1.000_Length_308	0	14.7778	-Inf	-Inf	UP	1
1C_Locus_43825_Transcript_1/1_Confidence_1.000_Length_238	0	10.5556	-Inf	-Inf	UP	1
1C_Locus_57719_Transcript_1/1_Confidence_1.000_Length_240	0	6.33334	-Inf	-Inf	UP	1
1C_Locus_46935_Transcript_1/1_Confidence_1.000_Length_282	0	12.6667	-Inf	-Inf	UP	1
1C_Locus_1328_Transcript_52/83_Confidence_1.000_Length_230	0	12.6667	-Inf	-Inf	UP	1
1C_Locus_53564_Transcript_1/1_Confidence_1.000_Length_222	0	8.44445	-Inf	-Inf	UP	1
1C_Locus_28144_Transcript_1/1_Confidence_1.000_Length_206	0	6.33334	-Inf	-Inf	UP	1
1C_Locus_37202_Transcript_2/4_Confidence_0.526_Length_312	0	2.11111	-Inf	-Inf	UP	1
1C_Locus_47703_Transcript_1/1_Confidence_1.000_Length_623	0	50.6667	-Inf	-Inf	UP	0.907833
1C_Locus_57439_Transcript_1/1_Confidence_1.000_Length_221	0	8.44445	-Inf	-Inf	UP	1
1C_Locus_13094_Transcript_5/21_Confidence_1.000_Length_322	0	14.7778	-Inf	-Inf	UP	1
1C_Locus_55694_Transcript_1/1_Confidence_1.000_Length_284	0	14.7778	-Inf	-Inf	UP	1
1C_Locus_47944_Transcript_1/1_Confidence_1.000_Length_228	0	10.5556	-Inf	-Inf	UP	1
1C_Locus_58359_Transcript_1/1_Confidence_1.000_Length_243	0	4.22222	-Inf	-Inf	UP	1
1C_Locus_24581_Transcript_1/1_Confidence_1.000_Length_250	0	2.11111	-Inf	-Inf	UP	1
1C_Locus_25534_Transcript_1/1_Confidence_1.000_Length_235	0	8.44445	-Inf	-Inf	UP	1
1C_Locus_18422_Transcript_1/1_Confidence_1.000_Length_748	0	40.1111	-Inf	-Inf	UP	1
1C_Locus_56523_Transcript_1/1_Confidence_1.000_Length_220	0	6.33334	-Inf	-Inf	UP	1
1C_Locus_27152_Transcript_1/1_Confidence_1.000_Length_324	0	12.6667	-Inf	-Inf	UP	1
1C_Locus_51126_Transcript_1/1_Confidence_1.000_Length_303	0	8.44445	-Inf	-Inf	UP	1
1C_Locus_43319_Transcript_1/1_Confidence_1.000_Length_277	0	12.6667	-Inf	-Inf	UP	1
1C_Locus_56480_Transcript_1/1_Confidence_1.000_Length_212	0	8.44445	-Inf	-Inf	UP	1
1C_Locus_34739_Transcript_1/1_Confidence_1.000_Length_333	0	12.6667	-Inf	-Inf	UP	1
1C_Locus_3244_Transcript_8/10_Confidence_0.192_Length_482	0	61.2222	-Inf	-Inf	UP	0.727093
1C_Locus_39573_Transcript_1/1_Confidence_1.000_Length_218	0	6.33334	-Inf	-Inf	UP	1
1C_Locus_50994_Transcript_1/1_Confidence_1.000_Length_303	0	10.5556	-Inf	-Inf	UP	1
1C_Locus_44218_Transcript_1/1_Confidence_1.000_Length_208	0	4.22222	-Inf	-Inf	UP	1
1C_Locus_59145_Transcript_1/1_Confidence_1.000_Length_211	0	8.44445	-Inf	-Inf	UP	1
1C_Locus_44163_Transcript_1/1_Confidence_1.000_Length_205	0	6.33334	-Inf	-Inf	UP	1
1C_Locus_58182_Transcript_1/1_Confidence_1.000_Length_237	0	6.33334	-Inf	-Inf	UP	1
1C_Locus_52321_Transcript_1/1_Confidence_1.000_Length_263	0	8.44445	-Inf	-Inf	UP	1
1C_Locus_17598_Transcript_1/1_Confidence_1.000_Length_211	0	10.5556	-Inf	-Inf	UP	1
1C_Locus_53550_Transcript_1/2_Confidence_1.000_Length_216	0	6.33334	-Inf	-Inf	UP	1
1C_Locus_15510_Transcript_1/1_Confidence_1.000_Length_355	0	16.8889	-Inf	-Inf	UP	1
1C_Locus_37972_Transcript_1/1_Confidence_1.000_Length_303	0	16.8889	-Inf	-Inf	UP	1
1C_Locus_55422_Transcript_1/1_Confidence_1.000_Length_213	0	8.44445	-Inf	-Inf	UP	1
1C_Locus_44007_Transcript_1/1_Confidence_1.000_Length_284	0	12.6667	-Inf	-Inf	UP	1
1C_Locus_47282_Transcript_1/1_Confidence_1.000_Length_210	0	4.22222	-Inf	-Inf	UP	1
1C_Locus_25756_Transcript_1/1_Confidence_1.000_Length_223	0	8.44445	-Inf	-Inf	UP	1
1C_Locus_44083_Transcript_2/2_Confidence_1.000_Length_523	0	71.7778	-Inf	-Inf	UP	0.560269
1C_Locus_5882_Transcript_1/1_Confidence_1.000_Length_224	0	2.11111	-Inf	-Inf	UP	1
1C_Locus_57069_Transcript_1/1_Confidence_1.000_Length_241	0	4.22222	-Inf	-Inf	UP	1
1C_Locus_46327_Transcript_1/1_Confidence_1.000_Length_263	0	6.33334	-Inf	-Inf	UP	1
1C_Locus_32289_Transcript_1/1_Confidence_1.000_Length_234	0	10.5556	-Inf	-Inf	UP	1
1C_Locus_59100_Transcript_1/1_Confidence_1.000_Length_206	0	4.22222	-Inf	-Inf	UP	1
1C_Locus_96_Transcript_24/60_Confidence_1.000_Length_226	0	4.22222	-Inf	-Inf	UP	1
1C_Locus_32203_Transcript_1/1_Confidence_1.000_Length_423	0	21.1111	-Inf	-Inf	UP	1
1C_Locus_53122_Transcript_1/1_Confidence_1.000_Length_207	0	2.11111	-Inf	-Inf	UP	1
1C_Locus_41547_Transcript_1/1_Confidence_1.000_Length_245	0	8.44445	-Inf	-Inf	UP	1
4A_Locus_7293_Transcript_1/1_Confidence_1.000_Length_243	0	2.11111	-Inf	-Inf	UP	1
1C_Locus_40523_Transcript_1/1_Confidence_1.000_Length_239	0	12.6667	-Inf	-Inf	UP	1
1C_Locus_30738_Transcript_1/1_Confidence_1.000_Length_287	0	16.8889	-Inf	-Inf	UP	1
1C_Locus_42662_Transcript_1/1_Confidence_1.000_Length_224	0	2.11111	-Inf	-Inf	UP	1
1C_Locus_29617_Transcript_1/1_Confidence_1.000_Length_332	0	12.6667	-Inf	-Inf	UP	1
1C_Locus_44064_Transcript_1/1_Confidence_1.000_Length_209	0	8.44445	-Inf	-Inf	UP	1
1C_Locus_11628_Transcript_1/1_Confidence_1.000_Length_257	0	12.6667	-Inf	-Inf	UP	1
1C_Locus_54384_Transcript_1/1_Confidence_1.000_Length_322	0	21.1111	-Inf	-Inf	UP	1
1C_Locus_41622_Transcript_1/2_Confidence_1.000_Length_418	0	111.889	-Inf	-Inf	UP	0.234124
1C_Locus_43432_Transcript_1/1_Confidence_1.000_Length_213	0	2.11111	-Inf	-Inf	UP	1
1C_Locus_17339_Transcript_6/20_Confidence_1.000_Length_245	0	6.33334	-Inf	-Inf	UP	1
1C_Locus_55087_Transcript_1/1_Confidence_1.000_Length_327	0	16.8889	-Inf	-Inf	UP	1
1C_Locus_37115_Transcript_1/1_Confidence_1.000_Length_376	0	16.8889	-Inf	-Inf	UP	1
1C_Locus_19486_Transcript_1/1_Confidence_1.000_Length_355	0	12.6667	-Inf	-Inf	UP	1
1C_Locus_11102_Transcript_1/1_Confidence_1.000_Length_234	0	8.44445	-Inf	-Inf	UP	1
1C_Locus_27223_Transcript_1/1_Confidence_1.000_Length_442	0	21.1111	-Inf	-Inf	UP	1
1C_Locus_55902_Transcript_1/1_Confidence_1.000_Length_237	0	10.5556	-Inf	-Inf	UP	1
1C_Locus_38047_Transcript_1/1_Confidence_1.000_Length_208	0	6.33334	-Inf	-Inf	UP	1
1C_Locus_59107_Transcript_1/1_Confidence_1.000_Length_200	0	8.44445	-Inf	-Inf	UP	1
1C_Locus_35967_Transcript_1/1_Confidence_1.000_Length_206	0	8.44445	-Inf	-Inf	UP	1
1C_Locus_51022_Transcript_1/1_Confidence_1.000_Length_240	0	2.11111	-Inf	-Inf	UP	1
1C_Locus_34189_Transcript_1/1_Confidence_1.000_Length_256	0	4.22222	-Inf	-Inf	UP	1
1C_Locus_35992_Transcript_1/1_Confidence_1.000_Length_401	0	19	-Inf	-Inf	UP	1
4A_Locus_28457_Transcript_2/2_Confidence_1.000_Length_248	0	14.7778	-Inf	-Inf	UP	1
1C_Locus_11857_Transcript_1/1_Confidence_1.000_Length_227	0	10.5556	-Inf	-Inf	UP	1
1C_Locus_35768_Transcript_1/1_Confidence_1.000_Length_217	0	4.22222	-Inf	-Inf	UP	1
1C_Locus_7666_Transcript_1/1_Confidence_1.000_Length_436	0	19	-Inf	-Inf	UP	1
1C_Locus_58446_Transcript_1/1_Confidence_1.000_Length_269	0	8.44445	-Inf	-Inf	UP	1
1C_Locus_48082_Transcript_1/1_Confidence_1.000_Length_293	0	14.7778	-Inf	-Inf	UP	1
1C_Locus_51120_Transcript_2/2_Confidence_1.000_Length_256	0	6.33334	-Inf	-Inf	UP	1
1C_Locus_23318_Transcript_3/5_Confidence_0.421_Length_387	0	10.5556	-Inf	-Inf	UP	1
1C_Locus_6_Transcript_1320/1950_Confidence_1.000_Length_233	0	6.33334	-Inf	-Inf	UP	1
1C_Locus_15071_Transcript_1/1_Confidence_1.000_Length_425	0	19	-Inf	-Inf	UP	1
1C_Locus_18185_Transcript_1/1_Confidence_1.000_Length_268	0	8.44445	-Inf	-Inf	UP	1
1C_Locus_51556_Transcript_1/1_Confidence_1.000_Length_220	0	6.33334	-Inf	-Inf	UP	1
1C_Locus_49178_Transcript_1/1_Confidence_1.000_Length_293	0	21.1111	-Inf	-Inf	UP	1
1C_Locus_34376_Transcript_1/1_Confidence_1.000_Length_228	0	4.22222	-Inf	-Inf	UP	1
1C_Locus_44554_Transcript_1/1_Confidence_1.000_Length_415	0	19	-Inf	-Inf	UP	1
1C_Locus_25868_Transcript_1/1_Confidence_1.000_Length_339	0	14.7778	-Inf	-Inf	UP	1
1C_Locus_34553_Transcript_1/2_Confidence_1.000_Length_261	0	2.11111	-Inf	-Inf	UP	1
1C_Locus_56060_Transcript_1/1_Confidence_1.000_Length_264	0	4.22222	-Inf	-Inf	UP	1
1C_Locus_57478_Transcript_1/1_Confidence_1.000_Length_235	0	6.33334	-Inf	-Inf	UP	1
1C_Locus_39890_Transcript_1/1_Confidence_1.000_Length_277	0	12.6667	-Inf	-Inf	UP	1
1C_Locus_16920_Transcript_1/10_Confidence_0.097_Length_259	0	8.44445	-Inf	-Inf	UP	1
1C_Locus_45546_Transcript_1/1_Confidence_1.000_Length_250	0	2.11111	-Inf	-Inf	UP	1
1C_Locus_34776_Transcript_1/1_Confidence_1.000_Length_253	0	2.11111	-Inf	-Inf	UP	1
1C_Locus_23667_Transcript_1/1_Confidence_1.000_Length_268	0	14.7778	-Inf	-Inf	UP	1
1C_Locus_46591_Transcript_1/1_Confidence_1.000_Length_239	0	6.33334	-Inf	-Inf	UP	1
1C_Locus_50312_Transcript_1/1_Confidence_1.000_Length_250	0	10.5556	-Inf	-Inf	UP	1
1C_Locus_54781_Transcript_1/1_Confidence_1.000_Length_438	0	25.3333	-Inf	-Inf	UP	1
1C_Locus_21459_Transcript_3/3_Confidence_0.667_Length_692	0	97.1111	-Inf	-Inf	UP	0.328497
1C_Locus_57711_Transcript_1/1_Confidence_1.000_Length_212	0	6.33334	-Inf	-Inf	UP	1
1C_Locus_43468_Transcript_1/1_Confidence_1.000_Length_257	0	10.5556	-Inf	-Inf	UP	1
1C_Locus_26584_Transcript_1/1_Confidence_1.000_Length_305	0	2.11111	-Inf	-Inf	UP	1
1C_Locus_34859_Transcript_1/1_Confidence_1.000_Length_301	0	10.5556	-Inf	-Inf	UP	1
1C_Locus_54099_Transcript_1/1_Confidence_1.000_Length_337	0	6.33334	-Inf	-Inf	UP	1
1C_Locus_57905_Transcript_1/1_Confidence_1.000_Length_203	0	10.5556	-Inf	-Inf	UP	1
1C_Locus_48799_Transcript_1/2_Confidence_1.000_Length_253	0	2.11111	-Inf	-Inf	UP	1
1C_Locus_50031_Transcript_1/1_Confidence_1.000_Length_323	0	12.6667	-Inf	-Inf	UP	1
1C_Locus_46615_Transcript_1/1_Confidence_1.000_Length_248	0	2.11111	-Inf	-Inf	UP	1
1C_Locus_47931_Transcript_1/2_Confidence_1.000_Length_224	0	2.11111	-Inf	-Inf	UP	1
1C_Locus_51385_Transcript_1/1_Confidence_1.000_Length_252	0	6.33334	-Inf	-Inf	UP	1
4A_Locus_39_Transcript_129/228_Confidence_1.000_Length_201	0	2.11111	-Inf	-Inf	UP	1
4A_Locus_37325_Transcript_2/3_Confidence_0.500_Length_322	0	6.33334	-Inf	-Inf	UP	1
1C_Locus_38633_Transcript_1/1_Confidence_1.000_Length_324	0	2.11111	-Inf	-Inf	UP	1
1C_Locus_19499_Transcript_3/5_Confidence_0.412_Length_669	0	29.5556	-Inf	-Inf	UP	1
1C_Locus_23777_Transcript_1/1_Confidence_1.000_Length_405	0	27.4445	-Inf	-Inf	UP	1
1C_Locus_59909_Transcript_1/1_Confidence_1.000_Length_213	0	2.11111	-Inf	-Inf	UP	1
1C_Locus_15801_Transcript_1/1_Confidence_1.000_Length_213	0	6.33334	-Inf	-Inf	UP	1
1C_Locus_43215_Transcript_1/1_Confidence_1.000_Length_266	0	10.5556	-Inf	-Inf	UP	1
1C_Locus_30946_Transcript_2/2_Confidence_1.000_Length_463	0	46.4445	-Inf	-Inf	UP	0.978479
1C_Locus_51436_Transcript_1/1_Confidence_1.000_Length_290	0	10.5556	-Inf	-Inf	UP	1
1C_Locus_40813_Transcript_1/1_Confidence_1.000_Length_345	0	14.7778	-Inf	-Inf	UP	1
1C_Locus_50948_Transcript_1/1_Confidence_1.000_Length_205	0	8.44445	-Inf	-Inf	UP	1
1C_Locus_3828_Transcript_2/14_Confidence_1.000_Length_202	0	4.22222	-Inf	-Inf	UP	1
1C_Locus_40689_Transcript_1/1_Confidence_1.000_Length_303	0	10.5556	-Inf	-Inf	UP	1
1C_Locus_55134_Transcript_1/1_Confidence_1.000_Length_223	0	8.44445	-Inf	-Inf	UP	1
1C_Locus_50632_Transcript_1/1_Confidence_1.000_Length_265	0	6.33334	-Inf	-Inf	UP	1
1C_Locus_36274_Transcript_1/1_Confidence_1.000_Length_417	0	12.6667	-Inf	-Inf	UP	1
1C_Locus_9_Transcript_66/79_Confidence_1.000_Length_226	0	6.33334	-Inf	-Inf	UP	1
1C_Locus_45917_Transcript_1/1_Confidence_1.000_Length_264	0	10.5556	-Inf	-Inf	UP	1
1C_Locus_29073_Transcript_1/1_Confidence_1.000_Length_281	0	8.44445	-Inf	-Inf	UP	1
1C_Locus_313_Transcript_3/7_Confidence_0.125_Length_434	0	14.7778	-Inf	-Inf	UP	1
1C_Locus_26478_Transcript_2/2_Confidence_1.000_Length_250	0	4.22222	-Inf	-Inf	UP	1
1C_Locus_44450_Transcript_1/2_Confidence_1.000_Length_219	0	2.11111	-Inf	-Inf	UP	1
1C_Locus_25375_Transcript_1/1_Confidence_1.000_Length_280	0	8.44445	-Inf	-Inf	UP	1
1C_Locus_46978_Transcript_1/1_Confidence_1.000_Length_200	0	8.44445	-Inf	-Inf	UP	1
1C_Locus_29818_Transcript_1/1_Confidence_1.000_Length_245	0	8.44445	-Inf	-Inf	UP	1
1C_Locus_46062_Transcript_1/1_Confidence_1.000_Length_236	0	6.33334	-Inf	-Inf	UP	1
1C_Locus_31999_Transcript_1/1_Confidence_1.000_Length_232	0	8.44445	-Inf	-Inf	UP	1
1C_Locus_57862_Transcript_1/1_Confidence_1.000_Length_322	0	14.7778	-Inf	-Inf	UP	1
1C_Locus_59200_Transcript_1/1_Confidence_1.000_Length_210	0	6.33334	-Inf	-Inf	UP	1
1C_Locus_52324_Transcript_1/1_Confidence_1.000_Length_347	0	33.7778	-Inf	-Inf	UP	1
1C_Locus_30760_Transcript_1/1_Confidence_1.000_Length_207	0	4.22222	-Inf	-Inf	UP	1
1C_Locus_19265_Transcript_1/1_Confidence_1.000_Length_239	0	8.44445	-Inf	-Inf	UP	1
1C_Locus_34677_Transcript_2/3_Confidence_0.308_Length_227	0	2.11111	-Inf	-Inf	UP	1
1C_Locus_743_Transcript_15/75_Confidence_1.000_Length_207	0	2.11111	-Inf	-Inf	UP	1
1C_Locus_32695_Transcript_1/1_Confidence_1.000_Length_269	0	12.6667	-Inf	-Inf	UP	1
1C_Locus_27520_Transcript_1/1_Confidence_1.000_Length_482	0	16.8889	-Inf	-Inf	UP	1
1C_Locus_43249_Transcript_1/1_Confidence_1.000_Length_224	0	8.44445	-Inf	-Inf	UP	1
1C_Locus_49984_Transcript_1/1_Confidence_1.000_Length_207	0	10.5556	-Inf	-Inf	UP	1
1C_Locus_50826_Transcript_1/1_Confidence_1.000_Length_248	0	10.5556	-Inf	-Inf	UP	1
1C_Locus_27891_Transcript_1/1_Confidence_1.000_Length_220	0	8.44445	-Inf	-Inf	UP	1
1C_Locus_17677_Transcript_1/1_Confidence_1.000_Length_255	0	16.8889	-Inf	-Inf	UP	1
1C_Locus_11843_Transcript_2/2_Confidence_1.000_Length_216	0	2.11111	-Inf	-Inf	UP	1
1C_Locus_54522_Transcript_1/1_Confidence_1.000_Length_204	0	2.11111	-Inf	-Inf	UP	1
1C_Locus_41125_Transcript_1/1_Confidence_1.000_Length_233	0	8.44445	-Inf	-Inf	UP	1
1C_Locus_52355_Transcript_1/1_Confidence_1.000_Length_206	0	6.33334	-Inf	-Inf	UP	1
1C_Locus_46324_Transcript_1/1_Confidence_1.000_Length_247	0	6.33334	-Inf	-Inf	UP	1
1C_Locus_53644_Transcript_1/1_Confidence_1.000_Length_216	0	8.44445	-Inf	-Inf	UP	1
4A_Locus_34533_Transcript_2/2_Confidence_1.000_Length_287	0	4.22222	-Inf	-Inf	UP	1
1C_Locus_49298_Transcript_1/1_Confidence_1.000_Length_274	0	4.22222	-Inf	-Inf	UP	1
1C_Locus_23534_Transcript_1/1_Confidence_1.000_Length_272	0	10.5556	-Inf	-Inf	UP	1
1C_Locus_35966_Transcript_1/1_Confidence_1.000_Length_977	0	76	-Inf	-Inf	UP	0.51104
1C_Locus_18082_Transcript_1/1_Confidence_1.000_Length_315	0	2.11111	-Inf	-Inf	UP	1
1C_Locus_1003_Transcript_3/12_Confidence_1.000_Length_295	0	10.5556	-Inf	-Inf	UP	1
1C_Locus_27258_Transcript_1/1_Confidence_1.000_Length_367	0	16.8889	-Inf	-Inf	UP	1
1C_Locus_55503_Transcript_1/1_Confidence_1.000_Length_223	0	2.11111	-Inf	-Inf	UP	1
1C_Locus_53059_Transcript_1/1_Confidence_1.000_Length_201	0	4.22222	-Inf	-Inf	UP	1
1C_Locus_31861_Transcript_1/1_Confidence_1.000_Length_276	0	10.5556	-Inf	-Inf	UP	1
1C_Locus_25750_Transcript_1/1_Confidence_1.000_Length_231	0	4.22222	-Inf	-Inf	UP	1
1C_Locus_38475_Transcript_3/4_Confidence_0.545_Length_275	0	2.11111	-Inf	-Inf	UP	1
1C_Locus_30909_Transcript_1/1_Confidence_1.000_Length_254	0	8.44445	-Inf	-Inf	UP	1
1C_Locus_56661_Transcript_1/1_Confidence_1.000_Length_200	0	10.5556	-Inf	-Inf	UP	1
1C_Locus_11899_Transcript_1/1_Confidence_1.000_Length_452	0	19	-Inf	-Inf	UP	1
1C_Locus_40367_Transcript_1/1_Confidence_1.000_Length_232	0	6.33334	-Inf	-Inf	UP	1
1C_Locus_7594_Transcript_1/1_Confidence_1.000_Length_255	0	8.44445	-Inf	-Inf	UP	1
1C_Locus_44657_Transcript_1/1_Confidence_1.000_Length_229	0	14.7778	-Inf	-Inf	UP	1
1C_Locus_40009_Transcript_1/1_Confidence_1.000_Length_332	0	16.8889	-Inf	-Inf	UP	1
1C_Locus_1067_Transcript_2/12_Confidence_1.000_Length_281	0	4.22222	-Inf	-Inf	UP	1
1C_Locus_38490_Transcript_1/1_Confidence_1.000_Length_309	0	23.2222	-Inf	-Inf	UP	1
1C_Locus_43845_Transcript_1/1_Confidence_1.000_Length_209	0	4.22222	-Inf	-Inf	UP	1
1C_Locus_56111_Transcript_1/1_Confidence_1.000_Length_209	0	6.33334	-Inf	-Inf	UP	1
1C_Locus_59615_Transcript_1/1_Confidence_1.000_Length_225	0	10.5556	-Inf	-Inf	UP	1
1C_Locus_39096_Transcript_1/1_Confidence_1.000_Length_280	0	6.33334	-Inf	-Inf	UP	1
1C_Locus_43967_Transcript_1/1_Confidence_1.000_Length_371	0	19	-Inf	-Inf	UP	1
1C_Locus_17310_Transcript_1/1_Confidence_1.000_Length_266	0	14.7778	-Inf	-Inf	UP	1
1C_Locus_46916_Transcript_1/1_Confidence_1.000_Length_240	0	12.6667	-Inf	-Inf	UP	1
1C_Locus_44514_Transcript_1/1_Confidence_1.000_Length_234	0	8.44445	-Inf	-Inf	UP	1
1C_Locus_54695_Transcript_1/1_Confidence_1.000_Length_220	0	6.33334	-Inf	-Inf	UP	1
1C_Locus_6_Transcript_14/1950_Confidence_1.000_Length_292	0	6.33334	-Inf	-Inf	UP	1
1C_Locus_24942_Transcript_1/1_Confidence_1.000_Length_215	0	4.22222	-Inf	-Inf	UP	1
1C_Locus_42527_Transcript_1/1_Confidence_1.000_Length_310	0	12.6667	-Inf	-Inf	UP	1
1C_Locus_51041_Transcript_1/1_Confidence_1.000_Length_214	0	4.22222	-Inf	-Inf	UP	1
1C_Locus_53238_Transcript_1/1_Confidence_1.000_Length_233	0	2.11111	-Inf	-Inf	UP	1
1C_Locus_52188_Transcript_1/1_Confidence_1.000_Length_306	0	12.6667	-Inf	-Inf	UP	1
1C_Locus_18903_Transcript_1/1_Confidence_1.000_Length_267	0	8.44445	-Inf	-Inf	UP	1
1C_Locus_24812_Transcript_1/1_Confidence_1.000_Length_241	0	8.44445	-Inf	-Inf	UP	1
1C_Locus_42583_Transcript_1/1_Confidence_1.000_Length_485	0	23.2222	-Inf	-Inf	UP	1
1C_Locus_972_Transcript_3/14_Confidence_1.000_Length_227	0	6.33334	-Inf	-Inf	UP	1
1C_Locus_19389_Transcript_1/1_Confidence_1.000_Length_410	0	10.5556	-Inf	-Inf	UP	1
1C_Locus_33372_Transcript_1/1_Confidence_1.000_Length_252	0	14.7778	-Inf	-Inf	UP	1
1C_Locus_56292_Transcript_1/1_Confidence_1.000_Length_204	0	6.33334	-Inf	-Inf	UP	1
1C_Locus_34865_Transcript_1/1_Confidence_1.000_Length_207	0	6.33334	-Inf	-Inf	UP	1
1C_Locus_45473_Transcript_1/1_Confidence_1.000_Length_251	0	8.44445	-Inf	-Inf	UP	1
1C_Locus_48210_Transcript_1/1_Confidence_1.000_Length_246	0	12.6667	-Inf	-Inf	UP	1
1C_Locus_51145_Transcript_1/1_Confidence_1.000_Length_200	0	6.33334	-Inf	-Inf	UP	1
1C_Locus_55983_Transcript_1/1_Confidence_1.000_Length_224	0	4.22222	-Inf	-Inf	UP	1
1C_Locus_46930_Transcript_1/1_Confidence_1.000_Length_238	0	4.22222	-Inf	-Inf	UP	1
1C_Locus_20203_Transcript_1/1_Confidence_1.000_Length_208	0	4.22222	-Inf	-Inf	UP	1
1C_Locus_51339_Transcript_1/1_Confidence_1.000_Length_224	0	4.22222	-Inf	-Inf	UP	1
1C_Locus_43267_Transcript_1/1_Confidence_1.000_Length_272	0	10.5556	-Inf	-Inf	UP	1
1C_Locus_32273_Transcript_1/1_Confidence_1.000_Length_259	0	6.33334	-Inf	-Inf	UP	1
1C_Locus_44030_Transcript_1/1_Confidence_1.000_Length_267	0	6.33334	-Inf	-Inf	UP	1
1C_Locus_40430_Transcript_1/1_Confidence_1.000_Length_294	0	8.44445	-Inf	-Inf	UP	1
1C_Locus_47740_Transcript_1/1_Confidence_1.000_Length_228	0	8.44445	-Inf	-Inf	UP	1
1C_Locus_47265_Transcript_1/1_Confidence_1.000_Length_388	0	21.1111	-Inf	-Inf	UP	1
1C_Locus_40327_Transcript_1/1_Confidence_1.000_Length_215	0	10.5556	-Inf	-Inf	UP	1
1C_Locus_4815_Transcript_1/1_Confidence_1.000_Length_217	0	4.22222	-Inf	-Inf	UP	1
1C_Locus_27846_Transcript_1/1_Confidence_1.000_Length_355	0	14.7778	-Inf	-Inf	UP	1
1C_Locus_38006_Transcript_1/1_Confidence_1.000_Length_274	0	10.5556	-Inf	-Inf	UP	1
1C_Locus_49836_Transcript_1/1_Confidence_1.000_Length_221	0	23.2222	-Inf	-Inf	UP	1
1C_Locus_57537_Transcript_1/1_Confidence_1.000_Length_275	0	14.7778	-Inf	-Inf	UP	1
1C_Locus_15737_Transcript_1/1_Confidence_1.000_Length_247	0	8.44445	-Inf	-Inf	UP	1
1C_Locus_25584_Transcript_1/1_Confidence_1.000_Length_280	0	8.44445	-Inf	-Inf	UP	1
1C_Locus_48511_Transcript_1/1_Confidence_1.000_Length_217	0	10.5556	-Inf	-Inf	UP	1
1C_Locus_3128_Transcript_14/29_Confidence_1.000_Length_333	0	4.22222	-Inf	-Inf	UP	1
1C_Locus_25543_Transcript_1/1_Confidence_1.000_Length_325	0	19	-Inf	-Inf	UP	1
1C_Locus_41312_Transcript_1/1_Confidence_1.000_Length_243	0	4.22222	-Inf	-Inf	UP	1
1C_Locus_42108_Transcript_1/1_Confidence_1.000_Length_238	0	4.22222	-Inf	-Inf	UP	1
1C_Locus_56405_Transcript_1/1_Confidence_1.000_Length_288	0	14.7778	-Inf	-Inf	UP	1
1C_Locus_48628_Transcript_1/1_Confidence_1.000_Length_457	0	23.2222	-Inf	-Inf	UP	1
1C_Locus_36936_Transcript_1/1_Confidence_1.000_Length_247	0	8.44445	-Inf	-Inf	UP	1
1C_Locus_56964_Transcript_1/1_Confidence_1.000_Length_220	0	6.33334	-Inf	-Inf	UP	1
1C_Locus_57910_Transcript_1/1_Confidence_1.000_Length_239	0	10.5556	-Inf	-Inf	UP	1
1C_Locus_31386_Transcript_1/1_Confidence_1.000_Length_228	0	10.5556	-Inf	-Inf	UP	1
1C_Locus_39449_Transcript_1/1_Confidence_1.000_Length_855	0	120.333	-Inf	-Inf	UP	0.19665
1C_Locus_58479_Transcript_1/1_Confidence_1.000_Length_210	0	6.33334	-Inf	-Inf	UP	1
1C_Locus_3753_Transcript_2/2_Confidence_1.000_Length_567	0	40.1111	-Inf	-Inf	UP	1
1C_Locus_46719_Transcript_1/1_Confidence_1.000_Length_419	0	25.3333	-Inf	-Inf	UP	1
4A_Locus_20838_Transcript_1/1_Confidence_1.000_Length_313	0	2.11111	-Inf	-Inf	UP	1
1C_Locus_2852_Transcript_3/13_Confidence_1.000_Length_225	0	4.22222	-Inf	-Inf	UP	1
1C_Locus_55480_Transcript_1/1_Confidence_1.000_Length_200	0	4.22222	-Inf	-Inf	UP	1
1C_Locus_39320_Transcript_1/1_Confidence_1.000_Length_241	0	6.33334	-Inf	-Inf	UP	1
1C_Locus_32155_Transcript_1/1_Confidence_1.000_Length_200	0	4.22222	-Inf	-Inf	UP	1
1C_Locus_28967_Transcript_1/1_Confidence_1.000_Length_218	0	8.44445	-Inf	-Inf	UP	1
1C_Locus_54794_Transcript_1/1_Confidence_1.000_Length_260	0	8.44445	-Inf	-Inf	UP	1
1C_Locus_48084_Transcript_1/1_Confidence_1.000_Length_200	0	2.11111	-Inf	-Inf	UP	1
1C_Locus_25339_Transcript_1/1_Confidence_1.000_Length_269	0	12.6667	-Inf	-Inf	UP	1
1C_Locus_17240_Transcript_1/1_Confidence_1.000_Length_200	0	6.33334	-Inf	-Inf	UP	1
1C_Locus_47791_Transcript_1/1_Confidence_1.000_Length_249	0	12.6667	-Inf	-Inf	UP	1
1C_Locus_59347_Transcript_1/1_Confidence_1.000_Length_241	0	12.6667	-Inf	-Inf	UP	1
1C_Locus_44825_Transcript_1/1_Confidence_1.000_Length_234	0	4.22222	-Inf	-Inf	UP	1
1C_Locus_34705_Transcript_1/1_Confidence_1.000_Length_487	0	27.4445	-Inf	-Inf	UP	1
1C_Locus_42440_Transcript_1/1_Confidence_1.000_Length_306	0	4.22222	-Inf	-Inf	UP	1
1C_Locus_1983_Transcript_7/19_Confidence_1.000_Length_224	0	6.33334	-Inf	-Inf	UP	1
1C_Locus_32665_Transcript_1/1_Confidence_1.000_Length_278	0	12.6667	-Inf	-Inf	UP	1
1C_Locus_45243_Transcript_3/3_Confidence_0.769_Length_325	0	4.22222	-Inf	-Inf	UP	1
1C_Locus_56256_Transcript_1/1_Confidence_1.000_Length_204	0	8.44445	-Inf	-Inf	UP	1
1C_Locus_27690_Transcript_1/1_Confidence_1.000_Length_374	0	12.6667	-Inf	-Inf	UP	1
1C_Locus_40564_Transcript_1/1_Confidence_1.000_Length_255	0	14.7778	-Inf	-Inf	UP	1
1C_Locus_41560_Transcript_1/1_Confidence_1.000_Length_558	0	67.5556	-Inf	-Inf	UP	0.628145
1C_Locus_21602_Transcript_1/1_Confidence_1.000_Length_218	0	10.5556	-Inf	-Inf	UP	1
1C_Locus_41159_Transcript_1/1_Confidence_1.000_Length_201	0	4.22222	-Inf	-Inf	UP	1
1C_Locus_14963_Transcript_1/1_Confidence_1.000_Length_253	0	6.33334	-Inf	-Inf	UP	1
1C_Locus_47934_Transcript_1/1_Confidence_1.000_Length_421	0	33.7778	-Inf	-Inf	UP	1
4A_Locus_1332_Transcript_2/13_Confidence_1.000_Length_203	0	2.11111	-Inf	-Inf	UP	1
1C_Locus_43060_Transcript_1/1_Confidence_1.000_Length_244	0	8.44445	-Inf	-Inf	UP	1
1C_Locus_41240_Transcript_1/1_Confidence_1.000_Length_244	0	6.33334	-Inf	-Inf	UP	1
1C_Locus_57976_Transcript_5/5_Confidence_0.391_Length_260	0	2.11111	-Inf	-Inf	UP	1
1C_Locus_16660_Transcript_1/1_Confidence_1.000_Length_257	0	6.33334	-Inf	-Inf	UP	1
1C_Locus_59750_Transcript_1/1_Confidence_1.000_Length_201	0	4.22222	-Inf	-Inf	UP	1
1C_Locus_6_Transcript_350/1950_Confidence_1.000_Length_282	0	23.2222	-Inf	-Inf	UP	1
1C_Locus_34239_Transcript_1/1_Confidence_1.000_Length_269	0	10.5556	-Inf	-Inf	UP	1
1C_Locus_36979_Transcript_1/1_Confidence_1.000_Length_244	0	8.44445	-Inf	-Inf	UP	1
1C_Locus_58386_Transcript_1/1_Confidence_1.000_Length_211	0	6.33334	-Inf	-Inf	UP	1
1C_Locus_312_Transcript_199/212_Confidence_1.000_Length_447	0	33.7778	-Inf	-Inf	UP	1
1C_Locus_43796_Transcript_1/1_Confidence_1.000_Length_299	0	10.5556	-Inf	-Inf	UP	1
1C_Locus_6_Transcript_1458/1950_Confidence_1.000_Length_227	0	8.44445	-Inf	-Inf	UP	1
1C_Locus_32638_Transcript_1/1_Confidence_1.000_Length_213	0	8.44445	-Inf	-Inf	UP	1
1C_Locus_38796_Transcript_1/1_Confidence_1.000_Length_227	0	2.11111	-Inf	-Inf	UP	1
1C_Locus_36337_Transcript_1/3_Confidence_0.400_Length_220	0	2.11111	-Inf	-Inf	UP	1
1C_Locus_51829_Transcript_1/1_Confidence_1.000_Length_285	0	8.44445	-Inf	-Inf	UP	1
1C_Locus_50105_Transcript_1/1_Confidence_1.000_Length_209	0	4.22222	-Inf	-Inf	UP	1
1C_Locus_44461_Transcript_1/1_Confidence_1.000_Length_259	0	10.5556	-Inf	-Inf	UP	1
1C_Locus_13855_Transcript_1/1_Confidence_1.000_Length_306	0	4.22222	-Inf	-Inf	UP	1
1C_Locus_32845_Transcript_1/1_Confidence_1.000_Length_253	0	8.44445	-Inf	-Inf	UP	1
1C_Locus_715_Transcript_3/13_Confidence_1.000_Length_219	0	4.22222	-Inf	-Inf	UP	1
1C_Locus_57566_Transcript_1/1_Confidence_1.000_Length_205	0	10.5556	-Inf	-Inf	UP	1
1C_Locus_45038_Transcript_1/1_Confidence_1.000_Length_438	0	21.1111	-Inf	-Inf	UP	1
1C_Locus_34135_Transcript_1/1_Confidence_1.000_Length_211	0	2.11111	-Inf	-Inf	UP	1
1C_Locus_29997_Transcript_1/1_Confidence_1.000_Length_441	0	23.2222	-Inf	-Inf	UP	1
1C_Locus_36953_Transcript_1/1_Confidence_1.000_Length_212	0	2.11111	-Inf	-Inf	UP	1
1C_Locus_10298_Transcript_3/4_Confidence_0.233_Length_241	0	19	-Inf	-Inf	UP	1
1C_Locus_53899_Transcript_1/1_Confidence_1.000_Length_395	0	19	-Inf	-Inf	UP	1
1C_Locus_17777_Transcript_1/1_Confidence_1.000_Length_258	0	12.6667	-Inf	-Inf	UP	1
1C_Locus_50783_Transcript_1/1_Confidence_1.000_Length_215	0	10.5556	-Inf	-Inf	UP	1
1C_Locus_55114_Transcript_1/1_Confidence_1.000_Length_250	0	12.6667	-Inf	-Inf	UP	1
1C_Locus_52116_Transcript_1/1_Confidence_1.000_Length_217	0	6.33334	-Inf	-Inf	UP	1
1C_Locus_50343_Transcript_1/1_Confidence_1.000_Length_269	0	6.33334	-Inf	-Inf	UP	1
1C_Locus_2120_Transcript_64/105_Confidence_1.000_Length_226	0	4.22222	-Inf	-Inf	UP	1
1C_Locus_60509_Transcript_1/1_Confidence_1.000_Length_303	0	10.5556	-Inf	-Inf	UP	1
1C_Locus_54011_Transcript_1/1_Confidence_1.000_Length_313	0	14.7778	-Inf	-Inf	UP	1
1C_Locus_50502_Transcript_1/1_Confidence_1.000_Length_230	0	6.33334	-Inf	-Inf	UP	1
1C_Locus_36030_Transcript_1/1_Confidence_1.000_Length_357	0	12.6667	-Inf	-Inf	UP	1
1C_Locus_49685_Transcript_1/1_Confidence_1.000_Length_246	0	2.11111	-Inf	-Inf	UP	1
1C_Locus_46559_Transcript_1/1_Confidence_1.000_Length_283	0	21.1111	-Inf	-Inf	UP	1
1C_Locus_24173_Transcript_1/1_Confidence_1.000_Length_212	0	10.5556	-Inf	-Inf	UP	1
1C_Locus_43591_Transcript_1/1_Confidence_1.000_Length_275	0	12.6667	-Inf	-Inf	UP	1
1C_Locus_20872_Transcript_1/1_Confidence_1.000_Length_227	0	2.11111	-Inf	-Inf	UP	1
1C_Locus_44297_Transcript_1/1_Confidence_1.000_Length_239	0	4.22222	-Inf	-Inf	UP	1
1C_Locus_40930_Transcript_1/1_Confidence_1.000_Length_219	0	2.11111	-Inf	-Inf	UP	1
1C_Locus_56632_Transcript_1/1_Confidence_1.000_Length_233	0	8.44445	-Inf	-Inf	UP	1
1C_Locus_40591_Transcript_1/1_Confidence_1.000_Length_278	0	12.6667	-Inf	-Inf	UP	1
1C_Locus_5425_Transcript_1/2_Confidence_1.000_Length_1411	0	156.222	-Inf	-Inf	UP	0.0875242
1C_Locus_52731_Transcript_1/1_Confidence_1.000_Length_226	0	4.22222	-Inf	-Inf	UP	1
1C_Locus_13074_Transcript_1/1_Confidence_1.000_Length_203	0	2.11111	-Inf	-Inf	UP	1
1C_Locus_39937_Transcript_1/1_Confidence_1.000_Length_215	0	4.22222	-Inf	-Inf	UP	1
1C_Locus_25392_Transcript_1/1_Confidence_1.000_Length_571	0	16.8889	-Inf	-Inf	UP	1
1C_Locus_41944_Transcript_2/2_Confidence_1.000_Length_284	0	4.22222	-Inf	-Inf	UP	1
1C_Locus_41841_Transcript_1/1_Confidence_1.000_Length_201	0	4.22222	-Inf	-Inf	UP	1
4A_Locus_29426_Transcript_3/5_Confidence_0.640_Length_265	0	4.22222	-Inf	-Inf	UP	1
1C_Locus_17127_Transcript_1/1_Confidence_1.000_Length_213	0	2.11111	-Inf	-Inf	UP	1
1C_Locus_50717_Transcript_1/1_Confidence_1.000_Length_243	0	10.5556	-Inf	-Inf	UP	1
1C_Locus_48556_Transcript_1/1_Confidence_1.000_Length_296	0	14.7778	-Inf	-Inf	UP	1
1C_Locus_15228_Transcript_1/1_Confidence_1.000_Length_329	0	4.22222	-Inf	-Inf	UP	1
1C_Locus_28061_Transcript_1/1_Confidence_1.000_Length_331	0	12.6667	-Inf	-Inf	UP	1
4A_Locus_16735_Transcript_1/1_Confidence_1.000_Length_303	0	4.22222	-Inf	-Inf	UP	1
1C_Locus_36542_Transcript_1/1_Confidence_1.000_Length_424	0	10.5556	-Inf	-Inf	UP	1
1C_Locus_27365_Transcript_1/1_Confidence_1.000_Length_267	0	6.33334	-Inf	-Inf	UP	1
1C_Locus_51552_Transcript_1/1_Confidence_1.000_Length_215	0	2.11111	-Inf	-Inf	UP	1
1C_Locus_23583_Transcript_1/1_Confidence_1.000_Length_224	0	4.22222	-Inf	-Inf	UP	1
1C_Locus_37011_Transcript_1/1_Confidence_1.000_Length_288	0	12.6667	-Inf	-Inf	UP	1
1C_Locus_40349_Transcript_1/1_Confidence_1.000_Length_262	0	14.7778	-Inf	-Inf	UP	1
1C_Locus_43236_Transcript_1/1_Confidence_1.000_Length_370	0	6.33334	-Inf	-Inf	UP	1
1C_Locus_55084_Transcript_1/1_Confidence_1.000_Length_232	0	21.1111	-Inf	-Inf	UP	1
1C_Locus_21957_Transcript_1/1_Confidence_1.000_Length_211	0	4.22222	-Inf	-Inf	UP	1
1C_Locus_49663_Transcript_1/1_Confidence_1.000_Length_209	0	8.44445	-Inf	-Inf	UP	1
1C_Locus_49942_Transcript_1/1_Confidence_1.000_Length_271	0	8.44445	-Inf	-Inf	UP	1
1C_Locus_49809_Transcript_1/1_Confidence_1.000_Length_517	0	52.7778	-Inf	-Inf	UP	0.867113
1C_Locus_36969_Transcript_1/1_Confidence_1.000_Length_666	0	52.7778	-Inf	-Inf	UP	0.867113
1C_Locus_39481_Transcript_1/2_Confidence_1.000_Length_249	0	2.11111	-Inf	-Inf	UP	1
1C_Locus_40476_Transcript_1/1_Confidence_1.000_Length_216	0	4.22222	-Inf	-Inf	UP	1
1C_Locus_54487_Transcript_1/1_Confidence_1.000_Length_224	0	8.44445	-Inf	-Inf	UP	1
1C_Locus_29830_Transcript_1/1_Confidence_1.000_Length_269	0	8.44445	-Inf	-Inf	UP	1
1C_Locus_26453_Transcript_1/1_Confidence_1.000_Length_323	0	12.6667	-Inf	-Inf	UP	1
1C_Locus_17709_Transcript_1/1_Confidence_1.000_Length_284	0	12.6667	-Inf	-Inf	UP	1
1C_Locus_47445_Transcript_1/1_Confidence_1.000_Length_250	0	6.33334	-Inf	-Inf	UP	1
1C_Locus_37538_Transcript_1/1_Confidence_1.000_Length_264	0	12.6667	-Inf	-Inf	UP	1
1C_Locus_43064_Transcript_1/1_Confidence_1.000_Length_289	0	8.44445	-Inf	-Inf	UP	1
1C_Locus_18722_Transcript_3/5_Confidence_0.182_Length_363	0	29.5556	-Inf	-Inf	UP	1
1C_Locus_1750_Transcript_118/128_Confidence_1.000_Length_217	0	6.33334	-Inf	-Inf	UP	1
1C_Locus_43366_Transcript_1/1_Confidence_1.000_Length_231	0	8.44445	-Inf	-Inf	UP	1
1C_Locus_33803_Transcript_1/1_Confidence_1.000_Length_273	0	6.33334	-Inf	-Inf	UP	1
1C_Locus_54663_Transcript_1/1_Confidence_1.000_Length_232	0	4.22222	-Inf	-Inf	UP	1
1C_Locus_29234_Transcript_1/1_Confidence_1.000_Length_201	0	6.33334	-Inf	-Inf	UP	1
1C_Locus_55320_Transcript_1/1_Confidence_1.000_Length_212	0	6.33334	-Inf	-Inf	UP	1
1C_Locus_52348_Transcript_1/1_Confidence_1.000_Length_305	0	14.7778	-Inf	-Inf	UP	1
1C_Locus_52929_Transcript_1/1_Confidence_1.000_Length_276	0	14.7778	-Inf	-Inf	UP	1
1C_Locus_59228_Transcript_1/1_Confidence_1.000_Length_218	0	2.11111	-Inf	-Inf	UP	1
1C_Locus_164_Transcript_8/22_Confidence_1.000_Length_203	0	4.22222	-Inf	-Inf	UP	1
1C_Locus_39574_Transcript_1/1_Confidence_1.000_Length_215	0	10.5556	-Inf	-Inf	UP	1
1C_Locus_45354_Transcript_1/1_Confidence_1.000_Length_200	0	2.11111	-Inf	-Inf	UP	1
1C_Locus_1091_Transcript_1/11_Confidence_1.000_Length_230	0	2.11111	-Inf	-Inf	UP	1
1C_Locus_33890_Transcript_1/1_Confidence_1.000_Length_553	0	21.1111	-Inf	-Inf	UP	1
1C_Locus_46853_Transcript_1/1_Confidence_1.000_Length_434	0	27.4445	-Inf	-Inf	UP	1
1C_Locus_30595_Transcript_1/1_Confidence_1.000_Length_419	0	19	-Inf	-Inf	UP	1
1C_Locus_17997_Transcript_1/1_Confidence_1.000_Length_242	0	6.33334	-Inf	-Inf	UP	1
1C_Locus_43523_Transcript_1/1_Confidence_1.000_Length_376	0	19	-Inf	-Inf	UP	1
1C_Locus_1589_Transcript_1/13_Confidence_1.000_Length_236	0	4.22222	-Inf	-Inf	UP	1
1C_Locus_45285_Transcript_1/1_Confidence_1.000_Length_578	0	84.4445	-Inf	-Inf	UP	0.425664
1C_Locus_28780_Transcript_2/2_Confidence_0.833_Length_218	0	4.22222	-Inf	-Inf	UP	1
1C_Locus_38405_Transcript_1/1_Confidence_1.000_Length_354	0	16.8889	-Inf	-Inf	UP	1
1C_Locus_57859_Transcript_1/1_Confidence_1.000_Length_222	0	6.33334	-Inf	-Inf	UP	1
1C_Locus_54910_Transcript_1/1_Confidence_1.000_Length_282	0	12.6667	-Inf	-Inf	UP	1
1C_Locus_47107_Transcript_1/1_Confidence_1.000_Length_239	0	12.6667	-Inf	-Inf	UP	1
1C_Locus_59221_Transcript_1/1_Confidence_1.000_Length_211	0	6.33334	-Inf	-Inf	UP	1
1C_Locus_47861_Transcript_1/1_Confidence_1.000_Length_254	0	4.22222	-Inf	-Inf	UP	1
1C_Locus_47143_Transcript_1/1_Confidence_1.000_Length_525	0	23.2222	-Inf	-Inf	UP	1
1C_Locus_36444_Transcript_1/1_Confidence_1.000_Length_247	0	10.5556	-Inf	-Inf	UP	1
1C_Locus_45928_Transcript_1/1_Confidence_1.000_Length_215	0	4.22222	-Inf	-Inf	UP	1
1C_Locus_55076_Transcript_1/1_Confidence_1.000_Length_259	0	8.44445	-Inf	-Inf	UP	1
1C_Locus_36592_Transcript_1/1_Confidence_1.000_Length_259	0	8.44445	-Inf	-Inf	UP	1
1C_Locus_52586_Transcript_1/1_Confidence_1.000_Length_206	0	8.44445	-Inf	-Inf	UP	1
1C_Locus_35444_Transcript_1/1_Confidence_1.000_Length_284	0	8.44445	-Inf	-Inf	UP	1
4A_Locus_1060_Transcript_11/13_Confidence_0.053_Length_289	0	4.22222	-Inf	-Inf	UP	1
4A_Locus_1803_Transcript_11/24_Confidence_1.000_Length_202	0	2.11111	-Inf	-Inf	UP	1
1C_Locus_56015_Transcript_1/1_Confidence_1.000_Length_226	0	8.44445	-Inf	-Inf	UP	1
1C_Locus_27571_Transcript_1/1_Confidence_1.000_Length_339	0	19	-Inf	-Inf	UP	1
1C_Locus_46917_Transcript_1/1_Confidence_1.000_Length_258	0	2.11111	-Inf	-Inf	UP	1
1C_Locus_26830_Transcript_1/1_Confidence_1.000_Length_207	0	6.33334	-Inf	-Inf	UP	1
1C_Locus_47360_Transcript_1/1_Confidence_1.000_Length_271	0	4.22222	-Inf	-Inf	UP	1
1C_Locus_55552_Transcript_1/1_Confidence_1.000_Length_207	0	2.11111	-Inf	-Inf	UP	1
1C_Locus_44134_Transcript_1/1_Confidence_1.000_Length_458	0	23.2222	-Inf	-Inf	UP	1
1C_Locus_24851_Transcript_1/1_Confidence_1.000_Length_308	0	12.6667	-Inf	-Inf	UP	1
1C_Locus_17626_Transcript_2/2_Confidence_1.000_Length_740	0	23.2222	-Inf	-Inf	UP	1
1C_Locus_26318_Transcript_1/1_Confidence_1.000_Length_227	0	6.33334	-Inf	-Inf	UP	1
1C_Locus_26108_Transcript_1/1_Confidence_1.000_Length_456	0	16.8889	-Inf	-Inf	UP	1
1C_Locus_13284_Transcript_1/1_Confidence_1.000_Length_209	0	2.11111	-Inf	-Inf	UP	1
1C_Locus_55707_Transcript_1/1_Confidence_1.000_Length_278	0	12.6667	-Inf	-Inf	UP	1
1C_Locus_56920_Transcript_1/1_Confidence_1.000_Length_207	0	12.6667	-Inf	-Inf	UP	1
1C_Locus_50833_Transcript_1/1_Confidence_1.000_Length_202	0	4.22222	-Inf	-Inf	UP	1
1C_Locus_312_Transcript_2/212_Confidence_1.000_Length_297	0	35.8889	-Inf	-Inf	UP	1
1C_Locus_59721_Transcript_1/1_Confidence_1.000_Length_210	0	10.5556	-Inf	-Inf	UP	1
1C_Locus_38265_Transcript_1/1_Confidence_1.000_Length_304	0	16.8889	-Inf	-Inf	UP	1
1C_Locus_45053_Transcript_1/1_Confidence_1.000_Length_292	0	8.44445	-Inf	-Inf	UP	1
1C_Locus_605_Transcript_22/79_Confidence_1.000_Length_285	0	2.11111	-Inf	-Inf	UP	1
1C_Locus_60480_Transcript_1/1_Confidence_1.000_Length_303	0	12.6667	-Inf	-Inf	UP	1
1C_Locus_55899_Transcript_1/1_Confidence_1.000_Length_203	0	4.22222	-Inf	-Inf	UP	1
1C_Locus_45393_Transcript_1/1_Confidence_1.000_Length_224	0	10.5556	-Inf	-Inf	UP	1
1C_Locus_22052_Transcript_1/1_Confidence_1.000_Length_409	0	6.33334	-Inf	-Inf	UP	1
1C_Locus_51597_Transcript_1/1_Confidence_1.000_Length_233	0	10.5556	-Inf	-Inf	UP	1
1C_Locus_57068_Transcript_1/1_Confidence_1.000_Length_200	0	6.33334	-Inf	-Inf	UP	1
1C_Locus_47484_Transcript_2/2_Confidence_1.000_Length_210	0	2.11111	-Inf	-Inf	UP	1
1C_Locus_56551_Transcript_1/1_Confidence_1.000_Length_307	0	16.8889	-Inf	-Inf	UP	1
1C_Locus_32738_Transcript_1/1_Confidence_1.000_Length_216	0	12.6667	-Inf	-Inf	UP	1
1C_Locus_37214_Transcript_1/1_Confidence_1.000_Length_439	0	23.2222	-Inf	-Inf	UP	1
1C_Locus_18346_Transcript_1/1_Confidence_1.000_Length_232	0	12.6667	-Inf	-Inf	UP	1
1C_Locus_43314_Transcript_1/1_Confidence_1.000_Length_215	0	4.22222	-Inf	-Inf	UP	1
1C_Locus_58751_Transcript_1/1_Confidence_1.000_Length_201	0	10.5556	-Inf	-Inf	UP	1
1C_Locus_60413_Transcript_1/1_Confidence_1.000_Length_204	0	8.44445	-Inf	-Inf	UP	1
1C_Locus_29351_Transcript_1/1_Confidence_1.000_Length_263	0	10.5556	-Inf	-Inf	UP	1
1C_Locus_51549_Transcript_1/1_Confidence_1.000_Length_211	0	8.44445	-Inf	-Inf	UP	1
1C_Locus_56959_Transcript_1/1_Confidence_1.000_Length_314	0	14.7778	-Inf	-Inf	UP	1
1C_Locus_59554_Transcript_1/1_Confidence_1.000_Length_233	0	2.11111	-Inf	-Inf	UP	1
1C_Locus_18489_Transcript_1/1_Confidence_1.000_Length_267	0	12.6667	-Inf	-Inf	UP	1
1C_Locus_58820_Transcript_1/1_Confidence_1.000_Length_288	0	14.7778	-Inf	-Inf	UP	1
1C_Locus_8505_Transcript_3/6_Confidence_0.545_Length_506	0	8.44445	-Inf	-Inf	UP	1
1C_Locus_32436_Transcript_1/1_Confidence_1.000_Length_239	0	6.33334	-Inf	-Inf	UP	1
1C_Locus_42836_Transcript_1/1_Confidence_1.000_Length_251	0	10.5556	-Inf	-Inf	UP	1
1C_Locus_31609_Transcript_1/1_Confidence_1.000_Length_257	0	8.44445	-Inf	-Inf	UP	1
1C_Locus_312_Transcript_57/212_Confidence_1.000_Length_204	0	6.33334	-Inf	-Inf	UP	1
1C_Locus_48410_Transcript_1/1_Confidence_1.000_Length_229	0	16.8889	-Inf	-Inf	UP	1
1C_Locus_51567_Transcript_1/1_Confidence_1.000_Length_253	0	10.5556	-Inf	-Inf	UP	1
1C_Locus_12267_Transcript_2/2_Confidence_1.000_Length_204	0	4.22222	-Inf	-Inf	UP	1
1C_Locus_49441_Transcript_1/1_Confidence_1.000_Length_315	0	10.5556	-Inf	-Inf	UP	1
1C_Locus_18098_Transcript_1/1_Confidence_1.000_Length_618	0	46.4445	-Inf	-Inf	UP	0.978479
1C_Locus_46684_Transcript_1/1_Confidence_1.000_Length_346	0	12.6667	-Inf	-Inf	UP	1
1C_Locus_41098_Transcript_1/1_Confidence_1.000_Length_230	0	6.33334	-Inf	-Inf	UP	1
1C_Locus_25947_Transcript_1/1_Confidence_1.000_Length_676	0	31.6667	-Inf	-Inf	UP	1
1C_Locus_37168_Transcript_1/1_Confidence_1.000_Length_256	0	14.7778	-Inf	-Inf	UP	1
1C_Locus_53019_Transcript_1/1_Confidence_1.000_Length_253	0	8.44445	-Inf	-Inf	UP	1
1C_Locus_37303_Transcript_2/2_Confidence_1.000_Length_206	0	4.22222	-Inf	-Inf	UP	1
1C_Locus_38051_Transcript_1/1_Confidence_1.000_Length_226	0	8.44445	-Inf	-Inf	UP	1
1C_Locus_39600_Transcript_1/1_Confidence_1.000_Length_314	0	10.5556	-Inf	-Inf	UP	1
1C_Locus_22544_Transcript_1/1_Confidence_1.000_Length_223	0	6.33334	-Inf	-Inf	UP	1
1C_Locus_58347_Transcript_1/1_Confidence_1.000_Length_204	0	8.44445	-Inf	-Inf	UP	1
1C_Locus_23110_Transcript_1/1_Confidence_1.000_Length_200	0	8.44445	-Inf	-Inf	UP	1
1C_Locus_42912_Transcript_1/1_Confidence_1.000_Length_235	0	8.44445	-Inf	-Inf	UP	1
1C_Locus_27623_Transcript_1/1_Confidence_1.000_Length_242	0	8.44445	-Inf	-Inf	UP	1
1C_Locus_41152_Transcript_1/1_Confidence_1.000_Length_229	0	8.44445	-Inf	-Inf	UP	1
1C_Locus_39476_Transcript_1/1_Confidence_1.000_Length_423	0	14.7778	-Inf	-Inf	UP	1
1C_Locus_54758_Transcript_1/1_Confidence_1.000_Length_217	0	8.44445	-Inf	-Inf	UP	1
1C_Locus_53960_Transcript_1/1_Confidence_1.000_Length_252	0	6.33334	-Inf	-Inf	UP	1
1C_Locus_59592_Transcript_1/1_Confidence_1.000_Length_202	0	10.5556	-Inf	-Inf	UP	1
1C_Locus_57414_Transcript_1/1_Confidence_1.000_Length_285	0	10.5556	-Inf	-Inf	UP	1
1C_Locus_46202_Transcript_1/1_Confidence_1.000_Length_262	0	8.44445	-Inf	-Inf	UP	1
1C_Locus_9793_Transcript_1/1_Confidence_1.000_Length_230	0	8.44445	-Inf	-Inf	UP	1
1C_Locus_18491_Transcript_1/1_Confidence_1.000_Length_356	0	8.44445	-Inf	-Inf	UP	1
1C_Locus_2272_Transcript_4/15_Confidence_1.000_Length_225	0	2.11111	-Inf	-Inf	UP	1
1C_Locus_7530_Transcript_7/8_Confidence_0.241_Length_904	0	327.222	-Inf	-Inf	UP	0.00222301
1C_Locus_20148_Transcript_2/13_Confidence_1.000_Length_218	0	4.22222	-Inf	-Inf	UP	1
1C_Locus_27622_Transcript_1/1_Confidence_1.000_Length_265	0	14.7778	-Inf	-Inf	UP	1
1C_Locus_37104_Transcript_1/1_Confidence_1.000_Length_404	0	25.3333	-Inf	-Inf	UP	1
1C_Locus_33654_Transcript_1/1_Confidence_1.000_Length_259	0	4.22222	-Inf	-Inf	UP	1
1C_Locus_50846_Transcript_1/1_Confidence_1.000_Length_204	0	2.11111	-Inf	-Inf	UP	1
1C_Locus_48541_Transcript_1/1_Confidence_1.000_Length_340	0	31.6667	-Inf	-Inf	UP	1
1C_Locus_40134_Transcript_1/1_Confidence_1.000_Length_253	0	8.44445	-Inf	-Inf	UP	1
1C_Locus_42324_Transcript_1/1_Confidence_1.000_Length_329	0	14.7778	-Inf	-Inf	UP	1
1C_Locus_30191_Transcript_1/1_Confidence_1.000_Length_202	0	4.22222	-Inf	-Inf	UP	1
1C_Locus_41232_Transcript_1/1_Confidence_1.000_Length_259	0	8.44445	-Inf	-Inf	UP	1
[truncated: 3,798 more rows]

## Sheet: Downregulated in R
Transcript ID	Expression in Ps	Expression in R	foldChange	log2FoldChange	Regulation	Corrected P-value	Protein ID(Subject ID)	Gene name	Desription	Q. length	S. length	Q. start	Q. end	S. start	S. end	Alignment length	Gaps	E-value	% Identity	Q. coverage
1C_Locus_11785_Transcript_2/2_Confidence_1.000_Length_1277	1322.53	92.8889	0.070236	-3.83165	DOWN	0.0396598	P54258	Atn1 Drpla	Atrophin-1 OS=Rattus norvegicus GN=Atn1 PE=2 SV=1	1277	1183	267	1268	154	544	1002	67	5.08408e-26	31.0606	78.4652
1C_Locus_17281_Transcript_2/2_Confidence_1.000_Length_678	2391.16	86.5556	0.0361982	-4.78794	DOWN	0.000611665	Q7TPA7	NA	Ab1-013 OS=Rattus norvegicus GN=LOC690435 PE=2 SV=1	678	348	153	533	191	317	381	0	7.09704e-06	25.1969	56.1947
1C_Locus_24669_Transcript_1/2_Confidence_1.000_Length_1561	4227.16	333.556	0.0789078	-3.66369	DOWN	0.0136566	Q5BJT9	NA	Creatine kinase U-type, mitochondrial OS=Rattus norvegicus GN=Ckmt1b PE=2 SV=1	1561	418	658	1098	1	153	441	6	1.22547e-40	57.5163	28.2511
1C_Locus_50400_Transcript_1/1_Confidence_1.000_Length_1044	1676.84	78.1111	0.0465823	-4.42407	DOWN	0.00490577	Q6AYR9	Tspan1	Tetraspanin-1 OS=Rattus norvegicus GN=Tspan1 PE=2 SV=1	1044	241	116	829	1	239	714	3	1.1649e-70	54.5833	68.3908
4A_Locus_1060_Transcript_12/13_Confidence_0.415_Length_2990	1849.26	76	0.0410975	-4.60481	DOWN	0.0020893	P29315	Rnh1 Rnh	Ribonuclease inhibitor OS=Rattus norvegicus GN=Rnh1 PE=1 SV=2	2990	456	1649	2011	27	145	363	2	1.1148e-19	43.8017	12.1405
4A_Locus_10851_Transcript_1/1_Confidence_1.000_Length_1714	2171.37	187.889	0.0865302	-3.53065	DOWN	0.0374191	O54766	Zp1	Zona pellucida sperm-binding protein 1 OS=Rattus norvegicus GN=Zp1 PE=1 SV=1	1714	617	711	1631	224	537	921	23	4.7114e-25	26.087	53.734
4A_Locus_11272_Transcript_2/3_Confidence_0.750_Length_1411	634.737	23.2222	0.0365856	-4.77258	DOWN	0.033968	D4A5D6	NA	Outer dense fiber of sperm tails 3-like 1 (Predicted) OS=Rattus norvegicus GN=Odf3l1 PE=4 SV=1	1411	275	563	1387	20	272	825	28	5.02809e-30	29.4964	58.4692
4A_Locus_11272_Transcript_3/3_Confidence_0.750_Length_1336	828	23.2222	0.0280462	-5.15605	DOWN	0.00649927	D4A5D6	NA	Outer dense fiber of sperm tails 3-like 1 (Predicted) OS=Rattus norvegicus GN=Odf3l1 PE=4 SV=1	1336	275	563	1312	20	272	750	3	3.15554e-34	32.4111	56.1377
4A_Locus_11327_Transcript_1/1_Confidence_1.000_Length_3732	414.947	2.11111	0.00508766	-7.61878	DOWN	0.00394717	P97685	Nfasc	Neurofascin OS=Rattus norvegicus GN=Nfasc PE=1 SV=2	3732	1240	2416	2742	289	408	327	11	0.000287448	26.6667	8.76206
4A_Locus_11708_Transcript_1/2_Confidence_0.750_Length_1715	560.842	10.5556	0.0188209	-5.73152	DOWN	0.0100022	G3V632	NA	Epimorphin, isoform CRA_a OS=Rattus norvegicus GN=Stx2 PE=3 SV=1	1715	290	377	961	72	261	585	5	3.49336e-28	35.3846	34.1108
4A_Locus_12082_Transcript_1/5_Confidence_0.600_Length_2221	507.789	8.44445	0.0166298	-5.91008	DOWN	0.0111785	Q5U3X7	NA	Protein LOC499643 OS=Rattus norvegicus GN=LOC499643 PE=2 SV=1	2221	485	889	1143	14	99	255	1	1.20528e-07	33.7209	11.4813
4A_Locus_12082_Transcript_2/5_Confidence_0.667_Length_1776	576	2.11111	0.00366513	-8.09192	DOWN	0.000278678	Q5U3X7	NA	Protein LOC499643 OS=Rattus norvegicus GN=LOC499643 PE=2 SV=1	1776	485	385	684	14	114	300	1	4.93161e-09	31.6832	16.8919
4A_Locus_12082_Transcript_3/5_Confidence_0.600_Length_2662	1019.37	14.7778	0.014497	-6.1081	DOWN	0.000285095	Q5U3X7	NA	Protein LOC499643 OS=Rattus norvegicus GN=LOC499643 PE=2 SV=1	2662	485	889	1140	14	98	252	1	1.92156e-07	34.1176	9.46657
4A_Locus_12082_Transcript_4/5_Confidence_0.733_Length_4435	1231.58	8.44445	0.0068566	-7.18829	DOWN	9.58722626570766e-06	Q5U3X7	NA	Protein LOC499643 OS=Rattus norvegicus GN=LOC499643 PE=2 SV=1	4435	485	889	1188	14	114	300	1	1.35029e-08	31.6832	6.76437
4A_Locus_12082_Transcript_5/5_Confidence_0.667_Length_2280	865.894	4.22222	0.00487614	-7.68004	DOWN	3.44981401015046e-05	Q5U3X7	NA	Protein LOC499643 OS=Rattus norvegicus GN=LOC499643 PE=2 SV=1	2280	485	889	1188	14	114	300	1	6.56365e-09	31.6832	13.1579
4A_Locus_13644_Transcript_4/4_Confidence_0.571_Length_1818	1053.47	65.4445	0.0621226	-4.00874	DOWN	0.0418766	Q5SGD7	Cnksr3 Prp4	Connector enhancer of kinase suppressor of ras 3 OS=Rattus norvegicus GN=Cnksr3 PE=2 SV=1	1818	555	271	1818	1	532	1548	40	1.56134e-159	54.0441	85.1485
4A_Locus_13671_Transcript_3/5_Confidence_0.200_Length_4428	1409.68	65.4445	0.0464249	-4.42896	DOWN	0.00722116	O88658	Kif1b	Kinesin-like protein KIF1B OS=Rattus norvegicus GN=Kif1b PE=1 SV=2	4428	1816	746	1525	92	355	780	30	6.01993e-25	33.213	17.6152
4A_Locus_13685_Transcript_1/1_Confidence_1.000_Length_3433	555.158	19	0.0342245	-4.86883	DOWN	0.0427617	Q6JEL3	Klhl10	Kelch-like protein 10 OS=Rattus norvegicus GN=Klhl10 PE=2 SV=1	3433	608	26	1804	6	596	1779	6	0	57.479	51.8206
4A_Locus_14133_Transcript_1/2_Confidence_1.000_Length_2529	1445.68	97.1111	0.0671732	-3.89597	DOWN	0.0283605	G3V6Y2	NA	Growth differentiation factor 11 OS=Rattus norvegicus GN=Gdf11 PE=3 SV=1	2529	405	952	1938	60	397	987	9	8.35644e-162	79.5858	39.0273
4A_Locus_14455_Transcript_1/1_Confidence_1.000_Length_2120	672.631	19	0.0282473	-5.14574	DOWN	0.0138626	A4L9P5	Hipk1	Homeodomain-interacting protein kinase 1 OS=Rattus norvegicus GN=Hipk1 PE=2 SV=1	2120	1211	990	2012	166	523	1023	31	1.37876e-45	30.9589	48.2547
4A_Locus_1468_Transcript_1/1_Confidence_1.000_Length_1235	1102.74	63.3334	0.0574329	-4.12198	DOWN	0.0291498	Q2YDU3	Otud5	OTU domain-containing protein 5 OS=Rattus norvegicus GN=Otud5 PE=2 SV=2	1235	566	156	437	212	305	282	0	1.86871e-09	28.7234	22.834
4A_Locus_14710_Transcript_1/2_Confidence_1.000_Length_3983	733.263	35.8889	0.0489441	-4.35272	DOWN	0.0477525	Q505J7	NA	Galactose-3-O-sulfotransferase 3 OS=Rattus norvegicus GN=Gal3st3 PE=2 SV=1	3983	432	107	1381	13	430	1275	13	3.16389e-134	57.7103	32.011
4A_Locus_14979_Transcript_1/1_Confidence_1.000_Length_1623	706.737	31.6667	0.0448069	-4.48014	DOWN	0.0418766	Q923Y2	Taar7a Ta8 Tar8 Trar8	Trace amine-associated receptor 7a OS=Rattus norvegicus GN=Taar7a PE=3 SV=1	1623	358	331	1230	45	355	900	19	2.25466e-45	35.5556	55.4529
4A_Locus_16463_Transcript_1/1_Confidence_1.000_Length_2387	373.263	6.33334	0.0169675	-5.88108	DOWN	0.0407606	D3Z997	NA	Protein Olr1058 OS=Rattus norvegicus GN=Olr1058 PE=3 SV=1	2387	312	158	826	79	297	669	28	3.10325e-09	25.9574	28.0268
4A_Locus_1666_Transcript_1/1_Confidence_1.000_Length_1895	829.894	6.33334	0.0076315	-7.03382	DOWN	0.000129483	Q8VHK2	Caskin1	Caskin-1 OS=Rattus norvegicus GN=Caskin1 PE=1 SV=1	1895	1430	1316	1624	1278	1366	309	14	0.000231445	32.0388	16.3061
4A_Locus_21340_Transcript_1/1_Confidence_1.000_Length_933	939.789	31.6667	0.0336955	-4.8913	DOWN	0.00757414	P05982	Nqo1 Nmor1	NAD(P)H dehydrogenase [quinone] 1 OS=Rattus norvegicus GN=Nqo1 PE=1 SV=4	933	274	72	872	4	272	801	2	1.88241e-77	52.0446	85.8521
4A_Locus_21838_Transcript_3/3_Confidence_0.556_Length_1632	6929.05	141.444	0.0204133	-5.61435	DOWN	1.10787636628456e-05	Q62812	Myh9	Myosin-9 OS=Rattus norvegicus GN=Myh9 PE=1 SV=3	1632	1961	733	1512	1081	1374	780	50	1.10136e-07	26.1589	47.7941
4A_Locus_22047_Transcript_1/10_Confidence_0.417_Length_1117	843.158	21.1111	0.0250382	-5.31973	DOWN	0.00438961	Q6AYR9	Tspan1	Tetraspanin-1 OS=Rattus norvegicus GN=Tspan1 PE=2 SV=1	1117	241	324	914	1	198	591	3	1.8003e-61	52.7638	52.9096
4A_Locus_22047_Transcript_10/10_Confidence_0.417_Length_1013	879.158	35.8889	0.0408219	-4.61451	DOWN	0.0169602	Q6AYR9	Tspan1	Tetraspanin-1 OS=Rattus norvegicus GN=Tspan1 PE=2 SV=1	1013	241	10	810	1	239	801	32	4.86293e-66	48.6989	79.0721
4A_Locus_22047_Transcript_2/10_Confidence_0.625_Length_1392	820.421	33.7778	0.0411713	-4.60222	DOWN	0.0217099	Q6AYR9	Tspan1	Tetraspanin-1 OS=Rattus norvegicus GN=Tspan1 PE=2 SV=1	1392	241	10	810	1	239	801	32	7.34625e-66	48.6989	57.5431
4A_Locus_22047_Transcript_5/10_Confidence_0.542_Length_1077	865.894	27.4445	0.0316949	-4.9796	DOWN	0.00820653	Q6AYR9	Tspan1	Tetraspanin-1 OS=Rattus norvegicus GN=Tspan1 PE=2 SV=1	1077	241	10	810	1	239	801	32	5.30685e-66	48.6989	74.3733
4A_Locus_22047_Transcript_6/10_Confidence_0.250_Length_1478	661.263	16.8889	0.0255404	-5.29108	DOWN	0.0110644	Q6AYR9	Tspan1	Tetraspanin-1 OS=Rattus norvegicus GN=Tspan1 PE=2 SV=1	1478	241	922	1275	1	118	354	0	8.48381e-36	61.0169	23.9513
4A_Locus_22047_Transcript_8/10_Confidence_0.417_Length_1513	869.684	35.8889	0.0412666	-4.59888	DOWN	0.0182206	Q6AYR9	Tspan1	Tetraspanin-1 OS=Rattus norvegicus GN=Tspan1 PE=2 SV=1	1513	241	879	1310	1	144	432	0	7.36589e-43	56.9444	28.5525
4A_Locus_22447_Transcript_1/1_Confidence_1.000_Length_2292	750.316	23.2222	0.03095	-5.01392	DOWN	0.0120884	A4L9P5	Hipk1	Homeodomain-interacting protein kinase 1 OS=Rattus norvegicus GN=Hipk1 PE=2 SV=1	2292	1211	608	1699	156	524	1092	9	3.11129e-67	38.5445	47.644
4A_Locus_23203_Transcript_1/1_Confidence_1.000_Length_1963	1076.21	48.5556	0.0451172	-4.47018	DOWN	0.0136566	D3ZW15	NA	Protein Sec24b OS=Rattus norvegicus GN=Sec24b PE=4 SV=1	1963	1242	1342	1872	191	371	531	16	0.000315395	26.2032	27.0504
4A_Locus_23422_Transcript_1/2_Confidence_1.000_Length_2878	1781.05	139.333	0.0782309	-3.67612	DOWN	0.0340442	O54767	Zp2 Zpa	Zona pellucida sperm-binding protein 2 OS=Rattus norvegicus GN=Zp2 PE=1 SV=1	2878	695	116	949	354	630	834	13	4.33472e-37	33.0986	28.9785
4A_Locus_23585_Transcript_1/2_Confidence_1.000_Length_1186	746.526	29.5556	0.0395908	-4.65869	DOWN	0.0262566	P97708	Zp3 Zp-3 Zpc	Zona pellucida sperm-binding protein 3 OS=Rattus norvegicus GN=Zp3 PE=1 SV=2	1186	424	297	1013	78	328	717	28	1.65053e-15	30.5019	60.4553
4A_Locus_25200_Transcript_1/1_Confidence_1.000_Length_1358	390.316	4.22222	0.0108175	-6.53049	DOWN	0.0157653	Q4KLH9	Gpr4	G-protein coupled receptor 4 OS=Rattus norvegicus GN=Gpr4 PE=2 SV=1	1358	365	111	803	29	303	693	44	2.24493e-11	25.4545	51.0309
4A_Locus_2571_Transcript_1/5_Confidence_0.583_Length_2913	1095.16	48.5556	0.0443366	-4.49536	DOWN	0.0120348	Q9JMC1	Inpp5j Pib5pa Pipp	Phosphatidylinositol 4,5-bisphosphate 5-phosphatase A OS=Rattus norvegicus GN=Inpp5j PE=1 SV=1	2913	1001	700	2541	260	893	1842	52	4.36271e-178	51.3846	63.2338
4A_Locus_2571_Transcript_3/5_Confidence_0.167_Length_2561	892.421	29.5556	0.0331184	-4.91622	DOWN	0.00853026	Q9JMC1	Inpp5j Pib5pa Pipp	Phosphatidylinositol 4,5-bisphosphate 5-phosphatase A OS=Rattus norvegicus GN=Inpp5j PE=1 SV=1	2561	1001	356	2197	260	893	1842	52	3.78413e-178	51.3846	71.925
4A_Locus_2571_Transcript_4/5_Confidence_0.500_Length_2840	1080	42.2222	0.0390947	-4.67688	DOWN	0.00820653	Q9JMC1	Inpp5j Pib5pa Pipp	Phosphatidylinositol 4,5-bisphosphate 5-phosphatase A OS=Rattus norvegicus GN=Inpp5j PE=1 SV=1	2840	1001	635	2476	260	893	1842	52	4.23691e-178	51.3846	64.8592
4A_Locus_2571_Transcript_5/5_Confidence_0.583_Length_3011	1371.79	40.1111	0.02924	-5.09591	DOWN	0.00118944	Q9JMC1	Inpp5j Pib5pa Pipp	Phosphatidylinositol 4,5-bisphosphate 5-phosphatase A OS=Rattus norvegicus GN=Inpp5j PE=1 SV=1	3011	1001	806	2647	260	893	1842	52	4.50653e-178	51.3846	61.1757
4A_Locus_2731_Transcript_10/11_Confidence_0.400_Length_1925	915.158	27.4445	0.0299888	-5.05943	DOWN	0.00580973	Q6JEL3	Klhl10	Kelch-like protein 10 OS=Rattus norvegicus GN=Klhl10 PE=2 SV=1	1925	608	147	1850	20	587	1704	4	0	57.5439	88.5195
4A_Locus_2731_Transcript_2/11_Confidence_0.457_Length_1658	757.894	4.22222	0.00557099	-7.48785	DOWN	0.000105287	Q6JEL3	Klhl10	Kelch-like protein 10 OS=Rattus norvegicus GN=Klhl10 PE=2 SV=1	1658	608	318	1583	20	441	1266	4	1.84282e-135	55.6604	76.3571
4A_Locus_2731_Transcript_6/11_Confidence_0.600_Length_3199	1328.21	19	0.014305	-6.12734	DOWN	8.22591302523992e-05	Q6JEL3	Klhl10	Kelch-like protein 10 OS=Rattus norvegicus GN=Klhl10 PE=2 SV=1	3199	608	1727	3124	20	485	1398	4	3.97275e-156	57.265	43.7012
4A_Locus_2731_Transcript_7/11_Confidence_0.600_Length_3421	1512	16.8889	0.0111699	-6.48424	DOWN	1.69330693956693e-05	Q6JEL3	Klhl10	Kelch-like protein 10 OS=Rattus norvegicus GN=Klhl10 PE=2 SV=1	3421	608	1182	2255	224	581	1074	0	7.57009e-129	60.6145	31.3943
4A_Locus_2731_Transcript_8/11_Confidence_0.600_Length_3233	1673.05	25.3333	0.015142	-6.0453	DOWN	3.85899054509041e-05	Q6JEL3	Klhl10	Kelch-like protein 10 OS=Rattus norvegicus GN=Klhl10 PE=2 SV=1	3233	608	1182	2747	58	581	1566	2	2.18959e-178	57.6336	48.438
4A_Locus_2731_Transcript_9/11_Confidence_0.571_Length_2933	911.368	21.1111	0.0231642	-5.43196	DOWN	0.00241172	Q6JEL3	Klhl10	Kelch-like protein 10 OS=Rattus norvegicus GN=Klhl10 PE=2 SV=1	2933	608	1182	2858	20	581	1677	7	0	58.3333	57.177
4A_Locus_29892_Transcript_2/2_Confidence_0.875_Length_2444	1218.32	63.3334	0.0519844	-4.26578	DOWN	0.0159052	Q99PJ6	NA	Protein Zfp709 OS=Rattus norvegicus GN=Zfp709 PE=2 SV=1	2444	736	862	2376	225	729	1515	0	2.41745e-158	49.505	61.9885
4A_Locus_30331_Transcript_1/1_Confidence_1.000_Length_1140	1612.42	105.556	0.0654641	-3.93315	DOWN	0.0199514	Q5BJQ2	Fam63a	Protein FAM63A OS=Rattus norvegicus GN=Fam63a PE=2 SV=1	1140	482	6	1070	123	467	1065	22	2.96768e-115	58.1717	93.4211
4A_Locus_31096_Transcript_5/5_Confidence_0.500_Length_1532	545.684	19	0.0348187	-4.84399	DOWN	0.0469257	Q9WUW9	Sult1c2a Sultk2	Sulfotransferase 1C2A OS=Rattus norvegicus GN=Sult1c2a PE=2 SV=2	1532	296	156	977	4	290	822	19	1.36564e-44	32.7586	53.6554
4A_Locus_3423_Transcript_1/1_Confidence_1.000_Length_909	2639.37	228	0.0863844	-3.53309	DOWN	0.0291498	Q9WVC0	Sept7 Cdc10	Septin-7 OS=Rattus norvegicus GN=Sept7 PE=1 SV=1	909	436	248	532	311	405	285	8	3.15663e-05	31.3131	31.3531
4A_Locus_35033_Transcript_3/4_Confidence_0.467_Length_1422	780.631	4.22222	0.00540873	-7.53049	DOWN	8.22591302523992e-05	Q6JEL3	Klhl10	Kelch-like protein 10 OS=Rattus norvegicus GN=Klhl10 PE=2 SV=1	1422	608	72	1418	16	466	1347	2	1.57847e-140	53.4368	94.7257
4A_Locus_35033_Transcript_4/4_Confidence_0.533_Length_1470	430.105	4.22222	0.00981673	-6.67054	DOWN	0.00864999	Q6JEL3	Klhl10	Kelch-like protein 10 OS=Rattus norvegicus GN=Klhl10 PE=2 SV=1	1470	608	4	585	402	595	582	0	1.0199e-73	65.9794	39.5918
4A_Locus_3530_Transcript_10/10_Confidence_0.275_Length_2088	502.105	14.7778	0.0294317	-5.08649	DOWN	0.0418766	P55926	Asic1 Accn2 Bnac2	Acid-sensing ion channel 1 OS=Rattus norvegicus GN=Asic1 PE=1 SV=1	2088	526	107	304	122	187	198	0	4.38494e-20	65.1515	9.48276
4A_Locus_385_Transcript_89/138_Confidence_1.000_Length_263	329.684	2.11111	0.00640344	-7.28694	DOWN	0.0159723	Q6MG98	NA	Histocompatibility 2, class II antigen E alpha OS=Rattus norvegicus GN=RT1-Da PE=2 SV=1	263	255	93	263	82	137	171	1	6.7494e-05	38.5965	65.019
4A_Locus_391_Transcript_27/622_Confidence_1.000_Length_727	873.473	21.1111	0.0241692	-5.37069	DOWN	0.00338283	G3V6S8	NA	Protein Sfrs6 OS=Rattus norvegicus GN=Sfrs6 PE=4 SV=1	727	339	256	684	194	336	429	8	1.76523e-05	32.6531	59.0096
4A_Locus_3911_Transcript_1/2_Confidence_1.000_Length_2135	2311.58	90.7778	0.0392709	-4.67039	DOWN	0.000958583	Q63247	Foxj1 Hfh4	Forkhead box protein J1 OS=Rattus norvegicus GN=Foxj1 PE=2 SV=1	2135	421	511	1641	29	388	1131	35	1.08125e-106	57.772	52.9742
4A_Locus_3911_Transcript_2/2_Confidence_1.000_Length_2114	2504.84	67.5556	0.02697	-5.2125	DOWN	0.000129483	Q63247	Foxj1 Hfh4	Forkhead box protein J1 OS=Rattus norvegicus GN=Foxj1 PE=2 SV=1	2114	421	511	1641	29	388	1131	35	1.06882e-106	57.772	53.5005
4A_Locus_39199_Transcript_1/1_Confidence_1.000_Length_1649	1278.95	86.5556	0.0676772	-3.88519	DOWN	0.0370681	Q6P6T9	NA	Importin subunit alpha OS=Rattus norvegicus GN=Kpna2 PE=2 SV=1	1649	529	77	1597	10	521	1521	11	7.61997e-166	59.0291	92.2377
4A_Locus_39367_Transcript_3/3_Confidence_0.714_Length_2658	1210.74	73.8889	0.0610281	-4.03438	DOWN	0.02905	D4A3V5	NA	Protein Cgnl1 OS=Rattus norvegicus GN=Cgnl1 PE=4 SV=1	2658	1292	1914	2546	633	840	633	39	4.26985e-07	27.0742	23.8149
4A_Locus_39838_Transcript_1/1_Confidence_1.000_Length_1243	486.947	2.11111	0.0043354	-7.84962	DOWN	0.00111134	Q8CH34	Zp4 Zpb	Zona pellucida sperm-binding protein 4 OS=Rattus norvegicus GN=Zp4 PE=2 SV=1	1243	545	52	1170	134	500	1119	22	2.76727e-69	37.0079	90.0241
4A_Locus_4059_Transcript_1/1_Confidence_1.000_Length_2693	1064.84	63.3334	0.0594768	-4.07153	DOWN	0.0358276	D3ZI07	NA	Kinesin family member 3B (Predicted) OS=Rattus norvegicus GN=Kif3b PE=3 SV=1	2693	747	896	2446	135	601	1551	76	1.21051e-33	26.7925	57.5938
4A_Locus_4450_Transcript_1/7_Confidence_0.108_Length_1407	475.579	8.44445	0.0177561	-5.81554	DOWN	0.0168737	Q6TXI9	NA	LRRGT00010 OS=Rattus norvegicus GN=LOC100362981 PE=4 SV=1	1407	103	2	94	62	92	93	0	6.79046e-11	77.4194	6.60981
4A_Locus_4638_Transcript_10/14_Confidence_0.444_Length_994	4145.68	365.222	0.088097	-3.50476	DOWN	0.0231116	G3V772	NA	Protein Klrc1 OS=Rattus norvegicus GN=Klrc1 PE=4 SV=1	994	236	629	952	75	177	324	13	7.74753e-08	29.4643	32.5956
4A_Locus_4638_Transcript_13/14_Confidence_0.511_Length_1071	2311.58	213.222	0.092241	-3.43845	DOWN	0.0442184	A4KWA5	Clec2d2	C-type lectin domain family 2 member D2 OS=Rattus norvegicus GN=Clec2d2 PE=2 SV=1	1071	233	838	1068	57	133	231	0	1.36434e-05	31.1688	21.5686
4A_Locus_4638_Transcript_5/14_Confidence_0.444_Length_689	5697.47	373.667	0.0655847	-3.9305	DOWN	0.00565446	A4KWA5	Clec2d2	C-type lectin domain family 2 member D2 OS=Rattus norvegicus GN=Clec2d2 PE=2 SV=1	689	233	297	686	57	183	390	7	5.92027e-08	26.5152	56.6038
4A_Locus_5254_Transcript_5/5_Confidence_0.667_Length_2882	4191.16	409.556	0.097719	-3.35522	DOWN	0.0364739	Q5EB76	Atp6v0e2	V-type proton ATPase subunit e 2 OS=Rattus norvegicus GN=Atp6v0e2 PE=2 SV=1	2882	81	2327	2569	1	81	243	0	1.70657e-33	72.8395	8.43164
4A_Locus_5529_Transcript_3/3_Confidence_0.600_Length_3234	2309.68	183.667	0.0795203	-3.65253	DOWN	0.0246474	Q02527	Mgat3 Gnt3	Beta-1,4-mannosyl-glycoprotein 4-beta-N-acetylglucosaminyltransferase OS=Rattus norvegicus GN=Mgat3 PE=1 SV=2	3234	538	692	2443	1	506	1752	80	0	56.4103	54.1744
4A_Locus_5535_Transcript_1/2_Confidence_1.000_Length_5036	2438.53	206.889	0.0848418	-3.55908	DOWN	0.0296641	Q5XIV0	Fam46c	Protein FAM46C OS=Rattus norvegicus GN=Fam46c PE=2 SV=1	5036	391	536	1648	15	391	1113	6	1.09189e-163	75.3316	22.1009
4A_Locus_5744_Transcript_1/1_Confidence_1.000_Length_2270	2281.26	120.333	0.0527486	-4.24472	DOWN	0.00421711	O88813	Acsl5 Acs5 Facl5	Long-chain-fatty-acid--CoA ligase 5 OS=Rattus norvegicus GN=Acsl5 PE=2 SV=1	2270	683	198	2246	1	682	2049	1	0	65.8858	90.2643
4A_Locus_5836_Transcript_1/1_Confidence_1.000_Length_2377	1006.1	50.6667	0.0503592	-4.3116	DOWN	0.0239333	Q5TKR9	Kat6a Moz Myst3	Histone acetyltransferase KAT6A OS=Rattus norvegicus GN=Kat6a PE=2 SV=2	2377	1998	324	644	1212	1320	321	2	0.000665738	29.3578	13.5044
4A_Locus_611_Transcript_2/3_Confidence_0.714_Length_5589	3823.58	128.778	0.0336799	-4.89197	DOWN	0.0001736	D4ADE6	NA	Protein Sall2 OS=Rattus norvegicus GN=Sall2 PE=4 SV=1	5589	1004	1068	4607	1	1001	3540	247	2.97179e-85	29.3245	63.3387
4A_Locus_6240_Transcript_1/1_Confidence_1.000_Length_3103	1104.63	61.2222	0.0554232	-4.17337	DOWN	0.0263909	O88902	Ptpn23	Tyrosine-protein phosphatase non-receptor type 23 (Fragment) OS=Rattus norvegicus GN=Ptpn23 PE=1 SV=2	3103	1499	1056	1910	671	965	855	38	0.000179963	25.2427	27.554
4A_Locus_6322_Transcript_1/6_Confidence_0.625_Length_1719	1055.37	2.11111	0.00200036	-8.96553	DOWN	1.04546911883665e-06	Q64298	Smcp Mcs Mcsp	Sperm mitochondrial-associated cysteine-rich protein OS=Rattus norvegicus GN=Smcp PE=1 SV=1	1719	145	1	126	53	96	126	4	5.26668e-08	53.3333	7.32984
4A_Locus_6322_Transcript_5/6_Confidence_0.688_Length_1824	886.737	4.22222	0.00476153	-7.71436	DOWN	2.73769381946198e-05	Q64298	Smcp Mcs Mcsp	Sperm mitochondrial-associated cysteine-rich protein OS=Rattus norvegicus GN=Smcp PE=1 SV=1	1824	145	1	117	53	96	117	5	3.30074e-08	52.2727	6.41447
4A_Locus_6348_Transcript_2/4_Confidence_0.625_Length_1718	797.684	6.33334	0.00793966	-6.97671	DOWN	0.000173081	D3ZUD5	NA	Protein Ofd1 OS=Rattus norvegicus GN=Ofd1 PE=4 SV=1	1718	1025	804	1517	194	453	714	36	1.69065e-06	25.0936	41.56
4A_Locus_6472_Transcript_1/2_Confidence_1.000_Length_3021	1521.47	111.889	0.0735399	-3.76533	DOWN	0.0357086	Q499U7	NA	Protein Fcgbpl1 (Fragment) OS=Rattus norvegicus GN=Fcgbpl1 PE=2 SV=1	3021	1914	664	3012	48	879	2349	53	7.53081e-149	35.2518	77.7557
4A_Locus_7133_Transcript_1/1_Confidence_1.000_Length_2480	769.263	10.5556	0.0137217	-6.1874	DOWN	0.000964483	D3ZH38	NA	Protein LOC687226 OS=Rattus norvegicus GN=Wbp2nl PE=4 SV=1	2480	359	1209	1640	179	332	432	18	5.72314e-06	25.9494	17.4194
4A_Locus_7814_Transcript_1/1_Confidence_1.000_Length_4726	3126.31	223.778	0.0715788	-3.80432	DOWN	0.0105375	G3V6S0	NA	Protein Sptbn1 OS=Rattus norvegicus GN=Sptbn1 PE=4 SV=1	4726	2363	65	4717	2	1547	4653	7	0	64.1753	98.4554
4A_Locus_7915_Transcript_5/9_Confidence_0.267_Length_3080	1350.95	101.333	0.0750091	-3.73679	DOWN	0.0468999	D3ZRR1	NA	Protein LOC680428 OS=Rattus norvegicus GN=LOC680428 PE=4 SV=1	3080	177	5	334	43	151	330	11	1.01184e-07	29.5652	10.7143
4A_Locus_8092_Transcript_1/1_Confidence_1.000_Length_1403	538.105	14.7778	0.0274626	-5.18639	DOWN	0.0288692	P97881	Muc13	Mucin-13 OS=Rattus norvegicus GN=Muc13 PE=2 SV=1	1403	547	817	1398	10	210	582	31	1.32165e-06	28.6385	41.4825
4A_Locus_8386_Transcript_2/4_Confidence_0.375_Length_2530	1640.84	48.5556	0.0295919	-5.07866	DOWN	0.000705033	D3ZZL9	Gcc2 Gcc185	GRIP and coiled-coil domain-containing protein 2 OS=Rattus norvegicus GN=Gcc2 PE=1 SV=1	2530	1679	537	1172	79	281	636	31	0.000320989	25.1121	25.1383
4A_Locus_8410_Transcript_1/1_Confidence_1.000_Length_1913	1722.32	4.22222	0.00245148	-8.67213	DOWN	3.70624756953501e-08	G3V9K2	NA	Merlin OS=Rattus norvegicus GN=Nf2 PE=4 SV=1	1913	596	520	1068	322	493	549	35	3.61111e-05	26.1538	28.6984
4A_Locus_8454_Transcript_3/3_Confidence_0.905_Length_3044	1000.42	38	0.037984	-4.71846	DOWN	0.00941176	Q66H30	GIN1	Gypsy retrotransposon integrase-like protein 1 OS=Rattus norvegicus GN=GIN1 PE=2 SV=1	3044	518	852	1157	77	177	306	3	0.000230227	27.1845	10.0526
4A_Locus_8845_Transcript_3/4_Confidence_0.400_Length_2597	1116	29.5556	0.0264835	-5.23876	DOWN	0.00173166	Q6AXY7	Prpf38b	Pre-mRNA-splicing factor 38B OS=Rattus norvegicus GN=Prpf38b PE=2 SV=1	2597	542	1259	1402	350	402	144	5	1.09487e-07	50.9434	5.54486
4A_Locus_9794_Transcript_2/8_Confidence_0.471_Length_1248	526.737	6.33334	0.0120237	-6.37797	DOWN	0.00494881	G3V984	NA	Protein bassoon OS=Rattus norvegicus GN=Bsn PE=4 SV=1	1248	3933	684	1193	3011	3171	510	33	1.26943e-05	25.2747	40.8654
4A_Locus_9794_Transcript_7/8_Confidence_0.412_Length_1938	1269.47	67.5556	0.0532154	-4.23201	DOWN	0.0157653	Q62901	Rere Arp	Arginine-glutamic acid dipeptide repeats protein OS=Rattus norvegicus GN=Rere PE=2 SV=2	1938	1559	949	1599	749	949	651	38	7.14925e-09	28.9474	33.5913
4A_Locus_23518_Transcript_1/2_Confidence_1.000_Length_1608	1540.42	120.333	0.0781172	-3.67822	DOWN	0.0427257
4A_Locus_24031_Transcript_1/1_Confidence_1.000_Length_2110	608.21	23.2222	0.0381813	-4.71099	DOWN	0.0423864
4A_Locus_9664_Transcript_1/5_Confidence_0.692_Length_4180	466.105	8.44445	0.018117	-5.78651	DOWN	0.0192605
4A_Locus_1157_Transcript_1/2_Confidence_1.000_Length_4903	689.684	2.11111	0.00306098	-8.35179	DOWN	6.63485147365554e-05
4A_Locus_4769_Transcript_1/1_Confidence_1.000_Length_3717	10385	983.778	0.0947302	-3.40003	DOWN	0.0443483
4A_Locus_4450_Transcript_4/7_Confidence_0.243_Length_1609	407.368	8.44445	0.0207293	-5.59219	DOWN	0.0418766
4A_Locus_22485_Transcript_1/1_Confidence_1.000_Length_1151	350.526	2.11111	0.00602269	-7.37538	DOWN	0.0111785
4A_Locus_2154_Transcript_7/10_Confidence_0.486_Length_2072	970.105	4.22222	0.00435234	-7.84399	DOWN	1.19381839944644e-05
4A_Locus_2154_Transcript_8/10_Confidence_0.351_Length_1301	606.316	2.11111	0.00348187	-8.16592	DOWN	0.000177134
4A_Locus_15235_Transcript_3/4_Confidence_0.733_Length_1740	397.895	8.44445	0.0212228	-5.55824	DOWN	0.0470786
4A_Locus_10859_Transcript_6/6_Confidence_0.583_Length_4423	1354.74	57	0.0420746	-4.57091	DOWN	0.00569032
4A_Locus_4562_Transcript_5/7_Confidence_0.407_Length_5721	1271.37	2.11111	0.0016605	-9.23416	DOWN	1.64872165402991e-07
4A_Locus_9413_Transcript_6/7_Confidence_0.161_Length_4111	634.737	25.3333	0.0399116	-4.64705	DOWN	0.0418766
4A_Locus_29597_Transcript_1/1_Confidence_1.000_Length_1004	507.789	6.33334	0.0124724	-6.32512	DOWN	0.00622292
4A_Locus_7076_Transcript_1/1_Confidence_1.000_Length_1529	4200.63	114	0.0271388	-5.2035	DOWN	5.71519291321608e-05
4A_Locus_9413_Transcript_5/7_Confidence_0.710_Length_4167	515.368	8.44445	0.0163853	-5.93146	DOWN	0.0103634
4A_Locus_2154_Transcript_2/10_Confidence_0.378_Length_1599	598.737	2.11111	0.00352594	-8.14777	DOWN	0.000195193
4A_Locus_1647_Transcript_4/4_Confidence_0.667_Length_4134	617.684	25.3333	0.0410134	-4.60776	DOWN	0.0477525
4A_Locus_18351_Transcript_3/3_Confidence_0.714_Length_2317	1712.84	143.556	0.0838114	-3.57671	DOWN	0.0462231
4A_Locus_3210_Transcript_11/13_Confidence_0.175_Length_3081	841.263	38	0.0451702	-4.46848	DOWN	0.0276438
4A_Locus_12149_Transcript_3/3_Confidence_0.714_Length_1825	1684.42	10.5556	0.00626658	-7.31811	DOWN	9.48274039064904e-07
4A_Locus_27457_Transcript_1/1_Confidence_1.000_Length_3014	295.579	2.11111	0.0071423	-7.1294	DOWN	0.0298281
4A_Locus_4058_Transcript_1/1_Confidence_1.000_Length_2112	657.473	2.11111	0.00321095	-8.28279	DOWN	9.53227145466809e-05
4A_Locus_29521_Transcript_1/1_Confidence_1.000_Length_802	752.21	4.22222	0.00561309	-7.47699	DOWN	0.000111515
4A_Locus_24690_Transcript_3/6_Confidence_0.533_Length_1730	1032.63	23.2222	0.0224884	-5.47467	DOWN	0.00127482
4A_Locus_1225_Transcript_3/3_Confidence_0.667_Length_2589	541.895	14.7778	0.0272706	-5.19651	DOWN	0.0278397
4A_Locus_24690_Transcript_1/6_Confidence_0.467_Length_2781	1481.68	38	0.0256465	-5.28509	DOWN	0.000543562
4A_Locus_7635_Transcript_1/1_Confidence_1.000_Length_1131	352.421	4.22222	0.0119806	-6.38315	DOWN	0.028968
4A_Locus_693_Transcript_103/1338_Confidence_1.000_Length_4363	822.316	40.1111	0.0487783	-4.35762	DOWN	0.0363464
4A_Locus_4852_Transcript_1/1_Confidence_1.000_Length_1517	1512	90.7778	0.0600383	-4.05797	DOWN	0.0161698
4A_Locus_2154_Transcript_5/10_Confidence_0.514_Length_2363	678.316	4.22222	0.00622457	-7.32781	DOWN	0.000257199
4A_Locus_10856_Transcript_2/2_Confidence_0.833_Length_2343	450.947	10.5556	0.0234075	-5.41688	DOWN	0.0374191
4A_Locus_9413_Transcript_7/7_Confidence_0.806_Length_4343	1220.21	14.7778	0.0121109	-6.36756	DOWN	6.88253763014147e-05
4A_Locus_12149_Transcript_2/3_Confidence_0.714_Length_1904	1278.95	10.5556	0.00825332	-6.92081	DOWN	1.38429543932017e-05
4A_Locus_2154_Transcript_4/10_Confidence_0.514_Length_2184	729.473	6.33334	0.00868206	-6.84775	DOWN	0.000365564
4A_Locus_9664_Transcript_4/5_Confidence_0.615_Length_4141	557.052	8.44445	0.0151592	-6.04367	DOWN	0.00622292
4A_Locus_4402_Transcript_2/3_Confidence_0.500_Length_8469	1330.1	38	0.0285692	-5.1294	DOWN	0.0011972
4A_Locus_11860_Transcript_1/1_Confidence_1.000_Length_1812	276.631	2.11111	0.0076315	-7.03382	DOWN	0.0418766
4A_Locus_53194_Transcript_1/1_Confidence_1.000_Length_833	636.631	14.7778	0.0232125	-5.42896	DOWN	0.0100954
4A_Locus_14441_Transcript_2/2_Confidence_1.000_Length_1636	267.158	2.11111	0.00790212	-6.98355	DOWN	0.048307
4A_Locus_22561_Transcript_1/2_Confidence_1.000_Length_1060	742.737	19	0.0255811	-5.28878	DOWN	0.00722116
4A_Locus_24690_Transcript_6/6_Confidence_0.333_Length_1373	1422.95	33.7778	0.0237379	-5.39666	DOWN	0.000446641
4A_Locus_16517_Transcript_2/2_Confidence_1.000_Length_1233	824.21	6.33334	0.00768413	-7.0239	DOWN	0.000133293
4A_Locus_12149_Transcript_1/3_Confidence_0.714_Length_1951	1205.05	23.2222	0.0192707	-5.69745	DOWN	0.000375788
4A_Locus_2154_Transcript_3/10_Confidence_0.514_Length_2217	721.894	8.44445	0.0116976	-6.41764	DOWN	0.000882519
4A_Locus_9664_Transcript_5/5_Confidence_0.692_Length_4560	587.368	4.22222	0.00718838	-7.12012	DOWN	0.000882519
4A_Locus_10859_Transcript_4/6_Confidence_0.417_Length_4462	1318.74	65.4445	0.0496266	-4.33274	DOWN	0.0110329
4A_Locus_16517_Transcript_1/2_Confidence_1.000_Length_1311	621.473	2.11111	0.00339695	-8.20155	DOWN	0.00014407
1C_Locus_11092_Transcript_1/2_Confidence_0.750_Length_248	1.89474	0	0	Inf	DOWN	1	Q5XIN3	Traf3ip1	TRAF3-interacting protein 1 OS=Rattus norvegicus GN=Traf3ip1 PE=2 SV=1	248	653	4	246	194	276	243	2	3.99513e-13	37.3494	97.9839
1C_Locus_120_Transcript_9/24_Confidence_1.000_Length_260	1.89474	0	0	Inf	DOWN	1	Q6P6S1	NA	Baculoviral IAP repeat-containing 2 OS=Rattus norvegicus GN=Birc2 PE=2 SV=1	260	589	6	47	291	304	42	0	0.000257093	92.8571	16.1538
1C_Locus_13914_Transcript_3/3_Confidence_0.500_Length_238	1.89474	0	0	Inf	DOWN	1	Q6TXI9	NA	LRRGT00010 OS=Rattus norvegicus GN=LOC100362981 PE=4 SV=1	238	103	87	194	60	95	108	0	3.41419e-12	69.4444	45.3782
1C_Locus_16822_Transcript_1/1_Confidence_1.000_Length_214	1.89474	0	0	Inf	DOWN	1	D3ZD82	Dnajc5b	DnaJ homolog subfamily C member 5B OS=Rattus norvegicus GN=Dnajc5b PE=3 SV=1	214	199	119	157	123	135	39	0	0.000973672	76.9231	18.2243
1C_Locus_20975_Transcript_1/2_Confidence_1.000_Length_217	1.89474	0	0	Inf	DOWN	1	D4A286	NA	Protein Zfp112 OS=Rattus norvegicus GN=Zfp112 PE=4 SV=1	217	893	23	217	574	638	195	0	1.49174e-20	58.4615	89.8618
1C_Locus_22274_Transcript_2/2_Confidence_1.000_Length_278	1.89474	0	0	Inf	DOWN	1	Q5RKH9	NA	Der1-like domain family, member 1 OS=Rattus norvegicus GN=Derl1 PE=2 SV=1	278	251	48	275	31	109	228	3	1.44025e-10	37.9747	82.0144
1C_Locus_2246_Transcript_1/8_Confidence_0.211_Length_268	9.47368	0	0	Inf	DOWN	1	D3ZCM4	NA	DnaJ (Hsp40) homolog, subfamily C, member 15 (Predicted), isoform CRA_a OS=Rattus norvegicus GN=Dnajc15 PE=4 SV=1	268	149	58	222	1	53	165	2	7.96898e-10	50.9091	61.5672
1C_Locus_22511_Transcript_2/3_Confidence_0.286_Length_216	1.89474	0	0	Inf	DOWN	1	P48768	Slc8a2 Ncx2	Sodium/calcium exchanger 2 OS=Rattus norvegicus GN=Slc8a2 PE=2 SV=1	216	921	2	214	573	643	213	0	1.22316e-22	66.1972	98.6111
1C_Locus_23888_Transcript_2/3_Confidence_0.600_Length_716	15.1579	0	0	Inf	DOWN	1	Q4FZU4	Adamtsl4	ADAMTS-like protein 4 OS=Rattus norvegicus GN=Adamtsl4 PE=2 SV=1	716	1030	413	610	421	486	198	0	8.50738e-13	46.9697	27.6536
1C_Locus_24198_Transcript_3/5_Confidence_0.167_Length_313	1.89474	0	0	Inf	DOWN	1	P29315	Rnh1 Rnh	Ribonuclease inhibitor OS=Rattus norvegicus GN=Rnh1 PE=1 SV=2	313	456	22	267	106	190	246	5	3.01725e-05	38.3721	78.5942
1C_Locus_24736_Transcript_1/8_Confidence_0.176_Length_319	1.89474	0	0	Inf	DOWN	1	D3ZDE4	NA	Deoxyguanosine kinase (Predicted), isoform CRA_a OS=Rattus norvegicus GN=Dguok PE=4 SV=1	319	278	3	161	199	251	159	0	4.34532e-15	60.3774	49.8433
1C_Locus_25449_Transcript_1/1_Confidence_1.000_Length_215	1.89474	0	0	Inf	DOWN	1	Q2Q0I9	Fndc1 Ags8	Fibronectin type III domain-containing protein 1 OS=Rattus norvegicus GN=Fndc1 PE=2 SV=2	215	1779	9	212	1323	1392	204	2	1.18748e-09	48.5714	94.8837
1C_Locus_29629_Transcript_3/5_Confidence_0.105_Length_214	1.89474	0	0	Inf	DOWN	1	D3ZRR1	NA	Protein LOC680428 OS=Rattus norvegicus GN=LOC680428 PE=4 SV=1	214	177	51	212	37	106	162	16	9.43076e-07	35.7143	75.7009
1C_Locus_30776_Transcript_1/1_Confidence_1.000_Length_337	1.89474	0	0	Inf	DOWN	1	B0BNN4	NA	Complement factor properdin OS=Rattus norvegicus GN=Cfp PE=2 SV=1	337	465	157	333	141	199	177	10	1.62989e-11	34.375	52.5223
1C_Locus_30793_Transcript_2/2_Confidence_1.000_Length_207	1.89474	0	0	Inf	DOWN	1	Q6TXI9	NA	LRRGT00010 OS=Rattus norvegicus GN=LOC100362981 PE=4 SV=1	207	103	82	204	60	95	123	5	1.00758e-16	80.4878	59.4203
1C_Locus_31243_Transcript_1/1_Confidence_1.000_Length_285	13.2632	0	0	Inf	DOWN	1	D3ZPK4	NA	Protein RGD1565772 OS=Rattus norvegicus GN=Ssc5d PE=4 SV=1	285	1436	8	160	521	571	153	0	2.61201e-12	50.9804	53.6842
1C_Locus_32358_Transcript_2/2_Confidence_1.000_Length_328	3.78947	0	0	Inf	DOWN	1	Q6TXI9	NA	LRRGT00010 OS=Rattus norvegicus GN=LOC100362981 PE=4 SV=1	328	103	118	246	60	102	129	0	1.53005e-12	55.814	39.3293
1C_Locus_33290_Transcript_1/1_Confidence_1.000_Length_225	9.47368	0	0	Inf	DOWN	1	Q6TXI9	NA	LRRGT00010 OS=Rattus norvegicus GN=LOC100362981 PE=4 SV=1	225	103	112	222	59	95	111	0	2.91068e-11	67.5676	49.3333
1C_Locus_34296_Transcript_1/2_Confidence_1.000_Length_210	3.78947	0	0	Inf	DOWN	1	Q6MG75	NA	RCG38266, isoform CRA_a OS=Rattus norvegicus GN=Rdbp PE=2 SV=1	210	369	1	168	186	241	168	0	4.68044e-06	41.0714	80
1C_Locus_34365_Transcript_1/1_Confidence_1.000_Length_247	1.89474	0	0	Inf	DOWN	1	Q6TXI9	NA	LRRGT00010 OS=Rattus norvegicus GN=LOC100362981 PE=4 SV=1	247	103	126	239	60	95	114	2	1.68249e-11	73.6842	46.1538
1C_Locus_34539_Transcript_1/1_Confidence_1.000_Length_242	1.89474	0	0	Inf	DOWN	1	Q6TXI9	NA	LRRGT00010 OS=Rattus norvegicus GN=LOC100362981 PE=4 SV=1	242	103	127	240	57	94	114	0	4.28869e-15	78.9474	47.1074
1C_Locus_34577_Transcript_1/2_Confidence_1.000_Length_236	1.89474	0	0	Inf	DOWN	1	Q6TXI9	NA	LRRGT00010 OS=Rattus norvegicus GN=LOC100362981 PE=4 SV=1	236	103	65	172	60	95	108	0	6.22213e-14	77.7778	45.7627
1C_Locus_35187_Transcript_2/8_Confidence_0.259_Length_216	5.68421	0	0	Inf	DOWN	1	Q2Q0I9	Fndc1 Ags8	Fibronectin type III domain-containing protein 1 OS=Rattus norvegicus GN=Fndc1 PE=2 SV=2	216	1779	17	214	1326	1391	198	0	1.83201e-10	51.5152	91.6667
1C_Locus_35209_Transcript_5/10_Confidence_0.353_Length_292	1.89474	0	0	Inf	DOWN	1	G3V8H6	NA	Protein Znf606 OS=Rattus norvegicus GN=Znf606 PE=4 SV=1	292	787	1	231	534	610	231	0	5.42551e-22	42.8571	79.1096
1C_Locus_36394_Transcript_1/1_Confidence_1.000_Length_503	11.3684	0	0	Inf	DOWN	1	G3V870	NA	Protein Spire2 OS=Rattus norvegicus GN=Spire2 PE=4 SV=1	503	714	11	502	502	668	492	23	5.81614e-48	56.4972	97.8131
1C_Locus_36480_Transcript_1/1_Confidence_1.000_Length_725	30.3158	0	0	Inf	DOWN	1	D4A644	NA	Protein Map7d1 OS=Rattus norvegicus GN=Map7d1 PE=4 SV=1	725	817	330	713	163	325	384	41	4.72008e-43	59.0361	52.9655
1C_Locus_37327_Transcript_1/1_Confidence_1.000_Length_204	1.89474	0	0	Inf	DOWN	1	Q6TXI9	NA	LRRGT00010 OS=Rattus norvegicus GN=LOC100362981 PE=4 SV=1	204	103	20	190	58	99	171	15	1.32509e-08	47.3684	83.8235
1C_Locus_3745_Transcript_8/10_Confidence_0.087_Length_216	1.89474	0	0	Inf	DOWN	1	Q6TQE1	Zc3h18 Nhn1	Zinc finger CCCH domain-containing protein 18 OS=Rattus norvegicus GN=Zc3h18 PE=1 SV=1	216	947	2	139	416	457	138	4	8.8065e-05	50	63.8889
1C_Locus_38114_Transcript_2/3_Confidence_0.909_Length_255	1.89474	0	0	Inf	DOWN	1	D4A286	NA	Protein Zfp112 OS=Rattus norvegicus GN=Zfp112 PE=4 SV=1	255	893	103	225	619	659	123	0	2.12369e-20	58.5366	48.2353
1C_Locus_38499_Transcript_3/5_Confidence_0.577_Length_218	1.89474	0	0	Inf	DOWN	1	Q9Z213	Gnas Gnas1	Protein ALEX OS=Rattus norvegicus GN=Gnas PE=1 SV=1	218	738	89	217	393	435	129	0	2.67259e-10	37.2093	59.1743
1C_Locus_39548_Transcript_1/1_Confidence_1.000_Length_207	5.68421	0	0	Inf	DOWN	1	Q6TXI9	NA	LRRGT00010 OS=Rattus norvegicus GN=LOC100362981 PE=4 SV=1	207	103	99	206	60	95	108	0	8.00197e-14	77.7778	52.1739
1C_Locus_39710_Transcript_1/1_Confidence_1.000_Length_270	7.57894	0	0	Inf	DOWN	1	Q9QZM5	Abi1	Abl interactor 1 OS=Rattus norvegicus GN=Abi1 PE=2 SV=3	270	476	4	270	25	113	267	0	1.64056e-38	85.3933	98.8889
1C_Locus_40005_Transcript_1/3_Confidence_0.444_Length_241	1.89474	0	0	Inf	DOWN	1	P97881	Muc13	Mucin-13 OS=Rattus norvegicus GN=Muc13 PE=2 SV=1	241	547	14	241	22	97	228	0	1.20861e-09	43.4211	94.6058
1C_Locus_40334_Transcript_1/1_Confidence_1.000_Length_327	1.89474	0	0	Inf	DOWN	1	D3ZQU7	NA	Protein Gp1ba OS=Rattus norvegicus GN=Gp1ba PE=4 SV=1	327	717	173	322	426	475	150	0	2.42947e-13	46	45.8716
1C_Locus_4100_Transcript_3/10_Confidence_0.086_Length_308	3.78947	0	0	Inf	DOWN	1	Q6QI07	NA	LRRGT00202 OS=Rattus norvegicus GN=LOC499584 PE=2 SV=1	308	231	97	258	38	91	162	0	2.56107e-12	57.4074	52.5974
1C_Locus_41017_Transcript_1/1_Confidence_1.000_Length_247	5.68421	0	0	Inf	DOWN	1	P01681	NA	Ig kappa chain V region S211 OS=Rattus norvegicus PE=1 SV=1	247	109	10	228	8	77	219	3	1.57104e-09	43.8356	88.664
1C_Locus_41969_Transcript_1/1_Confidence_1.000_Length_341	5.68421	0	0	Inf	DOWN	1	P70604	Kcnn2	Small conductance calcium-activated potassium channel protein 2 OS=Rattus norvegicus GN=Kcnn2 PE=1 SV=1	341	580	3	338	171	282	336	0	1.07664e-48	79.4643	98.5337
1C_Locus_42009_Transcript_1/1_Confidence_1.000_Length_213	1.89474	0	0	Inf	DOWN	1	A5GZY2	NA	Arg3.1/Arc mRNA-binding zinc finger protein OS=Rattus norvegicus GN=Zinki PE=2 SV=1	213	463	4	213	323	392	210	0	1.59749e-22	57.1429	98.5915
1C_Locus_42333_Transcript_2/6_Confidence_0.588_Length_298	1.89474	0	0	Inf	DOWN	1	B1H278	Trim11	E3 ubiquitin-protein ligase TRIM11 OS=Rattus norvegicus GN=Trim11 PE=2 SV=1	298	467	6	296	246	337	291	5	0.000442222	25.7732	97.651
1C_Locus_42775_Transcript_1/1_Confidence_1.000_Length_250	13.2632	0	0	Inf	DOWN	1	Q6REY9	Arhgap20	Rho GTPase-activating protein 20 OS=Rattus norvegicus GN=Arhgap20 PE=2 SV=2	250	1182	3	203	426	492	201	0	2.76671e-14	49.2537	80.4
1C_Locus_43015_Transcript_2/3_Confidence_0.647_Length_323	1.89474	0	0	Inf	DOWN	1	Q5FVQ8	Nlrx1	NLR family member X1 OS=Rattus norvegicus GN=Nlrx1 PE=2 SV=1	323	973	18	263	244	328	246	5	3.66865e-06	36.0465	76.161
1C_Locus_43015_Transcript_3/3_Confidence_0.647_Length_341	3.78947	0	0	Inf	DOWN	1	Q63035	Nlrp6 Avr Nalp6 Pypaf5	NACHT, LRR and PYD domains-containing protein 6 OS=Rattus norvegicus GN=Nlrp6 PE=1 SV=3	341	880	87	341	305	390	255	1	1.57279e-07	29.0698	74.7801
1C_Locus_44144_Transcript_2/2_Confidence_1.000_Length_232	7.57894	0	0	Inf	DOWN	1	Q99JD4	Clasp2	CLIP-associating protein 2 OS=Rattus norvegicus GN=Clasp2 PE=2 SV=1	232	1286	42	206	830	885	165	1	1.69847e-19	80.3571	71.1207
1C_Locus_44662_Transcript_2/2_Confidence_1.000_Length_310	3.78947	0	0	Inf	DOWN	1	D3ZSW3	NA	Protein Ikzf3 OS=Rattus norvegicus GN=Ikzf3 PE=4 SV=1	310	509	30	308	197	282	279	11	7.18405e-23	56.8421	90
1C_Locus_45523_Transcript_1/1_Confidence_1.000_Length_351	3.78947	0	0	Inf	DOWN	1	Q62635	Muc2	Mucin-2 (Fragment) OS=Rattus norvegicus GN=Muc2 PE=1 SV=1	351	1513	148	351	1445	1508	204	4	2.47772e-06	38.2353	58.1197
1C_Locus_46641_Transcript_5/11_Confidence_0.192_Length_222	1.89474	0	0	Inf	DOWN	1	P29315	Rnh1 Rnh	Ribonuclease inhibitor OS=Rattus norvegicus GN=Rnh1 PE=1 SV=2	222	456	66	221	94	144	156	1	7.45367e-07	53.8462	70.2703
1C_Locus_47860_Transcript_3/4_Confidence_0.583_Length_237	1.89474	0	0	Inf	DOWN	1	P29315	Rnh1 Rnh	Ribonuclease inhibitor OS=Rattus norvegicus GN=Rnh1 PE=1 SV=2	237	456	2	226	70	143	225	1	8.70242e-08	40	94.9367
1C_Locus_48742_Transcript_1/2_Confidence_1.000_Length_256	3.78947	0	0	Inf	DOWN	1	Q9QYC5	Gpr37l1 Etbrlp2	Endothelin B receptor-like protein 2 OS=Rattus norvegicus GN=Gpr37l1 PE=2 SV=1	256	481	119	151	431	441	33	0	0.000840003	72.7273	12.8906
1C_Locus_49051_Transcript_1/1_Confidence_1.000_Length_226	1.89474	0	0	Inf	DOWN	1	Q6YGU2	NA	Toll-like receptor OS=Rattus norvegicus GN=Tlr2 PE=2 SV=1	226	784	39	221	88	148	183	0	3.01912e-08	44.2623	80.9735
1C_Locus_49382_Transcript_4/5_Confidence_0.364_Length_236	1.89474	0	0	Inf	DOWN	1	Q6AYY1	NA	Zinc finger protein 386 (Kruppel-like) OS=Rattus norvegicus GN=Zfp386 PE=2 SV=1	236	589	28	231	428	495	204	0	3.29161e-23	58.8235	86.4407
1C_Locus_49382_Transcript_5/5_Confidence_0.682_Length_230	1.89474	0	0	Inf	DOWN	1	Q6AYY1	NA	Zinc finger protein 386 (Kruppel-like) OS=Rattus norvegicus GN=Zfp386 PE=2 SV=1	230	589	1	225	421	495	225	0	1.87353e-26	58.6667	97.8261
1C_Locus_49524_Transcript_1/1_Confidence_1.000_Length_229	1.89474	0	0	Inf	DOWN	1	Q6TXI9	NA	LRRGT00010 OS=Rattus norvegicus GN=LOC100362981 PE=4 SV=1	229	103	110	217	60	95	108	0	1.6451e-14	72.2222	47.1616
1C_Locus_49857_Transcript_1/1_Confidence_1.000_Length_202	1.89474	0	0	Inf	DOWN	1	Q0V8T4	Cntnap5c Caspr5-3	Contactin-associated protein like 5-3 OS=Rattus norvegicus GN=Cntnap5c PE=2 SV=1	202	1307	4	201	129	193	198	1	3.479e-17	59.0909	98.0198
1C_Locus_50169_Transcript_1/1_Confidence_1.000_Length_209	3.78947	0	0	Inf	DOWN	1	Q6TXI9	NA	LRRGT00010 OS=Rattus norvegicus GN=LOC100362981 PE=4 SV=1	209	103	48	164	57	95	117	0	2.8395e-11	58.9744	55.9809
1C_Locus_50757_Transcript_1/2_Confidence_1.000_Length_267	5.68421	0	0	Inf	DOWN	1	P29315	Rnh1 Rnh	Ribonuclease inhibitor OS=Rattus norvegicus GN=Rnh1 PE=1 SV=2	267	456	5	265	58	142	261	2	1.82937e-10	40.2299	97.7528
1C_Locus_51102_Transcript_1/1_Confidence_1.000_Length_226	9.47368	0	0	Inf	DOWN	1	P63255	Crip1 Crip	Cysteine-rich protein 1 OS=Rattus norvegicus GN=Crip1 PE=1 SV=2	226	77	108	185	1	26	78	0	2.0908e-09	88.4615	34.5133
1C_Locus_51323_Transcript_1/3_Confidence_0.571_Length_451	1.89474	0	0	Inf	DOWN	1	Q6AXY7	Prpf38b	Pre-mRNA-splicing factor 38B OS=Rattus norvegicus GN=Prpf38b PE=2 SV=1	451	542	109	450	329	434	342	8	1.26089e-08	26.3158	75.8315
1C_Locus_51422_Transcript_1/3_Confidence_0.700_Length_274	1.89474	0	0	Inf	DOWN	1	Q6MG75	NA	RCG38266, isoform CRA_a OS=Rattus norvegicus GN=Rdbp PE=2 SV=1	274	369	51	266	186	258	216	1	9.06489e-13	45.2055	78.8321
1C_Locus_51422_Transcript_2/3_Confidence_0.700_Length_248	1.89474	0	0	Inf	DOWN	1	Q6MG75	NA	RCG38266, isoform CRA_a OS=Rattus norvegicus GN=Rdbp PE=2 SV=1	248	369	59	238	184	241	180	2	5.76895e-12	48.3333	72.5806
1C_Locus_51432_Transcript_2/2_Confidence_1.000_Length_281	3.78947	0	0	Inf	DOWN	1	Q6TUE7	NA	LRRGT00097 OS=Rattus norvegicus GN=LOC499407 PE=2 SV=1	281	900	20	271	122	205	252	0	1.48681e-07	27.381	89.6797
1C_Locus_52338_Transcript_1/2_Confidence_0.750_Length_214	1.89474	0	0	Inf	DOWN	1	Q6TXI9	NA	LRRGT00010 OS=Rattus norvegicus GN=LOC100362981 PE=4 SV=1	214	103	25	153	60	102	129	0	3.12494e-10	51.1628	60.2804
1C_Locus_52681_Transcript_1/1_Confidence_1.000_Length_210	1.89474	0	0	Inf	DOWN	1	Q6TXI9	NA	LRRGT00010 OS=Rattus norvegicus GN=LOC100362981 PE=4 SV=1	210	103	65	175	59	95	111	0	5.01219e-08	56.7568	52.8571
1C_Locus_527_Transcript_1/14_Confidence_1.000_Length_222	1.89474	0	0	Inf	DOWN	1	Q9EQG6	Kidins220 Arms	Kinase D-interacting substrate of 220 kDa OS=Rattus norvegicus GN=Kidins220 PE=1 SV=2	222	1762	2	220	411	441	219	42	2.39776e-05	36.9863	98.6486
1C_Locus_52732_Transcript_4/5_Confidence_0.476_Length_331	1.89474	0	0	Inf	DOWN	1	P29315	Rnh1 Rnh	Ribonuclease inhibitor OS=Rattus norvegicus GN=Rnh1 PE=1 SV=2	331	456	22	285	102	186	264	3	2.35457e-13	45.4545	79.7583
1C_Locus_53720_Transcript_4/4_Confidence_0.571_Length_221	1.89474	0	0	Inf	DOWN	1	P29315	Rnh1 Rnh	Ribonuclease inhibitor OS=Rattus norvegicus GN=Rnh1 PE=1 SV=2	221	456	10	204	112	174	195	2	3.69922e-06	43.0769	88.2353
1C_Locus_54400_Transcript_1/1_Confidence_1.000_Length_252	1.89474	0	0	Inf	DOWN	1	Q569A7	NA	DPH5 homolog (S. cerevisiae) OS=Rattus norvegicus GN=Dph5 PE=2 SV=1	252	281	148	252	160	192	105	2	1.01348e-08	71.4286	41.6667
1C_Locus_54555_Transcript_1/3_Confidence_0.719_Length_247	1.89474	0	0	Inf	DOWN	1	Q6AYY1	NA	Zinc finger protein 386 (Kruppel-like) OS=Rattus norvegicus GN=Zfp386 PE=2 SV=1	247	589	1	171	452	508	171	0	1.55831e-21	50.8772	69.2308
1C_Locus_55723_Transcript_1/1_Confidence_1.000_Length_211	1.89474	0	0	Inf	DOWN	1	Q08834	Mgat5	Alpha-1,6-mannosylglycoprotein 6-beta-N-acetylglucosaminyltransferase A OS=Rattus norvegicus GN=Mgat5 PE=1 SV=1	211	740	3	95	161	191	93	0	5.4438e-12	74.1935	44.0758
1C_Locus_55798_Transcript_1/1_Confidence_1.000_Length_223	1.89474	0	0	Inf	DOWN	1	Q5U2Z7	Arhgap24 DR-NR#2	Rho GTPase-activating protein 24 OS=Rattus norvegicus GN=Arhgap24 PE=2 SV=2	223	748	43	222	681	740	180	0	3.01912e-08	40	80.7175
1C_Locus_55928_Transcript_1/2_Confidence_1.000_Length_214	5.68421	0	0	Inf	DOWN	1	B4F7F3	NA	Arvcf protein OS=Rattus norvegicus GN=Arvcf PE=2 SV=1	214	973	1	213	479	543	213	6	2.39268e-10	47.8873	99.5327
1C_Locus_56171_Transcript_1/1_Confidence_1.000_Length_262	3.78947	0	0	Inf	DOWN	1	Q6TXI9	NA	LRRGT00010 OS=Rattus norvegicus GN=LOC100362981 PE=4 SV=1	262	103	119	238	60	95	120	4	4.08523e-10	62.5	45.8015
1C_Locus_56708_Transcript_3/7_Confidence_0.119_Length_212	5.68421	0	0	Inf	DOWN	1	Q6AYY1	NA	Zinc finger protein 386 (Kruppel-like) OS=Rattus norvegicus GN=Zfp386 PE=2 SV=1	212	589	1	210	431	500	210	0	3.3387e-20	55.7143	99.0566
1C_Locus_57335_Transcript_3/3_Confidence_0.815_Length_247	3.78947	0	0	Inf	DOWN	1	Q99PJ6	NA	Protein Zfp709 OS=Rattus norvegicus GN=Zfp709 PE=2 SV=1	247	736	107	181	339	363	75	0	1.61333e-10	68	30.3644
1C_Locus_57645_Transcript_1/1_Confidence_1.000_Length_206	3.78947	0	0	Inf	DOWN	1	Q6TXI9	NA	LRRGT00010 OS=Rattus norvegicus GN=LOC100362981 PE=4 SV=1	206	103	25	129	59	93	105	0	6.77408e-13	74.2857	50.9709
1C_Locus_57680_Transcript_1/2_Confidence_1.000_Length_257	1.89474	0	0	Inf	DOWN	1	Q6MG75	NA	RCG38266, isoform CRA_a OS=Rattus norvegicus GN=Rdbp PE=2 SV=1	257	369	57	233	185	241	177	2	0.000439586	30.5085	68.8716
1C_Locus_57985_Transcript_2/2_Confidence_1.000_Length_286	13.2632	0	0	Inf	DOWN	1	D4A286	NA	Protein Zfp112 OS=Rattus norvegicus GN=Zfp112 PE=4 SV=1	286	893	9	284	524	615	276	0	1.62849e-30	55.4348	96.5035
1C_Locus_59261_Transcript_2/3_Confidence_0.412_Length_229	5.68421	0	0	Inf	DOWN	1	Q99PJ6	NA	Protein Zfp709 OS=Rattus norvegicus GN=Zfp709 PE=2 SV=1	229	736	1	162	429	482	162	0	8.7231e-16	59.2593	70.7424
1C_Locus_59555_Transcript_2/2_Confidence_1.000_Length_224	3.78947	0	0	Inf	DOWN	1	Q6TXI9	NA	LRRGT00010 OS=Rattus norvegicus GN=LOC100362981 PE=4 SV=1	224	103	59	175	54	93	117	1	3.33802e-07	55	52.2321
1C_Locus_59965_Transcript_4/4_Confidence_0.741_Length_210	1.89474	0	0	Inf	DOWN	1	Q6AYY1	NA	Zinc finger protein 386 (Kruppel-like) OS=Rattus norvegicus GN=Zfp386 PE=2 SV=1	210	589	5	208	443	510	204	0	1.04027e-21	63.2353	97.1429
1C_Locus_6_Transcript_720/1950_Confidence_1.000_Length_200	3.78947	0	0	Inf	DOWN	1	Q6TXI9	NA	LRRGT00010 OS=Rattus norvegicus GN=LOC100362981 PE=4 SV=1	200	103	10	90	67	95	81	4	0.00044213	60	40.5
1C_Locus_8119_Transcript_28/31_Confidence_0.188_Length_334	1.89474	0	0	Inf	DOWN	1	D4A286	NA	Protein Zfp112 OS=Rattus norvegicus GN=Zfp112 PE=4 SV=1	334	893	4	195	509	572	192	0	6.03944e-32	46.875	57.485
1C_Locus_9936_Transcript_3/5_Confidence_0.438_Length_228	3.78947	0	0	Inf	DOWN	1	Q02975	Znf354a Kid1 Tcf17	Zinc finger protein 354A OS=Rattus norvegicus GN=Znf354a PE=2 SV=1	228	576	59	217	300	347	159	5	0.000450096	35.8491	69.7368
1C_Locus_9936_Transcript_5/5_Confidence_0.719_Length_217	7.57894	0	0	Inf	DOWN	1	D4A516	NA	Protein Znf287 OS=Rattus norvegicus GN=Zfp287 PE=4 SV=1	217	762	3	182	484	543	180	0	1.31291e-08	36.6667	82.9493
4A_Locus_10135_Transcript_1/1_Confidence_1.000_Length_241	24.6316	0	0	Inf	DOWN	1	P29315	Rnh1 Rnh	Ribonuclease inhibitor OS=Rattus norvegicus GN=Rnh1 PE=1 SV=2	241	456	8	193	18	77	186	2	1.47743e-07	41.9355	77.1784
4A_Locus_10147_Transcript_1/1_Confidence_1.000_Length_209	1.89474	0	0	Inf	DOWN	1	P01805	NA	Ig heavy chain V region IR2 OS=Rattus norvegicus PE=4 SV=1	209	142	6	185	36	98	180	3	1.66467e-11	47.619	86.1244
4A_Locus_10276_Transcript_3/10_Confidence_0.065_Length_638	47.3684	0	0	Inf	DOWN	1	O88588	Pacs1	Phosphofurin acidic cluster sorting protein 1 OS=Rattus norvegicus GN=Pacs1 PE=2 SV=1	638	961	135	410	297	398	276	12	3.2685e-26	61.165	43.2602
4A_Locus_10304_Transcript_1/1_Confidence_1.000_Length_415	20.8421	0	0	Inf	DOWN	1	P97881	Muc13	Mucin-13 OS=Rattus norvegicus GN=Muc13 PE=2 SV=1	415	547	109	375	21	119	267	10	0.000455149	33.3333	64.3373
4A_Locus_10451_Transcript_1/1_Confidence_1.000_Length_322	30.3158	0	0	Inf	DOWN	1	Q712G6	NA	Protein Fut7 OS=Rattus norvegicus GN=Fut7 PE=2 SV=1	322	370	231	308	71	97	78	1	0.00058718	55.5556	24.2236
4A_Locus_10503_Transcript_1/1_Confidence_1.000_Length_234	7.57894	0	0	Inf	DOWN	1	Q6TXI9	NA	LRRGT00010 OS=Rattus norvegicus GN=LOC100362981 PE=4 SV=1	234	103	3	77	78	102	75	0	4.78641e-06	68	32.0513
4A_Locus_10662_Transcript_3/5_Confidence_0.278_Length_830	18.9474	0	0	Inf	DOWN	1	D3ZTR5	NA	Protein Scand3 OS=Rattus norvegicus GN=Zbed5 PE=4 SV=1	830	757	223	399	488	559	177	13	0.000895163	33.3333	21.3253
4A_Locus_10683_Transcript_2/4_Confidence_0.300_Length_269	17.0526	0	0	Inf	DOWN	1	Q6IN36	Wipf1 Waspip Wip	WAS/WASL-interacting protein family member 1 OS=Rattus norvegicus GN=Wipf1 PE=1 SV=2	269	487	54	266	261	343	213	14	0.000969928	32.1429	79.1822
4A_Locus_10683_Transcript_4/4_Confidence_0.650_Length_325	22.7368	0	0	Inf	DOWN	1	Q8K5B0	NA	P-selectin glycoprotein ligand OS=Rattus norvegicus GN=Selplg PE=4 SV=1	325	420	35	319	149	238	285	5	0.000584238	25.2632	87.6923
4A_Locus_10688_Transcript_1/1_Confidence_1.000_Length_393	11.3684	0	0	Inf	DOWN	1	Q9JKS6	Pclo	Protein piccolo OS=Rattus norvegicus GN=Pclo PE=1 SV=1	393	5085	39	389	382	505	351	7	4.36867e-11	33.871	89.313
4A_Locus_11068_Transcript_1/2_Confidence_1.000_Length_308	11.3684	0	0	Inf	DOWN	1	O88752	NA	Epsilon 1 globin OS=Rattus norvegicus GN=Hbe1 PE=2 SV=1	308	147	125	253	105	147	129	0	8.32332e-09	53.4884	41.8831
4A_Locus_11068_Transcript_2/2_Confidence_1.000_Length_365	13.2632	0	0	Inf	DOWN	1	O88752	NA	Epsilon 1 globin OS=Rattus norvegicus GN=Hbe1 PE=2 SV=1	365	147	125	253	105	147	129	0	1.05973e-08	53.4884	35.3425
4A_Locus_11274_Transcript_4/5_Confidence_0.692_Length_284	3.78947	0	0	Inf	DOWN	1	Q6TXI9	NA	LRRGT00010 OS=Rattus norvegicus GN=LOC100362981 PE=4 SV=1	284	103	143	268	60	101	126	0	6.87372e-13	64.2857	44.3662
4A_Locus_11291_Transcript_2/2_Confidence_1.000_Length_267	22.7368	0	0	Inf	DOWN	1	Q80WE1	Fmr1	Fragile X mental retardation protein 1 homolog OS=Rattus norvegicus GN=Fmr1 PE=2 SV=2	267	593	40	102	35	55	63	0	2.72705e-06	80.9524	23.5955
4A_Locus_11310_Transcript_2/2_Confidence_0.750_Length_1225	250.105	0	0	Inf	DOWN	0.0145174	D3ZF25	NA	Protein RGD1561909 OS=Rattus norvegicus GN=RGD1561909 PE=4 SV=1	1225	330	822	1217	61	184	396	14	1.31908e-15	37.7778	32.3265
4A_Locus_11423_Transcript_1/1_Confidence_1.000_Length_427	5.68421	0	0	Inf	DOWN	1	Q6TXI9	NA	LRRGT00010 OS=Rattus norvegicus GN=LOC100362981 PE=4 SV=1	427	103	212	328	59	95	117	2	3.49986e-10	61.5385	27.4005
4A_Locus_1143_Transcript_1/11_Confidence_1.000_Length_231	3.78947	0	0	Inf	DOWN	1	P50399	Gdi2 Gdi3	Rab GDP dissociation inhibitor beta OS=Rattus norvegicus GN=Gdi2 PE=1 SV=2	231	445	3	56	238	255	54	0	0.000586471	88.8889	23.3766
4A_Locus_1147_Transcript_22/114_Confidence_1.000_Length_242	1.89474	0	0	Inf	DOWN	1	Q861P9	NA	MHC class I protein OS=Rattus norvegicus GN=RT1-CE7 PE=2 SV=1	242	355	6	152	159	207	147	0	6.20724e-06	36.7347	60.7438
4A_Locus_1147_Transcript_43/114_Confidence_1.000_Length_369	94.7368	0	0	Inf	DOWN	0.381069	P16391	NA	RT1 class I histocompatibility antigen, AA alpha chain OS=Rattus norvegicus PE=1 SV=2	369	371	24	368	22	137	345	9	9.44298e-15	34.1667	93.4959
4A_Locus_1147_Transcript_98/114_Confidence_1.000_Length_229	1.89474	0	0	Inf	DOWN	1	Q3B8R6	NA	Alpha-2-glycoprotein 1, zinc OS=Rattus norvegicus GN=Azgp1 PE=2 SV=1	229	296	2	226	130	204	225	0	5.66728e-07	34.6667	98.2533
4A_Locus_1147_Transcript_99/114_Confidence_1.000_Length_301	13.2632	0	0	Inf	DOWN	1	Q861Q1	NA	MHC class I protein OS=Rattus norvegicus GN=RT1-CE4 PE=3 SV=1	301	373	3	275	122	211	273	1	3.14674e-18	41.7582	90.6977
4A_Locus_1157_Transcript_2/2_Confidence_1.000_Length_1730	113.684	0	0	Inf	DOWN	0.255618	Q62667	Mvp	Major vault protein OS=Rattus norvegicus GN=Mvp PE=1 SV=4	1730	861	471	692	718	791	222	0	0.00035551	29.7297	12.8324
4A_Locus_11591_Transcript_1/1_Confidence_1.000_Length_1133	56.8421	0	0	Inf	DOWN	0.842373	D4A3Q1	NA	Protein LOC690478 OS=Rattus norvegicus GN=LOC690478 PE=4 SV=1	1133	305	378	1118	51	293	741	36	2.40065e-16	30.7985	65.4016
4A_Locus_11608_Transcript_1/1_Confidence_1.000_Length_304	18.9474	0	0	Inf	DOWN	1	P97553	Efna1 Epgl1 Lerk1	Ephrin-A1 OS=Rattus norvegicus GN=Efna1 PE=2 SV=2	304	205	149	262	17	54	114	0	1.07868e-10	65.7895	37.5
4A_Locus_1163_Transcript_106/135_Confidence_1.000_Length_245	5.68421	0	0	Inf	DOWN	1	D4A286	NA	Protein Zfp112 OS=Rattus norvegicus GN=Zfp112 PE=4 SV=1	245	893	133	243	609	645	111	0	9.23214e-10	64.8649	45.3061
4A_Locus_1163_Transcript_31/135_Confidence_1.000_Length_252	13.2632	0	0	Inf	DOWN	1	Q5RKG6	Trim35	Tripartite motif-containing protein 35 OS=Rattus norvegicus GN=Trim35 PE=2 SV=1	252	501	67	246	6	64	180	5	1.2389e-06	38.7097	71.4286
4A_Locus_11750_Transcript_1/1_Confidence_1.000_Length_269	7.57894	0	0	Inf	DOWN	1	Q64605	Ptprs	Receptor-type tyrosine-protein phosphatase S OS=Rattus norvegicus GN=Ptprs PE=1 SV=2	269	1907	3	242	1828	1907	240	0	3.77015e-40	93.75	89.2193
4A_Locus_11760_Transcript_1/1_Confidence_1.000_Length_208	3.78947	0	0	Inf	DOWN	1	Q7TPA7	NA	Ab1-013 OS=Rattus norvegicus GN=LOC690435 PE=2 SV=1	208	348	2	208	163	230	207	3	3.59197e-06	37.1429	99.5192
4A_Locus_11766_Transcript_1/1_Confidence_1.000_Length_400	13.2632	0	0	Inf	DOWN	1	G3V7W6	NA	Delta-like 1 (Drosophila) OS=Rattus norvegicus GN=Dll1 PE=4 SV=1	400	714	52	384	9	132	333	13	4.18951e-28	51.6129	83.25
4A_Locus_11850_Transcript_8/10_Confidence_0.258_Length_3626	159.158	0	0	Inf	DOWN	0.0954448	Q5XIB1	Tssc4	Protein TSSC4 OS=Rattus norvegicus GN=Tssc4 PE=2 SV=1	3626	317	1410	2114	4	218	705	30	2.27709e-06	27.0833	19.4429
4A_Locus_1189_Transcript_5/53_Confidence_1.000_Length_267	5.68421	0	0	Inf	DOWN	1	Q75WE7	Vwa5a Loh11cr2a Masa1	von Willebrand factor A domain-containing protein 5A OS=Rattus norvegicus GN=Vwa5a PE=2 SV=1	267	822	1	69	324	346	69	0	0.000195434	69.5652	25.8427
4A_Locus_11908_Transcript_1/1_Confidence_1.000_Length_265	18.9474	0	0	Inf	DOWN	1	Q63035	Nlrp6 Avr Nalp6 Pypaf5	NACHT, LRR and PYD domains-containing protein 6 OS=Rattus norvegicus GN=Nlrp6 PE=1 SV=3	265	880	34	264	305	382	231	1	6.50651e-08	32.0513	87.1698
4A_Locus_11947_Transcript_1/1_Confidence_1.000_Length_279	5.68421	0	0	Inf	DOWN	1	Q767H7	NA	Cadherin-related neuronal receptor c2 OS=Rattus norvegicus GN=Pcdhac2 PE=2 SV=1	279	1006	3	275	236	326	273	0	4.45642e-28	56.044	97.8495
4A_Locus_12116_Transcript_1/2_Confidence_1.000_Length_607	64.421	0	0	Inf	DOWN	0.727093	O08816	Wasl	Neural Wiskott-Aldrich syndrome protein OS=Rattus norvegicus GN=Wasl PE=1 SV=2	607	501	298	405	349	380	108	4	0.000508169	47.2222	17.7924
4A_Locus_12131_Transcript_2/2_Confidence_1.000_Length_284	1.89474	0	0	Inf	DOWN	1	Q8R4T2	Siah2	E3 ubiquitin-protein ligase SIAH2 OS=Rattus norvegicus GN=Siah2 PE=1 SV=2	284	325	1	258	71	156	258	0	3.49764e-41	83.7209	90.8451
4A_Locus_12210_Transcript_1/1_Confidence_1.000_Length_864	32.2105	0	0	Inf	DOWN	1	G3V7A0	NA	Taste receptor type 1 member 1 OS=Rattus norvegicus GN=Tas1r1 PE=3 SV=1	864	840	16	864	426	718	849	14	4.65931e-59	37.6271	98.2639
4A_Locus_12405_Transcript_7/7_Confidence_0.438_Length_606	32.2105	0	0	Inf	DOWN	1	Q6TXI9	NA	LRRGT00010 OS=Rattus norvegicus GN=LOC100362981 PE=4 SV=1	606	103	2	52	80	96	51	0	1.71495e-05	94.1176	8.41584
4A_Locus_12421_Transcript_13/19_Confidence_0.030_Length_699	18.9474	0	0	Inf	DOWN	1	P13108	Cyp2d4 Cyp2d-4	Cytochrome P450 2D4 OS=Rattus norvegicus GN=Cyp2d4 PE=2 SV=2	699	500	64	450	335	431	387	58	0.000697144	28.8732	55.3648
4A_Locus_12469_Transcript_1/3_Confidence_0.500_Length_353	7.57894	0	0	Inf	DOWN	1	Q99P38	NA	Protein Syt7 OS=Rattus norvegicus GN=Syt7 PE=2 SV=1	353	687	119	301	11	71	183	0	2.92006e-15	59.0164	51.8414
4A_Locus_12486_Transcript_1/1_Confidence_1.000_Length_306	11.3684	0	0	Inf	DOWN	1	Q6IRE3	NA	GIMAP4 OS=Rattus norvegicus GN=Gimap4 PE=2 SV=1	306	310	175	288	29	69	114	3	6.75532e-05	48.7805	37.2549
4A_Locus_12551_Transcript_1/2_Confidence_0.650_Length_290	9.47368	0	0	Inf	DOWN	1	P01681	NA	Ig kappa chain V region S211 OS=Rattus norvegicus PE=1 SV=1	290	109	103	276	16	69	174	4	3.88411e-08	46.5517	60
4A_Locus_12582_Transcript_9/13_Confidence_0.128_Length_263	3.78947	0	0	Inf	DOWN	1	Q6AYY1	NA	Zinc finger protein 386 (Kruppel-like) OS=Rattus norvegicus GN=Zfp386 PE=2 SV=1	263	589	41	244	449	516	204	0	3.56228e-22	61.7647	77.5665
4A_Locus_12611_Transcript_2/3_Confidence_0.375_Length_455	20.8421	0	0	Inf	DOWN	1	Q6TXI9	NA	LRRGT00010 OS=Rattus norvegicus GN=LOC100362981 PE=4 SV=1	455	103	19	78	81	100	60	0	3.85576e-05	80	13.1868
4A_Locus_1269_Transcript_2/32_Confidence_1.000_Length_220	9.47368	0	0	Inf	DOWN	1	Q6TXI9	NA	LRRGT00010 OS=Rattus norvegicus GN=LOC100362981 PE=4 SV=1	220	103	24	155	52	95	132	0	3.80229e-16	70.4545	60
4A_Locus_1269_Transcript_3/32_Confidence_1.000_Length_205	1.89474	0	0	Inf	DOWN	1	Q6TXI9	NA	LRRGT00010 OS=Rattus norvegicus GN=LOC100362981 PE=4 SV=1	205	103	1	93	57	91	93	4	5.7346e-12	77.1429	45.3659
4A_Locus_12710_Transcript_48/66_Confidence_1.000_Length_227	1.89474	0	0	Inf	DOWN	1	Q6IRE3	NA	GIMAP4 OS=Rattus norvegicus GN=Gimap4 PE=2 SV=1	227	310	17	223	43	115	207	12	0.000154696	27.2727	91.1894
4A_Locus_12710_Transcript_54/66_Confidence_1.000_Length_286	11.3684	0	0	Inf	DOWN	1	Q3LF76	NA	GTPase, IMAP family member 1, isoform CRA_a OS=Rattus norvegicus GN=Gimap1 PE=2 SV=1	286	298	144	269	8	48	126	1	0.000994868	47.619	44.0559
4A_Locus_12710_Transcript_55/66_Confidence_1.000_Length_286	7.57894	0	0	Inf	DOWN	1	Q5BK45	NA	GIMAP7 OS=Rattus norvegicus GN=Gimap7 PE=2 SV=1	286	293	83	286	21	92	204	4	4.02927e-05	30.5556	71.3287
4A_Locus_12715_Transcript_1/1_Confidence_1.000_Length_577	24.6316	0	0	Inf	DOWN	1	Q63762	NA	L-selectin OS=Rattus norvegicus GN=Sell PE=2 SV=1	577	372	296	571	64	151	276	18	1.37735e-09	35.3535	47.8336
4A_Locus_12752_Transcript_1/1_Confidence_1.000_Length_222	3.78947	0	0	Inf	DOWN	1	O08775	Kdr Flk1	Vascular endothelial growth factor receptor 2 OS=Rattus norvegicus GN=Kdr PE=1 SV=1	222	1343	7	198	244	311	192	4	0.000155057	32.3529	86.4865
4A_Locus_12790_Transcript_1/1_Confidence_1.000_Length_297	9.47368	0	0	Inf	DOWN	1	A0MZ67	NA	Shootin-1 OS=Rattus norvegicus PE=1 SV=1	297	633	46	297	127	209	252	1	7.27128e-07	34.5238	84.8485
4A_Locus_12795_Transcript_1/1_Confidence_1.000_Length_236	7.57894	0	0	Inf	DOWN	1	Q499U7	NA	Protein Fcgbpl1 (Fragment) OS=Rattus norvegicus GN=Fcgbpl1 PE=2 SV=1	236	1914	3	233	378	454	231	0	3.08086e-21	49.3506	97.8814
4A_Locus_12801_Transcript_1/1_Confidence_1.000_Length_207	3.78947	0	0	Inf	DOWN	1	P97836	Dlgap1 Gkap	Disks large-associated protein 1 OS=Rattus norvegicus GN=Dlgap1 PE=1 SV=1	207	992	3	206	433	500	204	0	3.23373e-31	91.1765	98.5507
4A_Locus_12803_Transcript_3/4_Confidence_0.467_Length_401	7.57894	0	0	Inf	DOWN	1	Q6TQE1	Zc3h18 Nhn1	Zinc finger CCCH domain-containing protein 18 OS=Rattus norvegicus GN=Zc3h18 PE=1 SV=1	401	947	126	368	400	479	243	3	3.81571e-05	26.8293	60.5985
4A_Locus_12803_Transcript_4/4_Confidence_0.667_Length_232	5.68421	0	0	Inf	DOWN	1	Q5XIN3	Traf3ip1	TRAF3-interacting protein 1 OS=Rattus norvegicus GN=Traf3ip1 PE=2 SV=1	232	653	2	229	206	285	228	6	0.000117893	32.0988	98.2759
4A_Locus_12827_Transcript_1/1_Confidence_1.000_Length_201	1.89474	0	0	Inf	DOWN	1	D4A082	NA	G protein-coupled receptor 143 (Predicted) OS=Rattus norvegicus GN=Gpr143 PE=4 SV=1	201	405	42	200	84	136	159	0	3.15385e-18	62.2642	79.1045
4A_Locus_12838_Transcript_1/1_Confidence_1.000_Length_315	11.3684	0	0	Inf	DOWN	1	D4ADE6	NA	Protein Sall2 OS=Rattus norvegicus GN=Sall2 PE=4 SV=1	315	1004	48	314	303	401	267	12	1.22215e-14	46	84.7619
4A_Locus_12863_Transcript_1/3_Confidence_0.667_Length_463	13.2632	0	0	Inf	DOWN	1	D4A263	NA	Pleckstrin homology domain containing, family B (Evectins) member 2 (Predicted), isoform CRA_b OS=Rattus norvegicus GN=Plekhb2 PE=4 SV=1	463	221	117	419	11	111	303	4	0.000736455	25.2427	65.4428
4A_Locus_130_Transcript_14/36_Confidence_1.000_Length_218	3.78947	0	0	Inf	DOWN	1	Q5XHX3	NA	Enabled homolog (Drosophila) OS=Rattus norvegicus GN=Enah PE=2 SV=1	218	526	4	216	183	254	213	3	2.38713e-10	42.4658	97.7064
4A_Locus_130_Transcript_2/36_Confidence_1.000_Length_237	17.0526	0	0	Inf	DOWN	1	Q6TXI9	NA	LRRGT00010 OS=Rattus norvegicus GN=LOC100362981 PE=4 SV=1	237	103	4	117	60	95	114	2	1.38289e-13	73.6842	48.1013
4A_Locus_13007_Transcript_1/2_Confidence_0.429_Length_210	1.89474	0	0	Inf	DOWN	1	Q6TQE1	Zc3h18 Nhn1	Zinc finger CCCH domain-containing protein 18 OS=Rattus norvegicus GN=Zc3h18 PE=1 SV=1	210	947	2	205	397	469	204	7	6.53095e-16	56.7568	97.1429
4A_Locus_13082_Transcript_2/5_Confidence_0.182_Length_680	11.3684	0	0	Inf	DOWN	1	Q6AXX5	NA	Protein Rdh11 OS=Rattus norvegicus GN=Rdh11 PE=2 SV=1	680	316	256	678	6	170	423	24	9.57428e-35	52.1212	62.2059
4A_Locus_1332_Transcript_1/13_Confidence_1.000_Length_205	3.78947	0	0	Inf	DOWN	1	Q4FZU8	Fam65a	Protein FAM65A OS=Rattus norvegicus GN=Fam65a PE=2 SV=2	205	1217	1	48	301	316	48	0	2.91914e-05	81.25	23.4146
4A_Locus_13328_Transcript_1/1_Confidence_1.000_Length_237	5.68421	0	0	Inf	DOWN	1	Q4G072	Lpar6 P2ry5 P2y5	Lysophosphatidic acid receptor 6 OS=Rattus norvegicus GN=Lpar6 PE=2 SV=1	237	344	70	234	23	77	165	0	1.43106e-10	45.4545	69.6203
4A_Locus_13341_Transcript_2/2_Confidence_1.000_Length_591	36	0	0	Inf	DOWN	1	Q32KJ8	Arsi	Arylsulfatase I OS=Rattus norvegicus GN=Arsi PE=2 SV=1	591	573	17	226	41	104	210	6	1.86077e-25	71.4286	35.533
4A_Locus_13343_Transcript_1/1_Confidence_1.000_Length_506	11.3684	0	0	Inf	DOWN	1	P48442	Casr Gprc2a Pcar1	Extracellular calcium-sensing receptor OS=Rattus norvegicus GN=Casr PE=1 SV=1	506	1079	180	506	419	536	327	9	1.23954e-13	33.0508	64.6245
4A_Locus_13349_Transcript_1/2_Confidence_1.000_Length_545	20.8421	0	0	Inf	DOWN	1	P63018	Hspa8 Hsc70 Hsc73	Heat shock cognate 71 kDa protein OS=Rattus norvegicus GN=Hspa8 PE=1 SV=1	545	646	87	260	497	554	174	0	5.04513e-19	74.1379	31.9266
4A_Locus_13354_Transcript_1/1_Confidence_1.000_Length_274	1.89474	0	0	Inf	DOWN	1	P01681	NA	Ig kappa chain V region S211 OS=Rattus norvegicus PE=1 SV=1	274	109	10	273	2	86	264	5	1.39514e-13	43.8202	96.3504
4A_Locus_13429_Transcript_1/1_Confidence_1.000_Length_261	5.68421	0	0	Inf	DOWN	1	Q6TXI9	NA	LRRGT00010 OS=Rattus norvegicus GN=LOC100362981 PE=4 SV=1	261	103	217	261	77	91	45	0	5.16783e-05	100	17.2414
4A_Locus_13460_Transcript_1/1_Confidence_1.000_Length_322	9.47368	0	0	Inf	DOWN	1	Q6TXI9	NA	LRRGT00010 OS=Rattus norvegicus GN=LOC100362981 PE=4 SV=1	322	103	142	273	56	100	132	1	0.000585709	40	40.9938
4A_Locus_13510_Transcript_1/3_Confidence_0.333_Length_403	22.7368	0	0	Inf	DOWN	1	Q8K5B0	NA	P-selectin glycoprotein ligand OS=Rattus norvegicus GN=Selplg PE=4 SV=1	403	420	89	397	138	239	309	1	2.60562e-09	27.1845	76.6749
4A_Locus_1353_Transcript_1/14_Confidence_1.000_Length_221	1.89474	0	0	Inf	DOWN	1	Q9WUL0	Top1	DNA topoisomerase 1 OS=Rattus norvegicus GN=Top1 PE=2 SV=1	221	767	174	221	208	223	48	0	1.40463e-06	75	21.7195
4A_Locus_13549_Transcript_1/1_Confidence_1.000_Length_299	17.0526	0	0	Inf	DOWN	1	D3ZBB3	NA	Protein Tmem47 OS=Rattus norvegicus GN=Tmem47 PE=4 SV=1	299	181	168	299	1	44	132	0	1.90906e-15	81.8182	44.1472
4A_Locus_13586_Transcript_10/10_Confidence_0.385_Length_1015	90.9473	0	0	Inf	DOWN	0.409185	D4A3Q1	NA	Protein LOC690478 OS=Rattus norvegicus GN=LOC690478 PE=4 SV=1	1015	305	3	743	20	285	741	37	7.36852e-14	28.7273	73.0049
4A_Locus_13815_Transcript_1/1_Confidence_1.000_Length_418	24.6316	0	0	Inf	DOWN	1	G3V8P4	NA	RCG50226, isoform CRA_a OS=Rattus norvegicus GN=Ptprf PE=4 SV=1	418	1898	21	386	147	272	366	4	2.10446e-17	35.7143	87.5598
4A_Locus_13817_Transcript_3/4_Confidence_0.593_Length_252	1.89474	0	0	Inf	DOWN	1	Q9JKS6	Pclo	Protein piccolo OS=Rattus norvegicus GN=Pclo PE=1 SV=1	252	5085	12	188	397	455	177	0	2.11828e-06	37.2881	70.2381
4A_Locus_13817_Transcript_4/4_Confidence_0.667_Length_225	1.89474	0	0	Inf	DOWN	1	B2RYJ5	NA	Protein Tmprss13 OS=Rattus norvegicus GN=Tmprss13 PE=2 SV=1	225	539	5	220	11	80	216	2	7.43634e-07	41.6667	96
4A_Locus_13834_Transcript_1/3_Confidence_0.600_Length_309	7.57894	0	0	Inf	DOWN	1	Q6TXI9	NA	LRRGT00010 OS=Rattus norvegicus GN=LOC100362981 PE=4 SV=1	309	103	170	286	55	92	117	1	0.000571873	41.0256	37.8641
4A_Locus_13863_Transcript_1/1_Confidence_1.000_Length_218	1.89474	0	0	Inf	DOWN	1	P29315	Rnh1 Rnh	Ribonuclease inhibitor OS=Rattus norvegicus GN=Rnh1 PE=1 SV=2	218	456	30	218	83	144	189	1	4.21369e-07	44.4444	86.6972
4A_Locus_13903_Transcript_2/2_Confidence_1.000_Length_383	15.1579	0	0	Inf	DOWN	1	Q2TGI9	NA	Membrane-associated DHHC21 zinc finger protein OS=Rattus norvegicus GN=Zdhhc21 PE=2 SV=1	383	265	214	378	206	260	165	0	1.26947e-12	52.7273	43.0809
4A_Locus_13953_Transcript_1/3_Confidence_0.250_Length_360	7.57894	0	0	Inf	DOWN	1	Q9JKS6	Pclo	Protein piccolo OS=Rattus norvegicus GN=Pclo PE=1 SV=1	360	5085	1	267	2901	2986	267	5	1.91449e-28	66.6667	74.1667
4A_Locus_13968_Transcript_1/1_Confidence_1.000_Length_256	11.3684	0	0	Inf	DOWN	1	P05696	Prkca Pkca	Protein kinase C alpha type OS=Rattus norvegicus GN=Prkca PE=1 SV=3	256	672	3	239	13	91	237	0	1.07281e-42	92.4051	92.5781
4A_Locus_13993_Transcript_1/1_Confidence_1.000_Length_325	47.3684	0	0	Inf	DOWN	1	D4A0D9	NA	B-cell CLL/lymphoma 9-like (Predicted), isoform CRA_a OS=Rattus norvegicus GN=Bcl9l PE=4 SV=1	325	1443	36	317	79	170	282	2	4.16837e-26	61.7021	86.7692
4A_Locus_14000_Transcript_1/1_Confidence_1.000_Length_297	7.57894	0	0	Inf	DOWN	1	Q62919	Nell1	Protein kinase C-binding protein NELL1 OS=Rattus norvegicus GN=Nell1 PE=2 SV=2	297	810	27	284	273	356	258	4	5.58116e-07	26.4368	86.8687
4A_Locus_14026_Transcript_1/1_Confidence_1.000_Length_2339	325.895	0	0	Inf	DOWN	0.00305016	Q03410	Sycp1 Scp1	Synaptonemal complex protein 1 OS=Rattus norvegicus GN=Sycp1 PE=2 SV=2	2339	997	1712	2248	624	800	537	36	0.000131802	25	22.9585
4A_Locus_14046_Transcript_1/1_Confidence_1.000_Length_756	43.5789	0	0	Inf	DOWN	1	D4A950	NA	Protein B3galt2 OS=Rattus norvegicus GN=B3galt2 PE=4 SV=1	756	422	634	756	130	172	123	2	0.000600356	41.8605	16.2698
4A_Locus_14083_Transcript_1/1_Confidence_1.000_Length_384	15.1579	0	0	Inf	DOWN	1	G3V989	NA	Ephrin A5, isoform CRA_a OS=Rattus norvegicus GN=Efna5 PE=3 SV=1	384	228	3	350	1	115	348	1	4.03667e-51	73.2759	90.625
4A_Locus_14246_Transcript_1/1_Confidence_1.000_Length_216	9.47368	0	0	Inf	DOWN	1	G3V7H1	NA	RCG43241 OS=Rattus norvegicus GN=Dlc1 PE=4 SV=1	216	1091	125	214	8	37	90	0	1.00526e-08	70	41.6667
4A_Locus_14313_Transcript_1/1_Confidence_1.000_Length_310	9.47368	0	0	Inf	DOWN	1	Q6TXI9	NA	LRRGT00010 OS=Rattus norvegicus GN=LOC100362981 PE=4 SV=1	310	103	194	310	61	95	117	4	7.69201e-09	61.5385	37.7419
4A_Locus_14385_Transcript_1/1_Confidence_1.000_Length_248	5.68421	0	0	Inf	DOWN	1	Q8K4G7	NA	Rho GTPase activating protein 4 OS=Rattus norvegicus GN=Arhgap4 PE=2 SV=1	248	965	93	224	248	291	132	0	0.000198737	43.1818	53.2258
4A_Locus_14426_Transcript_2/4_Confidence_0.769_Length_233	5.68421	0	0	Inf	DOWN	1	P29315	Rnh1 Rnh	Ribonuclease inhibitor OS=Rattus norvegicus GN=Rnh1 PE=1 SV=2	233	456	2	205	129	194	204	2	1.64507e-06	38.2353	87.5536
4A_Locus_14426_Transcript_3/4_Confidence_0.308_Length_223	3.78947	0	0	Inf	DOWN	1	D3ZUH1	NA	Protein Nlrp4a OS=Rattus norvegicus GN=Nlrp4a PE=4 SV=1	223	982	5	217	777	845	213	2	9.09031e-05	36.6197	95.5157
4A_Locus_14448_Transcript_3/4_Confidence_0.500_Length_453	13.2632	0	0	Inf	DOWN	1	Q6TXI9	NA	LRRGT00010 OS=Rattus norvegicus GN=LOC100362981 PE=4 SV=1	453	103	3	110	59	94	108	0	7.89773e-11	66.6667	23.8411
4A_Locus_14494_Transcript_1/1_Confidence_1.000_Length_538	28.421	0	0	Inf	DOWN	1	Q497B2	Tmem45b	Transmembrane protein 45B OS=Rattus norvegicus GN=Tmem45b PE=2 SV=1	538	278	1	420	1	137	420	5	3.07707e-37	48.9362	78.0669
4A_Locus_145_Transcript_10/20_Confidence_1.000_Length_245	5.68421	0	0	Inf	DOWN	1	P63259	Actg1 Actg	Actin, cytoplasmic 2 OS=Rattus norvegicus GN=Actg1 PE=1 SV=1	245	375	197	244	360	375	48	0	0.000260174	100	19.5918
4A_Locus_14537_Transcript_1/1_Confidence_1.000_Length_808	36	0	0	Inf	DOWN	1	P0C6B8	Svep1	Sushi, von Willebrand factor type A, EGF and pentraxin domain-containing protein 1 OS=Rattus norvegicus GN=Svep1 PE=1 SV=1	808	3564	28	537	916	1088	510	11	1.42399e-22	32.2034	63.1188
4A_Locus_14718_Transcript_1/1_Confidence_1.000_Length_457	20.8421	0	0	Inf	DOWN	1	Q9Z221	Pmfbp1 Odf3	Polyamine-modulated factor 1-binding protein 1 OS=Rattus norvegicus GN=Pmfbp1 PE=2 SV=2	457	971	132	449	375	488	318	14	7.7691e-06	29.9145	69.5842
4A_Locus_14844_Transcript_1/1_Confidence_1.000_Length_729	47.3684	0	0	Inf	DOWN	1	Q2VWP9	Prtg	Protogenin OS=Rattus norvegicus GN=Prtg PE=2 SV=1	729	1193	47	727	120	348	681	2	1.6256e-59	50.2183	93.4156
4A_Locus_14851_Transcript_3/3_Confidence_0.769_Length_325	9.47368	0	0	Inf	DOWN	1	Q6TXI9	NA	LRRGT00010 OS=Rattus norvegicus GN=LOC100362981 PE=4 SV=1	325	103	179	286	60	95	108	0	1.63884e-14	77.7778	33.2308
4A_Locus_14852_Transcript_1/1_Confidence_1.000_Length_247	17.0526	0	0	Inf	DOWN	1	Q6TXI9	NA	LRRGT00010 OS=Rattus norvegicus GN=LOC100362981 PE=4 SV=1	247	103	5	61	78	96	57	0	0.000338993	73.6842	23.0769
4A_Locus_14949_Transcript_1/1_Confidence_1.000_Length_552	20.8421	0	0	Inf	DOWN	1	D3ZSU9	NA	Uncharacterized protein OS=Rattus norvegicus PE=4 SV=1	552	115	256	552	20	115	297	5	0.000277524	30	53.8043
4A_Locus_14956_Transcript_2/10_Confidence_0.115_Length_210	1.89474	0	0	Inf	DOWN	1	Q7TPJ2	NA	Ac2-224 OS=Rattus norvegicus GN=LOC362921 PE=2 SV=1	210	123	64	189	52	93	126	0	6.75853e-05	47.619	60
4A_Locus_14966_Transcript_1/1_Confidence_1.000_Length_340	9.47368	0	0	Inf	DOWN	1	D3ZQG6	Trim2	Tripartite motif-containing protein 2 OS=Rattus norvegicus GN=Trim2 PE=1 SV=2	340	744	183	338	1	52	156	0	3.49631e-20	76.9231	45.8824
4A_Locus_14995_Transcript_1/1_Confidence_1.000_Length_486	15.1579	0	0	Inf	DOWN	1	P18910	Npr1	Atrial natriuretic peptide receptor 1 OS=Rattus norvegicus GN=Npr1 PE=1 SV=1	486	1057	3	362	810	929	360	0	3.64166e-53	59.1667	74.0741
4A_Locus_15012_Transcript_1/1_Confidence_1.000_Length_613	28.421	0	0	Inf	DOWN	1	Q6TXI9	NA	LRRGT00010 OS=Rattus norvegicus GN=LOC100362981 PE=4 SV=1	613	103	121	330	26	95	210	0	6.67741e-13	47.1429	34.2577
4A_Locus_15061_Transcript_1/1_Confidence_1.000_Length_311	9.47368	0	0	Inf	DOWN	1	Q6TXI9	NA	LRRGT00010 OS=Rattus norvegicus GN=LOC100362981 PE=4 SV=1	311	103	262	309	78	93	48	0	6.09474e-06	100	15.4341
4A_Locus_15079_Transcript_3/8_Confidence_0.174_Length_275	9.47368	0	0	Inf	DOWN	1	Q62635	Muc2	Mucin-2 (Fragment) OS=Rattus norvegicus GN=Muc2 PE=1 SV=1	275	1513	2	274	1423	1509	273	8	2.90904e-11	41.9355	99.2727
4A_Locus_15234_Transcript_1/1_Confidence_1.000_Length_232	5.68421	0	0	Inf	DOWN	1	Q8K5B0	NA	P-selectin glycoprotein ligand OS=Rattus norvegicus GN=Selplg PE=4 SV=1	232	420	8	226	142	224	219	10	4.78641e-06	32.5301	94.3966
4A_Locus_15242_Transcript_4/4_Confidence_0.700_Length_271	11.3684	0	0	Inf	DOWN	1	Q6TXI9	NA	LRRGT00010 OS=Rattus norvegicus GN=LOC100362981 PE=4 SV=1	271	103	181	258	59	83	78	1	2.55461e-07	76.9231	28.7823
4A_Locus_15304_Transcript_1/1_Confidence_1.000_Length_394	3.78947	0	0	Inf	DOWN	1	Q8K4Q9	Gja8	Gap junction alpha-8 protein OS=Rattus norvegicus GN=Gja8 PE=1 SV=1	394	440	3	98	1	32	96	0	1.07604e-09	75	24.3655
4A_Locus_15350_Transcript_1/1_Confidence_1.000_Length_881	90.9473	0	0	Inf	DOWN	0.409185	Q01818	Slc18a1 Cgat Vmat1	Chromaffin granule amine transporter OS=Rattus norvegicus GN=Slc18a1 PE=2 SV=1	881	521	90	200	300	336	111	0	8.44753e-19	86.4865	12.5993
4A_Locus_15418_Transcript_1/10_Confidence_0.393_Length_2222	75.7894	0	0	Inf	DOWN	0.559868	P48442	Casr Gprc2a Pcar1	Extracellular calcium-sensing receptor OS=Rattus norvegicus GN=Casr PE=1 SV=1	2222	1079	1053	2186	521	872	1134	28	2.15117e-81	43.5356	51.0351
4A_Locus_15418_Transcript_2/10_Confidence_0.464_Length_2432	64.421	0	0	Inf	DOWN	0.727093	P48442	Casr Gprc2a Pcar1	Extracellular calcium-sensing receptor OS=Rattus norvegicus GN=Casr PE=1 SV=1	2432	1079	1263	2396	521	872	1134	28	2.37743e-81	43.5356	46.6283
4A_Locus_1544_Transcript_3/14_Confidence_1.000_Length_268	7.57894	0	0	Inf	DOWN	1	Q9EQT1	Pdgfd Iegf Scdgfb	Platelet-derived growth factor D OS=Rattus norvegicus GN=Pdgfd PE=2 SV=1	268	370	2	253	102	187	252	2	1.53778e-25	60.4651	94.0299
4A_Locus_15441_Transcript_4/8_Confidence_0.103_Length_286	7.57894	0	0	Inf	DOWN	1	D3ZPM7	NA	Protein Adam19 OS=Rattus norvegicus GN=Adam19 PE=4 SV=1	286	920	65	283	626	698	219	0	1.12763e-23	56.1644	76.5734
4A_Locus_15442_Transcript_1/1_Confidence_1.000_Length_376	13.2632	0	0	Inf	DOWN	1	Q6TXI9	NA	LRRGT00010 OS=Rattus norvegicus GN=LOC100362981 PE=4 SV=1	376	103	3	62	74	94	60	1	7.72519e-05	61.9048	15.9574
4A_Locus_15477_Transcript_1/1_Confidence_1.000_Length_312	34.1053	0	0	Inf	DOWN	1	Q63003	NA	5E5 antigen OS=Rattus norvegicus PE=2 SV=1	312	825	19	306	543	643	288	7	0.000114655	38.2353	92.3077
4A_Locus_15575_Transcript_1/1_Confidence_1.000_Length_745	39.7895	0	0	Inf	DOWN	1	D3ZWR4	NA	Copine VII (Predicted), isoform CRA_b OS=Rattus norvegicus GN=Cpne7 PE=4 SV=1	745	486	330	656	363	471	327	0	2.51594e-47	81.6514	43.8926
4A_Locus_15722_Transcript_1/1_Confidence_1.000_Length_313	28.421	0	0	Inf	DOWN	1	Q71LX6	Xirp2 Cmya3 Xin2	Xin actin-binding repeat-containing protein 2 OS=Rattus norvegicus GN=Xirp2 PE=2 SV=1	313	3302	2	313	1508	1615	312	4	6.67513e-29	56.4815	99.6805
4A_Locus_15734_Transcript_1/2_Confidence_1.000_Length_381	17.0526	0	0	Inf	DOWN	1	D3ZA26	NA	RGD1562890 (Predicted) OS=Rattus norvegicus GN=RGD1562890 PE=4 SV=1	381	97	94	216	1	44	123	3	0.000370218	52.2727	32.2835
4A_Locus_15745_Transcript_1/1_Confidence_1.000_Length_600	32.2105	0	0	Inf	DOWN	1	Q9QZC5	Grb7	Growth factor receptor-bound protein 7 OS=Rattus norvegicus GN=Grb7 PE=1 SV=1	600	535	28	249	7	83	222	7	1.75463e-10	46.8354	37
4A_Locus_15752_Transcript_1/1_Confidence_1.000_Length_340	11.3684	0	0	Inf	DOWN	1	Q64298	Smcp Mcs Mcsp	Sperm mitochondrial-associated cysteine-rich protein OS=Rattus norvegicus GN=Smcp PE=1 SV=1	340	145	109	168	10	28	60	1	0.000126405	55	17.6471
4A_Locus_15827_Transcript_1/3_Confidence_0.500_Length_432	34.1053	0	0	Inf	DOWN	1	P01805	NA	Ig heavy chain V region IR2 OS=Rattus norvegicus PE=4 SV=1	432	142	2	313	7	114	312	6	6.93413e-14	38.5321	72.2222
4A_Locus_15850_Transcript_1/1_Confidence_1.000_Length_847	56.8421	0	0	Inf	DOWN	0.842373	D3ZP44	NA	Protein Slitrk6 OS=Rattus norvegicus GN=Slitrk6 PE=4 SV=1	847	840	138	845	268	488	708	17	2.39251e-44	41.3502	83.5891
4A_Locus_15927_Transcript_1/1_Confidence_1.000_Length_366	3.78947	0	0	Inf	DOWN	1	P61980	Hnrnpk Hnrpk	Heterogeneous nuclear ribonucleoprotein K OS=Rattus norvegicus GN=Hnrnpk PE=1 SV=1	366	463	161	361	390	456	201	0	6.17159e-11	46.2687	54.918
4A_Locus_15950_Transcript_1/1_Confidence_1.000_Length_574	26.5263	0	0	Inf	DOWN	1	Q6TXI9	NA	LRRGT00010 OS=Rattus norvegicus GN=LOC100362981 PE=4 SV=1	574	103	526	573	60	75	48	0	0.000866968	87.5	8.36237
4A_Locus_15975_Transcript_1/1_Confidence_1.000_Length_313	11.3684	0	0	Inf	DOWN	1	Q6X936	Kirrel Kirrel1 Neph1	Kin of IRRE-like protein 1 OS=Rattus norvegicus GN=Kirrel PE=1 SV=1	313	789	17	313	554	654	297	8	4.32669e-28	60.5769	94.8882
4A_Locus_16123_Transcript_1/1_Confidence_1.000_Length_251	7.57894	0	0	Inf	DOWN	1	Q63410	Otx1	Homeobox protein OTX1 OS=Rattus norvegicus GN=Otx1 PE=2 SV=1	251	355	84	125	292	305	42	0	0.000576862	78.5714	16.7331
4A_Locus_16134_Transcript_1/1_Confidence_1.000_Length_618	36	0	0	Inf	DOWN	1	Q76M68	Iqsec3 Sag	IQ motif and SEC7 domain-containing protein 3 OS=Rattus norvegicus GN=Iqsec3 PE=1 SV=1	618	1194	361	534	1	58	174	0	5.03895e-08	46.5517	28.1553
4A_Locus_1617_Transcript_12/17_Confidence_0.071_Length_439	37.8947	0	0	Inf	DOWN	1	Q9JKS6	Pclo	Protein piccolo OS=Rattus norvegicus GN=Pclo PE=1 SV=1	439	5085	6	431	372	502	426	11	9.18879e-14	31.6901	97.0387
4A_Locus_1617_Transcript_7/17_Confidence_1.000_Length_216	1.89474	0	0	Inf	DOWN	1	Q9JKS6	Pclo	Protein piccolo OS=Rattus norvegicus GN=Pclo PE=1 SV=1	216	5085	13	183	396	452	171	0	5.87972e-09	43.8596	79.1667
4A_Locus_16214_Transcript_1/1_Confidence_1.000_Length_339	11.3684	0	0	Inf	DOWN	1	P56741	Mybpc3	Myosin-binding protein C, cardiac-type OS=Rattus norvegicus GN=Mybpc3 PE=2 SV=2	339	1274	4	333	486	592	330	5	5.40561e-08	27.027	97.3451
4A_Locus_16270_Transcript_1/1_Confidence_1.000_Length_532	20.8421	0	0	Inf	DOWN	1	P07897	Acan Agc Agc1	Aggrecan core protein OS=Rattus norvegicus GN=Acan PE=1 SV=2	532	2124	216	527	162	265	312	0	7.76064e-49	61.5385	58.6466
4A_Locus_16359_Transcript_1/2_Confidence_1.000_Length_205	7.57894	0	0	Inf	DOWN	1	Q6TXI9	NA	LRRGT00010 OS=Rattus norvegicus GN=LOC100362981 PE=4 SV=1	205	103	9	113	60	94	105	0	7.02622e-10	65.7143	51.2195
4A_Locus_16530_Transcript_1/1_Confidence_1.000_Length_507	13.2632	0	0	Inf	DOWN	1	Q6QI75	NA	LRRG00133 OS=Rattus norvegicus GN=Wdr55 PE=2 SV=1	507	872	276	431	271	322	156	0	1.56802e-08	40.3846	30.7692
4A_Locus_16531_Transcript_2/7_Confidence_0.118_Length_282	5.68421	0	0	Inf	DOWN	1	Q6TXI9	NA	LRRGT00010 OS=Rattus norvegicus GN=LOC100362981 PE=4 SV=1	282	103	205	282	70	99	78	4	3.09264e-05	56.6667	27.6596
4A_Locus_16532_Transcript_1/1_Confidence_1.000_Length_254	7.57894	0	0	Inf	DOWN	1	Q9WV75	Spon2	Spondin-2 OS=Rattus norvegicus GN=Spon2 PE=1 SV=1	254	330	30	206	69	127	177	0	2.84291e-19	64.4068	69.685
4A_Locus_16550_Transcript_2/2_Confidence_1.000_Length_1513	94.7368	0	0	Inf	DOWN	0.381069	B6RHI6	NA	Ligand of numb-protein X 1 OS=Rattus norvegicus GN=Lnx1 PE=2 SV=1	1513	728	90	1154	15	379	1065	38	1.37632e-73	41.9525	70.39
4A_Locus_16557_Transcript_1/1_Confidence_1.000_Length_279	15.1579	0	0	Inf	DOWN	1	Q6TXI9	NA	LRRGT00010 OS=Rattus norvegicus GN=LOC100362981 PE=4 SV=1	279	103	11	58	61	76	48	0	0.000999718	81.25	17.2043
4A_Locus_16558_Transcript_1/4_Confidence_0.400_Length_487	17.0526	0	0	Inf	DOWN	1	Q4QQV0	NA	Protein Tubb6 OS=Rattus norvegicus GN=Tubb6 PE=2 SV=1	487	447	133	417	1	95	285	0	2.74744e-47	90.5263	58.5216
4A_Locus_16570_Transcript_1/1_Confidence_1.000_Length_384	20.8421	0	0	Inf	DOWN	1	G3V8Z4	NA	Prickle-like 1 (Drosophila), isoform CRA_a OS=Rattus norvegicus GN=Prickle1 PE=4 SV=1	384	831	1	384	7	134	384	0	4.86797e-60	81.25	100
4A_Locus_16613_Transcript_3/6_Confidence_0.350_Length_200	1.89474	0	0	Inf	DOWN	1	Q6TXI9	NA	LRRGT00010 OS=Rattus norvegicus GN=LOC100362981 PE=4 SV=1	200	103	1	186	61	102	186	20	1.85325e-10	46.7742	93
4A_Locus_16662_Transcript_1/1_Confidence_1.000_Length_214	5.68421	0	0	Inf	DOWN	1	P34980	Ptger3	Prostaglandin E2 receptor EP3 subtype OS=Rattus norvegicus GN=Ptger3 PE=2 SV=1	214	365	1	213	37	107	213	0	1.03547e-21	63.3803	99.5327
4A_Locus_16706_Transcript_1/1_Confidence_1.000_Length_248	5.68421	0	0	Inf	DOWN	1	Q63406	Mcf2l Ost	Guanine nucleotide exchange factor DBS OS=Rattus norvegicus GN=Mcf2l PE=2 SV=3	248	1149	6	248	681	761	243	0	5.36214e-34	74.0741	97.9839
4A_Locus_16749_Transcript_1/1_Confidence_1.000_Length_257	7.57894	0	0	Inf	DOWN	1	Q6TXI9	NA	LRRGT00010 OS=Rattus norvegicus GN=LOC100362981 PE=4 SV=1	257	103	64	174	59	95	111	0	5.92741e-09	59.4595	43.1907
4A_Locus_16773_Transcript_2/2_Confidence_1.000_Length_241	3.78947	0	0	Inf	DOWN	1	Q6TXI9	NA	LRRGT00010 OS=Rattus norvegicus GN=LOC100362981 PE=4 SV=1	241	103	118	225	60	95	108	0	1.29129e-11	69.4444	44.8133
4A_Locus_16824_Transcript_2/3_Confidence_0.833_Length_436	3.78947	0	0	Inf	DOWN	1	Q6MFZ5	Trim39 Rnf23	Tripartite motif-containing protein 39 OS=Rattus norvegicus GN=Trim39 PE=3 SV=1	436	488	49	249	320	390	201	4	7.47544e-05	35.2113	46.1009
4A_Locus_16842_Transcript_1/1_Confidence_1.000_Length_486	18.9474	0	0	Inf	DOWN	1	Q6TXI9	NA	LRRGT00010 OS=Rattus norvegicus GN=LOC100362981 PE=4 SV=1	486	103	3	128	60	96	126	5	4.23096e-08	61.9048	25.9259
4A_Locus_16893_Transcript_1/1_Confidence_1.000_Length_320	11.3684	0	0	Inf	DOWN	1	Q6GMN2	Baiap2	Brain-specific angiogenesis inhibitor 1-associated protein 2 OS=Rattus norvegicus GN=Baiap2 PE=1 SV=1	320	535	56	313	26	110	258	1	2.81604e-06	27.907	80.625
4A_Locus_16902_Transcript_1/1_Confidence_1.000_Length_605	37.8947	0	0	Inf	DOWN	1	Q9EQ60	Cacna1h	Voltage-dependent T-type calcium channel subunit alpha-1H OS=Rattus norvegicus GN=Cacna1h PE=2 SV=2	605	2359	31	594	36	226	564	3	2.50971e-73	70.6806	93.2231
4A_Locus_17000_Transcript_3/3_Confidence_0.667_Length_3574	219.789	0	0	Inf	DOWN	0.0278397	P0DJJ3	Sgip1	SH3-containing GRB2-like protein 3-interacting protein 1 OS=Rattus norvegicus GN=Sgip1 PE=1 SV=1	3574	827	2023	2253	1	94	231	17	6.93709e-24	55.3191	6.46335
4A_Locus_17103_Transcript_1/1_Confidence_1.000_Length_421	22.7368	0	0	Inf	DOWN	1	Q6TXI9	NA	LRRGT00010 OS=Rattus norvegicus GN=LOC100362981 PE=4 SV=1	421	103	112	333	36	99	222	10	8.60777e-06	31.0811	52.7316
4A_Locus_17158_Transcript_1/1_Confidence_1.000_Length_212	5.68421	0	0	Inf	DOWN	1	D4ACD2	NA	BTB and CNC homology 1 (Predicted), isoform CRA_b OS=Rattus norvegicus GN=Bach1 PE=4 SV=1	212	739	30	203	8	65	174	0	2.47603e-15	60.3448	82.0755
4A_Locus_17206_Transcript_1/1_Confidence_1.000_Length_213	5.68421	0	0	Inf	DOWN	1	G3V7A2	NA	Protein Tmem88 OS=Rattus norvegicus GN=Tmem88 PE=4 SV=1	213	159	28	186	82	134	159	0	0.00025623	39.6226	74.6479
4A_Locus_17214_Transcript_1/1_Confidence_1.000_Length_280	1.89474	0	0	Inf	DOWN	1	Q6TXI9	NA	LRRGT00010 OS=Rattus norvegicus GN=LOC100362981 PE=4 SV=1	280	103	136	276	57	95	141	8	2.14197e-14	63.8298	50.3571
4A_Locus_17333_Transcript_1/1_Confidence_1.000_Length_215	5.68421	0	0	Inf	DOWN	1	Q6W5G4	Lppr2 Prg4	Lipid phosphate phosphatase-related protein type 2 OS=Rattus norvegicus GN=Lppr2 PE=2 SV=1	215	343	55	213	237	289	159	0	1.82777e-18	73.5849	73.9535
4A_Locus_17373_Transcript_1/1_Confidence_1.000_Length_276	7.57894	0	0	Inf	DOWN	1	Q6TXI9	NA	LRRGT00010 OS=Rattus norvegicus GN=LOC100362981 PE=4 SV=1	276	103	7	144	52	96	138	1	8.17821e-06	43.4783	50
4A_Locus_17403_Transcript_1/1_Confidence_1.000_Length_239	3.78947	0	0	Inf	DOWN	1	G3V8P4	NA	RCG50226, isoform CRA_a OS=Rattus norvegicus GN=Ptprf PE=4 SV=1	239	1898	9	206	232	293	198	4	8.98442e-05	34.8485	82.8452
4A_Locus_17404_Transcript_1/1_Confidence_1.000_Length_215	3.78947	0	0	Inf	DOWN	1	Q63638	Speg Apeg1	Striated muscle-specific serine/threonine-protein kinase OS=Rattus norvegicus GN=Speg PE=2 SV=2	215	3259	1	207	1042	1109	207	1	9.40894e-07	33.3333	96.2791
4A_Locus_17405_Transcript_3/3_Confidence_0.750_Length_293	9.47368	0	0	Inf	DOWN	1	Q6QI75	NA	LRRG00133 OS=Rattus norvegicus GN=Wdr55 PE=2 SV=1	293	872	103	279	275	329	177	4	9.54345e-07	50.8475	60.4096
4A_Locus_1748_Transcript_2/6_Confidence_0.231_Length_618	30.3158	0	0	Inf	DOWN	1	D4AB98	Afap1l1	Actin filament-associated protein 1-like 1 OS=Rattus norvegicus GN=Afap1l1 PE=3 SV=1	618	767	265	477	4	76	213	2	4.55754e-09	43.8356	34.466
4A_Locus_17604_Transcript_1/1_Confidence_1.000_Length_393	24.6316	0	0	Inf	DOWN	1	G3V8P3	NA	Cadherin EGF LAG seven-pass G-type receptor 2 OS=Rattus norvegicus GN=Celsr2 PE=3 SV=1	393	2919	2	391	2114	2240	390	9	8.74154e-36	59.3985	99.2366
4A_Locus_17636_Transcript_1/1_Confidence_1.000_Length_295	18.9474	0	0	Inf	DOWN	1	G3V710	NA	Jagged 1 OS=Rattus norvegicus GN=Jag1 PE=4 SV=1	295	1219	7	294	664	759	288	0	1.22902e-46	71.875	97.6271
4A_Locus_17662_Transcript_3/3_Confidence_0.765_Length_449	7.57894	0	0	Inf	DOWN	1	Q6TXI9	NA	LRRGT00010 OS=Rattus norvegicus GN=LOC100362981 PE=4 SV=1	449	103	323	433	59	95	111	0	1.85042e-12	70.2703	24.7216
4A_Locus_17663_Transcript_1/2_Confidence_0.400_Length_772	28.421	0	0	Inf	DOWN	1	Q6TXI9	NA	LRRGT00010 OS=Rattus norvegicus GN=LOC100362981 PE=4 SV=1	772	103	177	257	53	80	81	1	0.000803815	67.8571	10.4922
4A_Locus_17699_Transcript_1/1_Confidence_1.000_Length_291	7.57894	0	0	Inf	DOWN	1	P70611	Doc2a	Double C2-like domain-containing protein alpha OS=Rattus norvegicus GN=Doc2a PE=1 SV=1	291	403	113	289	297	355	177	0	2.26654e-24	79.661	60.8247
4A_Locus_17836_Transcript_1/1_Confidence_1.000_Length_207	3.78947	0	0	Inf	DOWN	1	Q6IMG5	Nhlrc1 Epm2b	E3 ubiquitin-protein ligase NHLRC1 OS=Rattus norvegicus GN=Nhlrc1 PE=2 SV=1	207	396	3	92	12	40	90	1	8.86776e-05	56.6667	43.4783
4A_Locus_17885_Transcript_1/6_Confidence_0.267_Length_721	36	0	0	Inf	DOWN	1	Q6TXI9	NA	LRRGT00010 OS=Rattus norvegicus GN=LOC100362981 PE=4 SV=1	721	103	530	679	53	102	150	0	2.87087e-08	48	20.8044
4A_Locus_17885_Transcript_4/6_Confidence_0.433_Length_472	15.1579	0	0	Inf	DOWN	1	Q6TXI9	NA	LRRGT00010 OS=Rattus norvegicus GN=LOC100362981 PE=4 SV=1	472	103	36	140	60	94	105	0	4.97898e-11	65.7143	22.2458
4A_Locus_17898_Transcript_3/3_Confidence_0.727_Length_447	3.78947	0	0	Inf	DOWN	1	Q6TXI9	NA	LRRGT00010 OS=Rattus norvegicus GN=LOC100362981 PE=4 SV=1	447	103	97	231	60	100	135	4	6.3598e-13	64.4444	30.2013
4A_Locus_17901_Transcript_1/2_Confidence_1.000_Length_354	17.0526	0	0	Inf	DOWN	1	P20781	Glrb	Glycine receptor subunit beta OS=Rattus norvegicus GN=Glrb PE=1 SV=1	354	496	2	268	392	471	267	9	7.15908e-30	69.6629	75.4237
4A_Locus_17956_Transcript_1/1_Confidence_1.000_Length_260	3.78947	0	0	Inf	DOWN	1	P14270	Pde4d	cAMP-specific 3',5'-cyclic phosphodiesterase 4D OS=Rattus norvegicus GN=Pde4d PE=1 SV=4	260	803	2	259	383	468	258	0	3.92975e-37	76.7442	99.2308
4A_Locus_18042_Transcript_1/1_Confidence_1.000_Length_279	18.9474	0	0	Inf	DOWN	1	G3V6X8	NA	GLI-Kruppel family member GLI1 OS=Rattus norvegicus GN=Gli1 PE=4 SV=1	279	1109	1	255	66	160	255	14	6.23218e-14	46.3918	91.3978
4A_Locus_18083_Transcript_1/1_Confidence_1.000_Length_844	60.6316	0	0	Inf	DOWN	0.783719	Q68EJ2	NA	A disintegrin and metalloproteinase with thrombospondin motifs 1 OS=Rattus norvegicus GN=Adamts1 PE=2 SV=1	844	967	5	841	495	775	837	2	3.76691e-90	52.669	99.1706
4A_Locus_18182_Transcript_1/1_Confidence_1.000_Length_311	15.1579	0	0	Inf	DOWN	1	Q9JKS6	Pclo	Protein piccolo OS=Rattus norvegicus GN=Pclo PE=1 SV=1	311	5085	17	214	389	454	198	0	7.95998e-06	28.7879	63.6656
4A_Locus_18190_Transcript_1/1_Confidence_1.000_Length_472	15.1579	0	0	Inf	DOWN	1	Q6TXI9	NA	LRRGT00010 OS=Rattus norvegicus GN=LOC100362981 PE=4 SV=1	472	103	349	453	59	93	105	0	3.27406e-10	65.7143	22.2458
4A_Locus_18281_Transcript_1/1_Confidence_1.000_Length_262	9.47368	0	0	Inf	DOWN	1	D3ZPA7	NA	Protein Scara3 OS=Rattus norvegicus GN=Scara3 PE=4 SV=1	262	606	213	260	544	559	48	0	0.000572744	81.25	18.3206
4A_Locus_18290_Transcript_1/1_Confidence_1.000_Length_883	51.1579	0	0	Inf	DOWN	0.939974	Q6TXI9	NA	LRRGT00010 OS=Rattus norvegicus GN=LOC100362981 PE=4 SV=1	883	103	15	149	58	96	135	6	0.000573813	42.2222	15.2888
4A_Locus_18365_Transcript_2/2_Confidence_1.000_Length_326	11.3684	0	0	Inf	DOWN	1	D3ZUL5	NA	Myc target 1 (Predicted) OS=Rattus norvegicus GN=Myct1 PE=4 SV=1	326	188	142	282	19	66	141	1	0.00099656	39.5833	43.2515
4A_Locus_18380_Transcript_1/1_Confidence_1.000_Length_266	28.421	0	0	Inf	DOWN	1	G3V8D3	NA	BTB (POZ) domain containing 14A OS=Rattus norvegicus GN=Nacc2 PE=4 SV=1	266	585	15	257	243	318	243	5	3.32618e-20	56.7901	91.3534
4A_Locus_18453_Transcript_1/1_Confidence_1.000_Length_355	5.68421	0	0	Inf	DOWN	1	Q9ERE6	Mprip Mrip Rhoip3	Myosin phosphatase Rho-interacting protein OS=Rattus norvegicus GN=Mprip PE=1 SV=1	355	1029	179	322	725	772	144	0	1.22223e-08	54.1667	40.5634
4A_Locus_18527_Transcript_3/4_Confidence_0.667_Length_592	32.2105	0	0	Inf	DOWN	1	D4A3Q1	NA	Protein LOC690478 OS=Rattus norvegicus GN=LOC690478 PE=4 SV=1	592	305	9	587	46	223	579	15	1.33662e-15	29.5337	97.8041
4A_Locus_18529_Transcript_1/1_Confidence_1.000_Length_268	3.78947	0	0	Inf	DOWN	1	Q6TXI7	NA	LRRGT00012 OS=Rattus norvegicus GN=LOC499796 PE=2 SV=1	268	615	20	265	468	550	246	9	3.11292e-10	43.6782	91.791
4A_Locus_18581_Transcript_3/3_Confidence_0.778_Length_263	11.3684	0	0	Inf	DOWN	1	Q62780	Ddx46 Hel117	Probable ATP-dependent RNA helicase DDX46 OS=Rattus norvegicus GN=Ddx46 PE=1 SV=1	263	1032	5	247	19	108	243	9	6.10458e-06	28.8889	92.3954
4A_Locus_18605_Transcript_1/1_Confidence_1.000_Length_365	17.0526	0	0	Inf	DOWN	1	Q6TXI9	NA	LRRGT00010 OS=Rattus norvegicus GN=LOC100362981 PE=4 SV=1	365	103	222	359	39	84	138	0	0.000112734	41.3043	37.8082
4A_Locus_18609_Transcript_1/1_Confidence_1.000_Length_390	18.9474	0	0	Inf	DOWN	1	Q8CGU4	Agap2 Centg1	Arf-GAP with GTPase, ANK repeat and PH domain-containing protein 2 OS=Rattus norvegicus GN=Agap2 PE=1 SV=1	390	1186	40	378	635	751	339	4	9.04607e-33	60.6838	86.9231
4A_Locus_18661_Transcript_4/12_Confidence_0.130_Length_315	11.3684	0	0	Inf	DOWN	1	Q63396	Sub1 Pc4 Rpo2tc1	Activated RNA polymerase II transcriptional coactivator p15 OS=Rattus norvegicus GN=Sub1 PE=2 SV=3	315	127	134	289	49	99	156	1	5.48599e-15	69.2308	49.5238
4A_Locus_1868_Transcript_1/1_Confidence_1.000_Length_210	7.57894	0	0	Inf	DOWN	1	Q5U2P2	Igsf11	Immunoglobulin superfamily member 11 OS=Rattus norvegicus GN=Igsf11 PE=2 SV=1	210	428	11	175	41	96	165	1	1.19298e-09	50	78.5714
4A_Locus_18708_Transcript_1/1_Confidence_1.000_Length_411	15.1579	0	0	Inf	DOWN	1	Q6TXI9	NA	LRRGT00010 OS=Rattus norvegicus GN=LOC100362981 PE=4 SV=1	411	103	263	406	60	95	144	12	5.16164e-13	62.5	35.0365
4A_Locus_18755_Transcript_1/1_Confidence_1.000_Length_202	5.68421	0	0	Inf	DOWN	1	O55005	Robo1	Roundabout homolog 1 OS=Rattus norvegicus GN=Robo1 PE=1 SV=1	202	1651	5	196	756	820	192	1	5.19867e-13	47.6923	95.0495
4A_Locus_18887_Transcript_1/1_Confidence_1.000_Length_236	9.47368	0	0	Inf	DOWN	1	Q91XV7	Tmem158 Ris1	Transmembrane protein 158 OS=Rattus norvegicus GN=Tmem158 PE=1 SV=1	236	285	1	231	72	150	231	2	4.02372e-21	55.6962	97.8814
4A_Locus_18900_Transcript_1/1_Confidence_1.000_Length_649	22.7368	0	0	Inf	DOWN	1	Q99JB3	Fut9	Alpha-(1,3)-fucosyltransferase OS=Rattus norvegicus GN=Fut9 PE=2 SV=1	649	359	7	633	8	230	627	14	2.93749e-46	43.4978	96.6102
4A_Locus_18918_Transcript_1/1_Confidence_1.000_Length_411	20.8421	0	0	Inf	DOWN	1	G3V7K8	NA	Monocarboxylate transporter 3 OS=Rattus norvegicus GN=Slc16a8 PE=4 SV=1	411	490	2	409	40	175	408	0	7.41889e-28	41.1765	99.2701
4A_Locus_18966_Transcript_1/1_Confidence_1.000_Length_622	36	0	0	Inf	DOWN	1	P18614	Itga1	Integrin alpha-1 OS=Rattus norvegicus GN=Itga1 PE=1 SV=1	622	1180	273	620	281	363	348	33	4.54698e-17	42.2414	55.9486
4A_Locus_18979_Transcript_1/1_Confidence_1.000_Length_235	9.47368	0	0	Inf	DOWN	1	O55005	Robo1	Roundabout homolog 1 OS=Rattus norvegicus GN=Robo1 PE=1 SV=1	235	1651	2	235	456	533	234	0	2.36441e-13	42.3077	99.5745
4A_Locus_18982_Transcript_1/1_Confidence_1.000_Length_408	13.2632	0	0	Inf	DOWN	1	Q66HF6	NA	Protein Tinag OS=Rattus norvegicus GN=Tinag PE=2 SV=1	408	475	104	331	62	141	228	12	6.62447e-05	26.1905	55.8824
4A_Locus_18991_Transcript_1/1_Confidence_1.000_Length_228	5.68421	0	0	Inf	DOWN	1	G3V720	NA	Potassium voltage-gated channel subfamily H member 6 OS=Rattus norvegicus GN=Kcnh6 PE=4 SV=1	228	950	1	228	350	426	228	1	5.81056e-36	94.8052	100
4A_Locus_19012_Transcript_1/1_Confidence_1.000_Length_260	9.47368	0	0	Inf	DOWN	1	Q6TXI9	NA	LRRGT00010 OS=Rattus norvegicus GN=LOC100362981 PE=4 SV=1	260	103	115	237	59	99	123	0	7.97347e-14	65.8537	47.3077
4A_Locus_19025_Transcript_1/1_Confidence_1.000_Length_410	17.0526	0	0	Inf	DOWN	1	Q6TXI9	NA	LRRGT00010 OS=Rattus norvegicus GN=LOC100362981 PE=4 SV=1	410	103	7	54	81	96	48	0	0.000196597	87.5	11.7073
4A_Locus_19051_Transcript_1/4_Confidence_0.375_Length_233	3.78947	0	0	Inf	DOWN	1	Q91Y55	Cldn16	Claudin-16 OS=Rattus norvegicus GN=Cldn16 PE=2 SV=1	233	235	18	233	20	88	216	3	3.66482e-06	36.1111	92.7039
4A_Locus_19063_Transcript_1/1_Confidence_1.000_Length_258	7.57894	0	0	Inf	DOWN	1	Q63207	F10	Coagulation factor X OS=Rattus norvegicus GN=F10 PE=2 SV=1	258	482	43	255	372	442	213	0	1.00631e-16	45.0704	82.5581
4A_Locus_19079_Transcript_1/1_Confidence_1.000_Length_252	20.8421	0	0	Inf	DOWN	1	Q6AYF4	Itgb6	Integrin beta-6 OS=Rattus norvegicus GN=Itgb6 PE=2 SV=1	252	787	8	238	607	681	231	2	2.187e-11	36.3636	91.6667
4A_Locus_19091_Transcript_1/2_Confidence_1.000_Length_284	5.68421	0	0	Inf	DOWN	1	Q62696	Dlg1 Dlgh1	Disks large homolog 1 OS=Rattus norvegicus GN=Dlg1 PE=1 SV=1	284	911	44	283	146	207	240	18	0.000153486	32.5	84.507
4A_Locus_19158_Transcript_1/1_Confidence_1.000_Length_226	3.78947	0	0	Inf	DOWN	1	Q9JKS6	Pclo	Protein piccolo OS=Rattus norvegicus GN=Pclo PE=1 SV=1	226	5085	8	202	392	461	195	5	8.20268e-06	35.7143	86.2832
4A_Locus_19159_Transcript_1/1_Confidence_1.000_Length_214	11.3684	0	0	Inf	DOWN	1	Q6TXI9	NA	LRRGT00010 OS=Rattus norvegicus GN=LOC100362981 PE=4 SV=1	214	103	6	41	57	68	36	0	0.000424964	91.6667	16.8224
4A_Locus_19163_Transcript_1/1_Confidence_1.000_Length_356	22.7368	0	0	Inf	DOWN	1	P48974	Avpr1b	Vasopressin V1b receptor OS=Rattus norvegicus GN=Avpr1b PE=2 SV=1	356	425	6	335	190	317	330	18	2.14249e-29	45.3125	92.6966
4A_Locus_19245_Transcript_1/1_Confidence_1.000_Length_679	34.1053	0	0	Inf	DOWN	1	P97881	Muc13	Mucin-13 OS=Rattus norvegicus GN=Muc13 PE=2 SV=1	679	547	308	676	88	198	369	16	5.11346e-11	30.4	54.3446
4A_Locus_19265_Transcript_1/1_Confidence_1.000_Length_346	13.2632	0	0	Inf	DOWN	1	P48442	Casr Gprc2a Pcar1	Extracellular calcium-sensing receptor OS=Rattus norvegicus GN=Casr PE=1 SV=1	346	1079	3	344	563	676	342	0	4.53915e-26	45.614	98.8439
4A_Locus_193_Transcript_462/915_Confidence_1.000_Length_204	1.89474	0	0	Inf	DOWN	1	G3V6P1	NA	Nerve growth factor receptor (TNFR superfamily, member 16) OS=Rattus norvegicus GN=Ngfr PE=4 SV=1	204	425	43	204	18	70	162	1	0.000151261	38.8889	79.4118
4A_Locus_193_Transcript_543/915_Confidence_1.000_Length_356	18.9474	0	0	Inf	DOWN	1	Q6AYK1	Rnps1	RNA-binding protein with serine-rich domain 1 OS=Rattus norvegicus GN=Rnps1 PE=2 SV=1	356	305	129	356	47	127	228	5	1.6519e-05	39.5062	64.0449
4A_Locus_193_Transcript_738/915_Confidence_1.000_Length_239	7.57894	0	0	Inf	DOWN	1	Q9Z0G8	Wipf3 Cr16	WAS/WASL-interacting protein family member 3 OS=Rattus norvegicus GN=Wipf3 PE=1 SV=1	239	485	52	216	182	240	165	4	2.52606e-07	44.0678	69.0377
4A_Locus_19323_Transcript_1/1_Confidence_1.000_Length_256	9.47368	0	0	Inf	DOWN	1	D4A4W8	NA	Protein T OS=Rattus norvegicus GN=T PE=4 SV=1	256	436	77	256	6	65	180	0	7.97406e-22	76.6667	70.3125
4A_Locus_194_Transcript_81/100_Confidence_1.000_Length_246	3.78947	0	0	Inf	DOWN	1	P01681	NA	Ig kappa chain V region S211 OS=Rattus norvegicus PE=1 SV=1	246	109	2	220	35	105	219	2	2.19231e-19	54.7945	89.0244
4A_Locus_194_Transcript_83/100_Confidence_1.000_Length_251	9.47368	0	0	Inf	DOWN	1	P01681	NA	Ig kappa chain V region S211 OS=Rattus norvegicus PE=1 SV=1	251	109	2	229	35	105	228	5	7.01902e-18	51.3158	90.8367
4A_Locus_19450_Transcript_1/2_Confidence_1.000_Length_220	1.89474	0	0	Inf	DOWN	1	Q6TQE1	Zc3h18 Nhn1	Zinc finger CCCH domain-containing protein 18 OS=Rattus norvegicus GN=Zc3h18 PE=1 SV=1	220	947	10	219	397	470	210	8	1.26846e-14	52.6316	95.4545
4A_Locus_19462_Transcript_1/1_Confidence_1.000_Length_217	9.47368	0	0	Inf	DOWN	1	Q9JKS6	Pclo	Protein piccolo OS=Rattus norvegicus GN=Pclo PE=1 SV=1	217	5085	9	209	379	447	201	2	1.77445e-05	33.3333	92.6267
4A_Locus_19468_Transcript_3/4_Confidence_0.286_Length_564	30.3158	0	0	Inf	DOWN	1	Q07310	Nrxn3	Neurexin-3-alpha OS=Rattus norvegicus GN=Nrxn3 PE=1 SV=1	564	1578	371	562	902	966	192	1	0.000167838	32.3077	34.0426
4A_Locus_19472_Transcript_1/4_Confidence_0.400_Length_296	1.89474	0	0	Inf	DOWN	1	P28473	Gabrg3	Gamma-aminobutyric acid receptor subunit gamma-3 OS=Rattus norvegicus GN=Gabrg3 PE=2 SV=1	296	467	80	295	120	191	216	0	9.7607e-36	87.5	72.973
4A_Locus_19493_Transcript_1/1_Confidence_1.000_Length_271	7.57894	0	0	Inf	DOWN	1	Q63410	Otx1	Homeobox protein OTX1 OS=Rattus norvegicus GN=Otx1 PE=2 SV=1	271	355	2	268	225	322	267	9	4.17192e-42	76.5306	98.524
4A_Locus_19548_Transcript_1/1_Confidence_1.000_Length_577	17.0526	0	0	Inf	DOWN	1	D3ZPM7	NA	Protein Adam19 OS=Rattus norvegicus GN=Adam19 PE=4 SV=1	577	920	43	567	402	578	525	2	7.16911e-75	66.6667	90.9879
4A_Locus_19573_Transcript_1/1_Confidence_1.000_Length_439	58.7368	0	0	Inf	DOWN	0.816697	Q5PQQ2	Wbp11 Sipp1	WW domain-binding protein 11 OS=Rattus norvegicus GN=Wbp11 PE=2 SV=1	439	641	16	384	363	475	369	10	0.000103556	29.2683	84.0547
4A_Locus_19600_Transcript_1/1_Confidence_1.000_Length_410	22.7368	0	0	Inf	DOWN	1	Q63246	Foxc2 Hfhbf3	Forkhead box protein C2 (Fragment) OS=Rattus norvegicus GN=Foxc2 PE=3 SV=1	410	101	310	408	69	101	99	0	5.51474e-15	100	24.1463
4A_Locus_19628_Transcript_1/1_Confidence_1.000_Length_985	47.3684	0	0	Inf	DOWN	1	D3ZXM1	NA	A disintegrin-like and metallopeptidase (Reprolysin type) with thrombospondin type 1 motif, 15 (Predicted) OS=Rattus norvegicus GN=Adamts15 PE=4 SV=1	985	950	636	983	311	426	348	2	1.64071e-60	58.9744	35.3299
4A_Locus_19642_Transcript_1/1_Confidence_1.000_Length_506	20.8421	0	0	Inf	DOWN	1	D3ZCK7	NA	Protein Emx2 OS=Rattus norvegicus GN=Emx2 PE=3 SV=1	506	253	73	249	134	192	177	0	2.33225e-20	79.661	34.9802
4A_Locus_19697_Transcript_1/1_Confidence_1.000_Length_258	15.1579	0	0	Inf	DOWN	1	O08816	Wasl	Neural Wiskott-Aldrich syndrome protein OS=Rattus norvegicus GN=Wasl PE=1 SV=2	258	501	25	240	300	385	216	14	1.90222e-07	36.0465	83.7209
4A_Locus_19855_Transcript_2/2_Confidence_1.000_Length_418	15.1579	0	0	Inf	DOWN	1	O08839	Bin1 Amph2 Amphl	Myc box-dependent-interacting protein 1 OS=Rattus norvegicus GN=Bin1 PE=1 SV=1	418	588	208	417	1	71	210	1	1.53306e-23	74.6479	50.2392
4A_Locus_19890_Transcript_4/4_Confidence_0.250_Length_206	17.0526	0	0	Inf	DOWN	1	Q4V8C3	Eml1	Echinoderm microtubule-associated protein-like 1 OS=Rattus norvegicus GN=Eml1 PE=2 SV=2	206	814	8	187	14	72	180	1	1.9046e-15	61.6667	87.3786
4A_Locus_2_Transcript_13/25_Confidence_1.000_Length_209	9.47368	0	0	Inf	DOWN	1	G3V6E1	NA	Myosin-4 OS=Rattus norvegicus GN=Myh4 PE=4 SV=1	209	1942	155	208	1316	1333	54	0	1.02571e-05	83.3333	25.8373
4A_Locus_2_Transcript_14/25_Confidence_1.000_Length_268	3.78947	0	0	Inf	DOWN	1	Q29RW1	Myh4	Myosin-4 OS=Rattus norvegicus GN=Myh4 PE=2 SV=1	268	1939	138	263	1248	1289	126	0	4.35421e-12	76.1905	47.0149
4A_Locus_20062_Transcript_1/1_Confidence_1.000_Length_341	13.2632	0	0	Inf	DOWN	1	Q71F54	Sh3rf1 Posh Sh3md2	E3 ubiquitin-protein ligase SH3RF1 OS=Rattus norvegicus GN=Sh3rf1 PE=1 SV=1	341	894	184	339	1	52	156	0	1.32836e-14	61.5385	45.7478
4A_Locus_20075_Transcript_2/3_Confidence_0.571_Length_594	13.2632	0	0	Inf	DOWN	1	Q9QZM6	Slc24a1 Nckx1	Sodium/potassium/calcium exchanger 1 OS=Rattus norvegicus GN=Slc24a1 PE=2 SV=1	594	1181	282	482	803	868	201	1	6.94901e-10	37.3134	33.8384
4A_Locus_20104_Transcript_1/1_Confidence_1.000_Length_487	24.6316	0	0	Inf	DOWN	1	Q9JKS6	Pclo	Protein piccolo OS=Rattus norvegicus GN=Pclo PE=1 SV=1	487	5085	14	487	881	1065	474	37	1.78912e-30	38.4211	97.3306
4A_Locus_20111_Transcript_1/1_Confidence_1.000_Length_295	9.47368	0	0	Inf	DOWN	1	Q62635	Muc2	Mucin-2 (Fragment) OS=Rattus norvegicus GN=Muc2 PE=1 SV=1	295	1513	3	284	1394	1493	282	6	5.06037e-08	36	95.5932
4A_Locus_20116_Transcript_1/1_Confidence_1.000_Length_309	13.2632	0	0	Inf	DOWN	1	P63251	Kcnj3 Girk1 Kga	G protein-activated inward rectifier potassium channel 1 OS=Rattus norvegicus GN=Kcnj3 PE=2 SV=1	309	501	2	301	383	480	300	2	2.90993e-32	65	97.0874
4A_Locus_20165_Transcript_1/1_Confidence_1.000_Length_259	13.2632	0	0	Inf	DOWN	1	D3ZJC6	NA	Thyroid hormone receptor associated protein 2 (Predicted) OS=Rattus norvegicus GN=Thrap2_predicted PE=4 SV=1	259	1374	6	227	299	372	222	0	1.44985e-31	77.027	85.7143
4A_Locus_20201_Transcript_1/3_Confidence_0.500_Length_300	1.89474	0	0	Inf	DOWN	1	Q6TXG4	NA	LRRGT00035 OS=Rattus norvegicus GN=Dhx8 PE=2 SV=1	300	1210	3	80	154	179	78	0	0.000982742	61.5385	26
4A_Locus_20213_Transcript_1/1_Confidence_1.000_Length_452	18.9474	0	0	Inf	DOWN	1	D3ZTR5	NA	Protein Scand3 OS=Rattus norvegicus GN=Zbed5 PE=4 SV=1	452	757	197	292	200	231	96	0	4.72234e-06	37.5	21.2389
4A_Locus_20391_Transcript_1/1_Confidence_1.000_Length_635	34.1053	0	0	Inf	DOWN	1	D3ZA38	NA	Myosin binding protein C, fast-type (Predicted) OS=Rattus norvegicus GN=Mybpc2 PE=4 SV=1	635	1153	15	587	133	314	573	59	1.78693e-08	25	90.2362
4A_Locus_20416_Transcript_1/1_Confidence_1.000_Length_588	24.6316	0	0	Inf	DOWN	1	Q9QZM5	Abi1	Abl interactor 1 OS=Rattus norvegicus GN=Abi1 PE=2 SV=3	588	476	45	260	13	84	216	0	1.82089e-29	56.9444	36.7347
4A_Locus_20424_Transcript_1/1_Confidence_1.000_Length_505	18.9474	0	0	Inf	DOWN	1	Q5U2X9	NA	Protein Zfp64 OS=Rattus norvegicus GN=Zfp64 PE=2 SV=1	505	678	123	359	283	364	237	9	9.65924e-06	28.2353	46.9307
4A_Locus_20435_Transcript_1/1_Confidence_1.000_Length_358	13.2632	0	0	Inf	DOWN	1	Q6TXI9	NA	LRRGT00010 OS=Rattus norvegicus GN=LOC100362981 PE=4 SV=1	358	103	224	328	64	99	105	1	0.000931605	44.4444	29.3296
4A_Locus_20491_Transcript_1/1_Confidence_1.000_Length_225	9.47368	0	0	Inf	DOWN	1	P33124	Acsl6 Acs2 Facl6	Long-chain-fatty-acid--CoA ligase 6 OS=Rattus norvegicus GN=Acsl6 PE=1 SV=1	225	697	36	224	205	267	189	0	8.76393e-16	50.7937	84
4A_Locus_20555_Transcript_1/1_Confidence_1.000_Length_310	13.2632	0	0	Inf	DOWN	1	D4ADV8	NA	Dishevelled 3, dsh homolog (Drosophila) (Predicted) OS=Rattus norvegicus GN=Dvl3 PE=4 SV=1	310	668	9	308	123	222	300	2	8.4666e-32	73.2673	96.7742
4A_Locus_20614_Transcript_1/1_Confidence_1.000_Length_204	9.47368	0	0	Inf	DOWN	1	Q5FVS2	NA	Kallikrein B, plasma 1 OS=Rattus norvegicus GN=Klkb1 PE=2 SV=1	204	638	4	204	235	302	201	1	5.36742e-10	39.7059	98.5294
4A_Locus_20675_Transcript_1/1_Confidence_1.000_Length_304	5.68421	0	0	Inf	DOWN	1	Q5U2S6	Asb2	Ankyrin repeat and SOCS box protein 2 OS=Rattus norvegicus GN=Asb2 PE=2 SV=1	304	634	10	276	428	516	267	0	1.77389e-21	50.5618	87.8289
4A_Locus_20786_Transcript_1/1_Confidence_1.000_Length_756	37.8947	0	0	Inf	DOWN	1	Q6TXI9	NA	LRRGT00010 OS=Rattus norvegicus GN=LOC100362981 PE=4 SV=1	756	103	378	485	64	99	108	0	2.42208e-05	47.2222	14.2857
4A_Locus_20900_Transcript_1/4_Confidence_0.571_Length_356	9.47368	0	0	Inf	DOWN	1	B5DF75	NA	Protein Smoc2 OS=Rattus norvegicus GN=Smoc2 PE=2 SV=1	356	447	4	150	121	169	147	0	9.6619e-14	57.1429	41.2921
4A_Locus_21005_Transcript_1/1_Confidence_1.000_Length_205	3.78947	0	0	Inf	DOWN	1	Q63118	Calcrl Cgrpr	Calcitonin gene-related peptide type 1 receptor OS=Rattus norvegicus GN=Calcrl PE=2 SV=1	205	464	3	203	248	314	201	0	5.90681e-33	91.0448	98.0488
4A_Locus_21024_Transcript_1/1_Confidence_1.000_Length_878	72	0	0	Inf	DOWN	0.615593	Q63645	F2rl1 Par2	Proteinase-activated receptor 2 OS=Rattus norvegicus GN=F2rl1 PE=1 SV=1	878	397	7	156	74	123	150	0	5.51709e-07	42	17.0843
4A_Locus_21048_Transcript_1/2_Confidence_1.000_Length_1232	90.9473	0	0	Inf	DOWN	0.409185	G3V8Q2	NA	Alpha-internexin OS=Rattus norvegicus GN=Ina PE=3 SV=1	1232	506	215	1225	150	505	1011	23	1.25751e-98	55.0279	82.0617
4A_Locus_21048_Transcript_2/2_Confidence_1.000_Length_906	68.2105	0	0	Inf	DOWN	0.667065	G3V8Q2	NA	Alpha-internexin OS=Rattus norvegicus GN=Ina PE=3 SV=1	906	506	165	899	150	397	735	3	8.69454e-88	64.9194	81.1258
4A_Locus_21191_Transcript_1/1_Confidence_1.000_Length_269	7.57894	0	0	Inf	DOWN	1	Q6QI75	NA	LRRG00133 OS=Rattus norvegicus GN=Wdr55 PE=2 SV=1	269	872	18	182	272	321	165	5	0.000114574	41.8182	61.3383
4A_Locus_21196_Transcript_1/1_Confidence_1.000_Length_218	7.57894	0	0	Inf	DOWN	1	D3ZW66	NA	Protein Sgsm2 OS=Rattus norvegicus GN=Sgsm2 PE=4 SV=1	218	1005	2	217	201	271	216	1	1.14219e-20	69.4444	99.0826
4A_Locus_21201_Transcript_1/1_Confidence_1.000_Length_270	5.68421	0	0	Inf	DOWN	1	P35289	Rab15	Ras-related protein Rab-15 OS=Rattus norvegicus GN=Rab15 PE=2 SV=1	270	212	65	223	161	212	159	1	1.70812e-08	52.8302	58.8889
4A_Locus_21220_Transcript_1/1_Confidence_1.000_Length_286	9.47368	0	0	Inf	DOWN	1	D3ZM89	NA	Hepatocyte nuclear factor 6 OS=Rattus norvegicus GN=Onecut1 PE=3 SV=1	286	491	92	133	119	132	42	0	1.42368e-05	64.2857	14.6853
4A_Locus_21277_Transcript_1/1_Confidence_1.000_Length_250	11.3684	0	0	Inf	DOWN	1	Q71LX6	Xirp2 Cmya3 Xin2	Xin actin-binding repeat-containing protein 2 OS=Rattus norvegicus GN=Xirp2 PE=2 SV=1	250	3302	3	245	878	958	243	0	1.51463e-20	54.321	97.2
4A_Locus_21427_Transcript_2/3_Confidence_0.750_Length_300	3.78947	0	0	Inf	DOWN	1	B1WC54	NA	Ccne1 protein OS=Rattus norvegicus GN=Ccne1 PE=2 SV=1	300	411	199	252	204	221	54	0	6.47486e-07	77.7778	18
4A_Locus_21468_Transcript_3/15_Confidence_1.000_Length_264	7.57894	0	0	Inf	DOWN	1	Q6P7B0	Wars	Tryptophan--tRNA ligase, cytoplasmic OS=Rattus norvegicus GN=Wars PE=1 SV=2	264	481	1	51	129	145	51	0	0.00015	94.1176	19.3182
4A_Locus_21657_Transcript_12/12_Confidence_0.330_Length_593	1.89474	0	0	Inf	DOWN	1	D4A516	NA	Protein Znf287 OS=Rattus norvegicus GN=Zfp287 PE=4 SV=1	593	762	38	412	413	538	375	1	1.53657e-27	43.6508	63.2378
4A_Locus_21700_Transcript_5/8_Confidence_0.348_Length_211	11.3684	0	0	Inf	DOWN	1	Q5PQR4	Rsrc2	Arginine/serine-rich coiled-coil protein 2 OS=Rattus norvegicus GN=Rsrc2 PE=2 SV=1	211	376	3	203	51	117	201	0	1.61236e-06	32.8358	95.2607
4A_Locus_21700_Transcript_6/8_Confidence_0.174_Length_382	26.5263	0	0	Inf	DOWN	1	Q499U7	NA	Protein Fcgbpl1 (Fragment) OS=Rattus norvegicus GN=Fcgbpl1 PE=2 SV=1	382	1914	33	302	1469	1554	270	4	6.11797e-07	32.2222	70.6806
4A_Locus_21849_Transcript_4/12_Confidence_0.157_Length_355	1.89474	0	0	Inf	DOWN	1	P29315	Rnh1 Rnh	Ribonuclease inhibitor OS=Rattus norvegicus GN=Rnh1 PE=1 SV=2	355	456	4	270	26	144	267	32	2.90912e-10	35	75.2113
4A_Locus_21892_Transcript_1/1_Confidence_1.000_Length_327	3.78947	0	0	Inf	DOWN	1	Q4FZU8	Fam65a	Protein FAM65A OS=Rattus norvegicus GN=Fam65a PE=2 SV=2	327	1217	49	294	573	649	246	11	0.000446209	45.8824	75.2294
4A_Locus_21928_Transcript_1/1_Confidence_1.000_Length_599	53.0526	0	0	Inf	DOWN	0.910089	P08290	Asgr2 Asgr-2	Asialoglycoprotein receptor 2 OS=Rattus norvegicus GN=Asgr2 PE=1 SV=4	599	301	217	522	227	290	306	38	4.89982e-05	28.4314	51.0851
4A_Locus_21956_Transcript_1/1_Confidence_1.000_Length_320	20.8421	0	0	Inf	DOWN	1	Q8K5B0	NA	P-selectin glycoprotein ligand OS=Rattus norvegicus GN=Selplg PE=4 SV=1	320	420	26	283	152	241	258	6	5.13203e-08	31.8681	80.625
4A_Locus_22067_Transcript_1/1_Confidence_1.000_Length_381	17.0526	0	0	Inf	DOWN	1	O08722	Unc5b Unc5h2	Netrin receptor UNC5B OS=Rattus norvegicus GN=Unc5b PE=1 SV=1	381	945	2	379	126	251	378	0	4.31382e-61	81.746	99.2126
4A_Locus_22115_Transcript_1/6_Confidence_0.529_Length_224	7.57894	0	0	Inf	DOWN	1	Q2Q0I9	Fndc1 Ags8	Fibronectin type III domain-containing protein 1 OS=Rattus norvegicus GN=Fndc1 PE=2 SV=2	224	1779	31	216	1337	1396	186	2	1.22575e-09	54.8387	83.0357
4A_Locus_22186_Transcript_2/2_Confidence_1.000_Length_715	28.421	0	0	Inf	DOWN	1	P29534	Vcam1 Vcam-1	Vascular cell adhesion protein 1 OS=Rattus norvegicus GN=Vcam1 PE=2 SV=1	715	739	88	498	572	717	411	25	7.71247e-06	28.5714	57.4825
4A_Locus_2220_Transcript_3/5_Confidence_0.167_Length_502	20.8421	0	0	Inf	DOWN	1	P61149	Fgf1 Fgf-1 Fgfa	Fibroblast growth factor 1 OS=Rattus norvegicus GN=Fgf1 PE=1 SV=1	502	155	141	326	1	63	186	1	1.58208e-05	38.0952	37.0518
4A_Locus_22235_Transcript_1/1_Confidence_1.000_Length_202	3.78947	0	0	Inf	DOWN	1	Q62666	Slc18a3 Vacht Vat	Vesicular acetylcholine transporter OS=Rattus norvegicus GN=Slc18a3 PE=2 SV=2	202	530	1	201	304	370	201	0	6.9937e-26	71.6418	99.505
4A_Locus_22243_Transcript_3/3_Confidence_0.778_Length_214	1.89474	0	0	Inf	DOWN	1	Q6MG75	NA	RCG38266, isoform CRA_a OS=Rattus norvegicus GN=Rdbp PE=2 SV=1	214	369	17	163	193	241	147	0	9.07112e-18	71.4286	68.6916
4A_Locus_22260_Transcript_1/1_Confidence_1.000_Length_444	20.8421	0	0	Inf	DOWN	1	G3V6P7	NA	Myosin, heavy polypeptide 9, non-muscle OS=Rattus norvegicus GN=Myh9 PE=4 SV=1	444	1960	1	438	1146	1291	438	0	7.07849e-49	62.3288	98.6486
4A_Locus_22287_Transcript_1/1_Confidence_1.000_Length_223	5.68421	0	0	Inf	DOWN	1	D4A409	NA	Laminin, alpha 1 OS=Rattus norvegicus GN=Lama1 PE=2 SV=1	223	3083	49	216	935	990	168	0	3.21818e-18	57.1429	75.3363
4A_Locus_22325_Transcript_1/4_Confidence_0.200_Length_538	18.9474	0	0	Inf	DOWN	1	Q63016	Slc7a5 Mpe16 Ta1	Large neutral amino acids transporter small subunit 1 OS=Rattus norvegicus GN=Slc7a5 PE=1 SV=2	538	512	16	186	320	376	171	0	0.000585718	40.3509	31.7844
4A_Locus_22350_Transcript_1/1_Confidence_1.000_Length_256	3.78947	0	0	Inf	DOWN	1	Q5QD19	NA	RCG42125 OS=Rattus norvegicus GN=Taar7e PE=3 SV=1	256	358	1	255	266	354	255	4	1.45659e-15	44.9438	99.6094
4A_Locus_22459_Transcript_2/6_Confidence_0.583_Length_817	30.3158	0	0	Inf	DOWN	1	Q63767	Bcar1 Cas Crkas	Breast cancer anti-estrogen resistance protein 1 OS=Rattus norvegicus GN=Bcar1 PE=1 SV=1	817	968	295	801	309	479	507	30	1.19026e-08	28.6486	62.0563
4A_Locus_22474_Transcript_1/1_Confidence_1.000_Length_216	3.78947	0	0	Inf	DOWN	1	Q6TXI9	NA	LRRGT00010 OS=Rattus norvegicus GN=LOC100362981 PE=4 SV=1	216	103	96	203	60	95	108	0	1.1475e-12	72.2222	50
4A_Locus_22594_Transcript_1/1_Confidence_1.000_Length_227	7.57894	0	0	Inf	DOWN	1	G3V703	NA	Protein unc-13 homolog D OS=Rattus norvegicus GN=Unc13d PE=4 SV=1	227	1088	1	225	914	988	225	0	2.81269e-14	50.6667	99.1189
4A_Locus_22597_Transcript_2/3_Confidence_0.500_Length_562	20.8421	0	0	Inf	DOWN	1	Q499U7	NA	Protein Fcgbpl1 (Fragment) OS=Rattus norvegicus GN=Fcgbpl1 PE=2 SV=1	562	1914	1	558	381	542	558	26	2.24745e-33	36.8984	99.2883
4A_Locus_22597_Transcript_3/3_Confidence_0.750_Length_559	22.7368	0	0	Inf	DOWN	1	Q499U7	NA	Protein Fcgbpl1 (Fragment) OS=Rattus norvegicus GN=Fcgbpl1 PE=2 SV=1	559	1914	43	555	396	542	513	26	3.32409e-29	35.4651	91.771
4A_Locus_2270_Transcript_1/10_Confidence_0.100_Length_326	20.8421	0	0	Inf	DOWN	1	P11506	Atp2b2	Plasma membrane calcium-transporting ATPase 2 OS=Rattus norvegicus GN=Atp2b2 PE=2 SV=2	326	1243	3	326	1089	1196	324	0	8.07709e-38	73.1481	99.3865
4A_Locus_22898_Transcript_1/1_Confidence_1.000_Length_264	17.0526	0	0	Inf	DOWN	1	Q7TMB0	Lppr3 Prg-2 Prg2	Lipid phosphate phosphatase-related protein type 3 OS=Rattus norvegicus GN=Lppr3 PE=2 SV=1	264	716	2	250	332	407	249	9	3.68638e-19	60.7143	94.3182
4A_Locus_22942_Transcript_1/1_Confidence_1.000_Length_270	1.89474	0	0	Inf	DOWN	1	P01681	NA	Ig kappa chain V region S211 OS=Rattus norvegicus PE=1 SV=1	270	109	5	94	54	83	90	0	1.08708e-08	60	33.3333
4A_Locus_22951_Transcript_1/1_Confidence_1.000_Length_251	3.78947	0	0	Inf	DOWN	1	Q5M854	Mgat4a	Alpha-1,3-mannosyl-glycoprotein 4-beta-N-acetylglucosaminyltransferase A OS=Rattus norvegicus GN=Mgat4a PE=2 SV=1	251	526	2	124	481	521	123	0	5.57442e-07	48.7805	49.004
4A_Locus_22988_Transcript_1/1_Confidence_1.000_Length_264	3.78947	0	0	Inf	DOWN	1	Q05175	Basp1 Nap22	Brain acid soluble protein 1 OS=Rattus norvegicus GN=Basp1 PE=1 SV=2	264	220	9	233	49	140	225	17	0.000746234	35.8696	85.2273
4A_Locus_23220_Transcript_1/6_Confidence_0.294_Length_585	17.0526	0	0	Inf	DOWN	1	Q6TXI9	NA	LRRGT00010 OS=Rattus norvegicus GN=LOC100362981 PE=4 SV=1	585	103	262	399	60	95	138	10	1.01611e-07	52.1739	23.5897
4A_Locus_23229_Transcript_1/1_Confidence_1.000_Length_341	13.2632	0	0	Inf	DOWN	1	Q66HS9	NA	Monocarboxylate transporter 2 OS=Rattus norvegicus GN=Slc16a7 PE=2 SV=1	341	489	38	340	319	421	303	2	3.86494e-14	37.8641	88.8563
4A_Locus_23240_Transcript_1/1_Confidence_1.000_Length_292	11.3684	0	0	Inf	DOWN	1	P60756	Mdga2 Mamdc1	MAM domain-containing glycosylphosphatidylinositol anchor protein 2 OS=Rattus norvegicus GN=Mdga2 PE=2 SV=1	292	949	1	285	110	204	285	0	1.11692e-39	76.8421	97.6027
4A_Locus_2325_Transcript_2/2_Confidence_1.000_Length_243	11.3684	0	0	Inf	DOWN	1	Q9JKS6	Pclo	Protein piccolo OS=Rattus norvegicus GN=Pclo PE=1 SV=1	243	5085	12	242	379	455	231	0	2.52011e-07	31.1688	95.0617
4A_Locus_23361_Transcript_1/1_Confidence_1.000_Length_383	18.9474	0	0	Inf	DOWN	1	Q923Y9	Taar1 Ta1 Tar1 Trar1	Trace amine-associated receptor 1 OS=Rattus norvegicus GN=Taar1 PE=2 SV=1	383	332	68	349	177	269	282	1	3.82228e-09	27.6596	73.6292
4A_Locus_23362_Transcript_1/1_Confidence_1.000_Length_391	24.6316	0	0	Inf	DOWN	1	Q9ESR9	Abca2 Abc2	ATP-binding cassette sub-family A member 2 OS=Rattus norvegicus GN=Abca2 PE=1 SV=1	391	2434	2	361	813	936	360	4	9.70984e-19	32.2581	92.0716
4A_Locus_23389_Transcript_3/5_Confidence_0.481_Length_472	11.3684	0	0	Inf	DOWN	1	Q9JKS6	Pclo	Protein piccolo OS=Rattus norvegicus GN=Pclo PE=1 SV=1	472	5085	7	459	347	505	453	14	2.05074e-12	32.0988	95.9746
4A_Locus_23410_Transcript_1/1_Confidence_1.000_Length_301	1.89474	0	0	Inf	DOWN	1	Q6TXI9	NA	LRRGT00010 OS=Rattus norvegicus GN=LOC100362981 PE=4 SV=1	301	103	62	211	59	98	150	10	7.00915e-10	56	49.8339
4A_Locus_23426_Transcript_1/1_Confidence_1.000_Length_251	7.57894	0	0	Inf	DOWN	1	P35563	Htr3a 5ht3 Htr3	5-hydroxytryptamine receptor 3A OS=Rattus norvegicus GN=Htr3a PE=1 SV=2	251	483	26	250	277	348	225	3	7.77846e-09	37.3333	89.6414
4A_Locus_23452_Transcript_1/1_Confidence_1.000_Length_240	5.68421	0	0	Inf	DOWN	1	P62632	Eef1a2 Eef1al Stn Stnl	Elongation factor 1-alpha 2 OS=Rattus norvegicus GN=Eef1a2 PE=2 SV=1	240	463	13	222	394	462	210	1	5.79634e-12	47.1429	87.5
4A_Locus_23514_Transcript_1/1_Confidence_1.000_Length_380	11.3684	0	0	Inf	DOWN	1	Q7TQ10	NA	Aa1027 OS=Rattus norvegicus GN=Sec61gl PE=2 SV=1	380	135	144	245	100	133	102	0	0.00063311	52.9412	26.8421
4A_Locus_23664_Transcript_1/1_Confidence_1.000_Length_318	17.0526	0	0	Inf	DOWN	1	G3V6L7	NA	Potassium voltage-gated channel subfamily A member 4 OS=Rattus norvegicus GN=Kcna4 PE=3 SV=1	318	654	5	313	140	246	309	8	6.23112e-38	70.6422	97.1698
4A_Locus_23725_Transcript_2/3_Confidence_0.786_Length_288	1.89474	0	0	Inf	DOWN	1	Q5U317	Fip1l1	Pre-mRNA 3'-end-processing factor FIP1 OS=Rattus norvegicus GN=Fip1l1 PE=1 SV=1	288	536	67	168	413	446	102	0	0.000990018	50	35.4167
4A_Locus_23725_Transcript_3/3_Confidence_0.857_Length_265	1.89474	0	0	Inf	DOWN	1	Q5U317	Fip1l1	Pre-mRNA 3'-end-processing factor FIP1 OS=Rattus norvegicus GN=Fip1l1 PE=1 SV=1	265	536	67	168	413	446	102	0	0.00097227	50	38.4906
4A_Locus_23835_Transcript_1/1_Confidence_1.000_Length_210	5.68421	0	0	Inf	DOWN	1	Q2A865	Slc6a19 B0at1	Sodium-dependent neutral amino acid transporter B(0)AT1 OS=Rattus norvegicus GN=Slc6a19 PE=2 SV=2	210	634	100	210	160	196	111	0	5.3427e-10	56.7568	52.8571
4A_Locus_2385_Transcript_18/99_Confidence_1.000_Length_313	1.89474	0	0	Inf	DOWN	1	Q6QI43	NA	LRRGT00165 OS=Rattus norvegicus GN=LOC498826 PE=2 SV=1	313	240	5	91	158	186	87	0	0.000255426	55.1724	27.7955
4A_Locus_23901_Transcript_1/1_Confidence_1.000_Length_627	30.3158	0	0	Inf	DOWN	1	Q62635	Muc2	Mucin-2 (Fragment) OS=Rattus norvegicus GN=Muc2 PE=1 SV=1	627	1513	423	623	667	733	201	0	8.35564e-11	38.806	32.0574
4A_Locus_23980_Transcript_1/1_Confidence_1.000_Length_479	20.8421	0	0	Inf	DOWN	1	P18916	Chrng Achrg	Acetylcholine receptor subunit gamma OS=Rattus norvegicus GN=Chrng PE=2 SV=2	479	519	1	474	107	264	474	0	1.81811e-64	65.1899	98.9562
4A_Locus_23993_Transcript_1/1_Confidence_1.000_Length_258	13.2632	0	0	Inf	DOWN	1	Q6XCE7	NA	G protein-coupled receptor 34 OS=Rattus norvegicus GN=Cask PE=2 SV=1	258	373	2	220	40	112	219	0	7.46349e-20	52.0548	84.8837
4A_Locus_24065_Transcript_1/1_Confidence_1.000_Length_322	18.9474	0	0	Inf	DOWN	1	D3ZAG0	NA	Sema domain, transmembrane domain (TM), and cytoplasmic domain, (Semaphorin) 6A (Predicted), isoform CRA_a OS=Rattus norvegicus GN=Sema6a_predicted PE=4 SV=1	322	1031	4	321	262	367	318	0	1.24636e-46	76.4151	98.7578
4A_Locus_24089_Transcript_1/1_Confidence_1.000_Length_282	3.78947	0	0	Inf	DOWN	1	Q6TXI9	NA	LRRGT00010 OS=Rattus norvegicus GN=LOC100362981 PE=4 SV=1	282	103	187	282	65	96	96	0	2.06962e-09	65.625	34.0426
4A_Locus_24115_Transcript_1/1_Confidence_1.000_Length_245	11.3684	0	0	Inf	DOWN	1	Q9JKS6	Pclo	Protein piccolo OS=Rattus norvegicus GN=Pclo PE=1 SV=1	245	5085	3	233	379	455	231	0	3.63043e-06	29.8701	94.2857
4A_Locus_24154_Transcript_1/1_Confidence_1.000_Length_381	22.7368	0	0	Inf	DOWN	1	B7X946	NA	Melatonin receptor 1B OS=Rattus norvegicus GN=Mtnr1b PE=2 SV=1	381	364	3	209	25	91	207	2	3.57838e-15	57.971	54.3307
4A_Locus_24180_Transcript_1/1_Confidence_1.000_Length_251	3.78947	0	0	Inf	DOWN	1	A7UGJ1	NA	Glial cell line derived neurotrophic factor OS=Rattus norvegicus GN=Gdnf PE=2 SV=1	251	211	70	249	88	140	180	7	5.57442e-07	40	71.7131
4A_Locus_24335_Transcript_1/1_Confidence_1.000_Length_463	30.3158	0	0	Inf	DOWN	1	Q6TXI9	NA	LRRGT00010 OS=Rattus norvegicus GN=LOC100362981 PE=4 SV=1	463	103	128	232	60	94	105	0	4.68276e-06	48.5714	22.6782
4A_Locus_24438_Transcript_1/1_Confidence_1.000_Length_260	9.47368	0	0	Inf	DOWN	1	P35400	Grm7 Gprc1g Mglur7	Metabotropic glutamate receptor 7 OS=Rattus norvegicus GN=Grm7 PE=1 SV=1	260	915	2	109	882	915	108	2	1.31733e-08	75	41.5385
4A_Locus_24518_Transcript_1/1_Confidence_1.000_Length_209	3.78947	0	0	Inf	DOWN	1	Q66HE2	Slc16a13 Mct13	Monocarboxylate transporter 13 OS=Rattus norvegicus GN=Slc16a13 PE=2 SV=1	209	428	44	208	24	78	165	0	1.1166e-07	45.4545	78.9474
4A_Locus_24542_Transcript_3/6_Confidence_0.417_Length_518	9.47368	0	0	Inf	DOWN	1	Q9JKS6	Pclo	Protein piccolo OS=Rattus norvegicus GN=Pclo PE=1 SV=1	518	5085	62	478	374	515	417	11	1.21818e-11	26.7123	80.5019
4A_Locus_24542_Transcript_5/6_Confidence_0.556_Length_711	64.421	0	0	Inf	DOWN	0.727093	Q9JKS6	Pclo	Protein piccolo OS=Rattus norvegicus GN=Pclo PE=1 SV=1	711	5085	39	674	278	489	636	10	1.47769e-17	26.2673	89.4515
4A_Locus_24550_Transcript_1/1_Confidence_1.000_Length_267	7.57894	0	0	Inf	DOWN	1	Q8VHZ4	Pnma1 Ma1	Paraneoplastic antigen Ma1 homolog OS=Rattus norvegicus GN=Pnma1 PE=2 SV=1	267	353	37	240	163	230	204	2	3.93786e-05	36.2319	76.4045
4A_Locus_24578_Transcript_3/6_Confidence_0.353_Length_222	3.78947	0	0	Inf	DOWN	1	Q5M881	NA	Protein Zfp105 OS=Rattus norvegicus GN=Zfp105 PE=2 SV=1	222	524	3	176	186	243	174	0	1.6605e-06	36.2069	78.3784
4A_Locus_24578_Transcript_6/6_Confidence_0.765_Length_221	1.89474	0	0	Inf	DOWN	1	Q5M881	NA	Protein Zfp105 OS=Rattus norvegicus GN=Zfp105 PE=2 SV=1	221	524	3	215	186	256	213	0	1.89546e-10	36.6197	96.3801
4A_Locus_24600_Transcript_1/1_Confidence_1.000_Length_639	41.6842	0	0	Inf	DOWN	1	D3ZXG0	NA	Protein Dysfip1 OS=Rattus norvegicus GN=Ppp1r27 PE=4 SV=1	639	154	490	597	114	149	108	0	3.2068e-05	50	16.9014
4A_Locus_24812_Transcript_1/1_Confidence_1.000_Length_201	7.57894	0	0	Inf	DOWN	1	D3ZXM1	NA	A disintegrin-like and metallopeptidase (Reprolysin type) with thrombospondin type 1 motif, 15 (Predicted) OS=Rattus norvegicus GN=Adamts15 PE=4 SV=1	201	950	1	201	583	649	201	0	2.49322e-15	47.7612	100
4A_Locus_24912_Transcript_1/1_Confidence_1.000_Length_908	75.7894	0	0	Inf	DOWN	0.559868	P26794	Pim1 Pim-1	Serine/threonine-protein kinase pim-1 OS=Rattus norvegicus GN=Pim1 PE=1 SV=1	908	313	3	554	64	238	552	9	1.1912e-28	39.1304	60.793
4A_Locus_24917_Transcript_1/4_Confidence_0.588_Length_220	3.78947	0	0	Inf	DOWN	1	Q6TXI9	NA	LRRGT00010 OS=Rattus norvegicus GN=LOC100362981 PE=4 SV=1	220	103	74	181	60	95	108	0	1.14727e-15	77.7778	49.0909
4A_Locus_24938_Transcript_1/1_Confidence_1.000_Length_427	30.3158	0	0	Inf	DOWN	1	Q9Z0G8	Wipf3 Cr16	WAS/WASL-interacting protein family member 3 OS=Rattus norvegicus GN=Wipf3 PE=1 SV=1	427	485	11	157	176	224	147	0	4.42734e-05	36.7347	34.4262
4A_Locus_24976_Transcript_1/1_Confidence_1.000_Length_322	15.1579	0	0	Inf	DOWN	1	Q6TXI9	NA	LRRGT00010 OS=Rattus norvegicus GN=LOC100362981 PE=4 SV=1	322	103	128	241	67	96	114	10	0.000343375	48.7179	35.4037
4A_Locus_25020_Transcript_1/1_Confidence_1.000_Length_543	9.47368	0	0	Inf	DOWN	1	Q5PQQ0	NA	Protocadherin gamma subfamily B, 7 OS=Rattus norvegicus GN=Pcdhgb7 PE=2 SV=1	543	931	2	367	115	236	366	0	1.7711e-31	45.9016	67.4033
4A_Locus_25091_Transcript_1/1_Confidence_1.000_Length_328	7.57894	0	0	Inf	DOWN	1	D3ZYE3	NA	Protein Dsel OS=Rattus norvegicus GN=Dsel PE=4 SV=1	328	1208	3	323	150	256	321	0	6.62282e-32	57.0093	97.8659
4A_Locus_25100_Transcript_1/4_Confidence_0.658_Length_513	39.7895	0	0	Inf	DOWN	1	Q9JKS6	Pclo	Protein piccolo OS=Rattus norvegicus GN=Pclo PE=1 SV=1	513	5085	7	459	281	455	453	30	2.42533e-12	29.2135	88.3041
4A_Locus_25121_Transcript_1/1_Confidence_1.000_Length_447	22.7368	0	0	Inf	DOWN	1	P29994	Itpr1 Insp3r	Inositol 1,4,5-trisphosphate receptor type 1 OS=Rattus norvegicus GN=Itpr1 PE=1 SV=2	447	2750	1	447	160	308	447	0	1.38755e-84	95.302	100
4A_Locus_25128_Transcript_2/10_Confidence_0.188_Length_209	5.68421	0	0	Inf	DOWN	1	A5GZY2	NA	Arg3.1/Arc mRNA-binding zinc finger protein OS=Rattus norvegicus GN=Zinki PE=2 SV=1	209	463	97	204	297	332	108	0	3.14071e-18	66.6667	51.6746
4A_Locus_25128_Transcript_5/10_Confidence_0.344_Length_292	1.89474	0	0	Inf	DOWN	1	Q9Z2K3	Znf394 Rlzfy Zfp94 Zfp99	Zinc finger protein 394 OS=Rattus norvegicus GN=Znf394 PE=2 SV=1	292	536	94	216	326	366	123	0	1.60894e-16	53.6585	42.1233
4A_Locus_25128_Transcript_6/10_Confidence_0.375_Length_270	1.89474	0	0	Inf	DOWN	1	A5GZY2	NA	Arg3.1/Arc mRNA-binding zinc finger protein OS=Rattus norvegicus GN=Zinki PE=2 SV=1	270	463	136	267	289	332	132	0	2.36163e-27	72.7273	48.8889
4A_Locus_25173_Transcript_1/1_Confidence_1.000_Length_337	15.1579	0	0	Inf	DOWN	1	Q9ESR9	Abca2 Abc2	ATP-binding cassette sub-family A member 2 OS=Rattus norvegicus GN=Abca2 PE=1 SV=1	337	2434	5	334	2029	2135	330	5	4.4126e-23	46.8468	97.9228
4A_Locus_25175_Transcript_1/1_Confidence_1.000_Length_258	9.47368	0	0	Inf	DOWN	1	Q6TXI9	NA	LRRGT00010 OS=Rattus norvegicus GN=LOC100362981 PE=4 SV=1	258	103	191	256	80	103	66	2	3.59604e-06	70.8333	25.5814
4A_Locus_25182_Transcript_1/1_Confidence_1.000_Length_237	1.89474	0	0	Inf	DOWN	1	D4A3W6	NA	Dual specificity phosphatase 16 (Predicted) OS=Rattus norvegicus GN=Dusp16 PE=4 SV=1	237	661	5	232	358	428	228	7	3.65622e-06	40.2597	96.2025
4A_Locus_25211_Transcript_1/1_Confidence_1.000_Length_444	13.2632	0	0	Inf	DOWN	1	Q6S398	NA	Plectin 8 OS=Rattus norvegicus GN=Plec PE=2 SV=1	444	4545	48	344	1346	1445	297	1	2.58118e-19	46	66.8919
4A_Locus_25242_Transcript_1/1_Confidence_1.000_Length_398	17.0526	0	0	Inf	DOWN	1	Q2VWP9	Prtg	Protogenin OS=Rattus norvegicus GN=Prtg PE=2 SV=1	398	1193	224	388	39	93	165	0	2.18625e-13	56.3636	41.4573
4A_Locus_25245_Transcript_1/1_Confidence_1.000_Length_207	1.89474	0	0	Inf	DOWN	1	Q62876	Syngr1	Synaptogyrin-1 OS=Rattus norvegicus GN=Syngr1 PE=2 SV=1	207	234	13	207	140	208	195	4	3.03374e-13	52.1739	94.2029
4A_Locus_25258_Transcript_2/2_Confidence_1.000_Length_681	43.5789	0	0	Inf	DOWN	1	O08816	Wasl	Neural Wiskott-Aldrich syndrome protein OS=Rattus norvegicus GN=Wasl PE=1 SV=2	681	501	7	327	273	373	321	14	4.18081e-06	31.5315	47.1366
4A_Locus_25293_Transcript_1/1_Confidence_1.000_Length_255	11.3684	0	0	Inf	DOWN	1	G3V877	NA	LIM homeobox transcription factor 1 beta OS=Rattus norvegicus GN=Lmx1b PE=3 SV=1	255	372	2	187	209	272	186	2	4.09564e-26	90.625	72.9412
4A_Locus_25391_Transcript_1/1_Confidence_1.000_Length_265	11.3684	0	0	Inf	DOWN	1	G3V6P7	NA	Myosin, heavy polypeptide 9, non-muscle OS=Rattus norvegicus GN=Myh9 PE=4 SV=1	265	1960	1	177	1	57	177	2	2.23108e-16	62.7119	66.7925
4A_Locus_25525_Transcript_3/3_Confidence_0.579_Length_203	1.89474	0	0	Inf	DOWN	1	A1L1L7	Znf426 Zfp426	Zinc finger protein 426 OS=Rattus norvegicus GN=Znf426 PE=2 SV=1	203	553	21	137	442	480	117	0	4.11916e-10	53.8462	57.6355
4A_Locus_25530_Transcript_1/1_Confidence_1.000_Length_229	1.89474	0	0	Inf	DOWN	1	Q6TXI9	NA	LRRGT00010 OS=Rattus norvegicus GN=LOC100362981 PE=4 SV=1	229	103	120	227	60	95	108	0	6.9279e-13	77.7778	47.1616
4A_Locus_25548_Transcript_2/3_Confidence_0.500_Length_208	1.89474	0	0	Inf	DOWN	1	Q6TXI9	NA	LRRGT00010 OS=Rattus norvegicus GN=LOC100362981 PE=4 SV=1	208	103	13	135	62	98	123	4	3.13943e-10	60.9756	59.1346
4A_Locus_25585_Transcript_1/1_Confidence_1.000_Length_1435	161.053	0	0	Inf	DOWN	0.0921267	P20611	Acp2	Lysosomal acid phosphatase OS=Rattus norvegicus GN=Acp2 PE=1 SV=1	1435	423	294	1409	39	405	1116	5	3.37312e-90	44.8925	77.77
4A_Locus_25597_Transcript_1/1_Confidence_1.000_Length_210	1.89474	0	0	Inf	DOWN	1	Q8VHW9	Cacng4	Voltage-dependent calcium channel gamma-4 subunit OS=Rattus norvegicus GN=Cacng4 PE=1 SV=1	210	327	1	210	16	84	210	1	1.39947e-26	72.8571	100
4A_Locus_25669_Transcript_1/1_Confidence_1.000_Length_391	9.47368	0	0	Inf	DOWN	1	Q63262	Pou3f3 Brn-1 Brn1 Rhs2	POU domain, class 3, transcription factor 3 OS=Rattus norvegicus GN=Pou3f3 PE=1 SV=2	391	497	224	370	135	181	147	2	9.7153e-07	42.8571	37.5959
4A_Locus_25674_Transcript_2/4_Confidence_0.273_Length_234	7.57894	0	0	Inf	DOWN	1	Q6TXI9	NA	LRRGT00010 OS=Rattus norvegicus GN=LOC100362981 PE=4 SV=1	234	103	74	190	59	95	117	2	3.2031e-10	64.1026	50
4A_Locus_25769_Transcript_1/2_Confidence_1.000_Length_521	28.421	0	0	Inf	DOWN	1	D3ZWR4	NA	Copine VII (Predicted), isoform CRA_b OS=Rattus norvegicus GN=Cpne7 PE=4 SV=1	521	486	21	302	208	281	282	20	1.89295e-28	60.6383	54.1267
4A_Locus_25840_Transcript_1/1_Confidence_1.000_Length_249	3.78947	0	0	Inf	DOWN	1	P20850	Col9a1	Collagen alpha-1(IX) chain (Fragment) OS=Rattus norvegicus GN=Col9a1 PE=2 SV=1	249	325	150	248	281	313	99	0	2.67978e-09	63.6364	39.759
4A_Locus_25863_Transcript_2/4_Confidence_0.286_Length_377	9.47368	0	0	Inf	DOWN	1	Q6TXI9	NA	LRRGT00010 OS=Rattus norvegicus GN=LOC100362981 PE=4 SV=1	377	103	306	353	78	93	48	0	8.62888e-06	100	12.7321
4A_Locus_26026_Transcript_1/1_Confidence_1.000_Length_343	15.1579	0	0	Inf	DOWN	1	Q6TXI9	NA	LRRGT00010 OS=Rattus norvegicus GN=LOC100362981 PE=4 SV=1	343	103	4	153	60	99	150	10	3.15808e-11	62	43.7318
4A_Locus_26068_Transcript_3/4_Confidence_0.556_Length_336	1.89474	0	0	Inf	DOWN	1	Q6TXI9	NA	LRRGT00010 OS=Rattus norvegicus GN=LOC100362981 PE=4 SV=1	336	103	48	155	60	95	108	0	1.52232e-12	72.2222	32.1429
4A_Locus_26099_Transcript_1/1_Confidence_1.000_Length_269	11.3684	0	0	Inf	DOWN	1	P51842	Gucy2f Guc2f	Retinal guanylyl cyclase 2 OS=Rattus norvegicus GN=Gucy2f PE=2 SV=1	269	1108	3	257	308	392	255	0	2.2257e-16	47.0588	94.7955
4A_Locus_26102_Transcript_2/2_Confidence_0.833_Length_350	3.78947	0	0	Inf	DOWN	1	Q62635	Muc2	Mucin-2 (Fragment) OS=Rattus norvegicus GN=Muc2 PE=1 SV=1	350	1513	1	339	1402	1507	339	9	1.0089e-12	41.2281	96.8571
4A_Locus_26157_Transcript_1/1_Confidence_1.000_Length_567	58.7368	0	0	Inf	DOWN	0.816697	Q6QI07	NA	LRRGT00202 OS=Rattus norvegicus GN=LOC499584 PE=2 SV=1	567	231	11	292	33	126	282	0	3.19017e-11	32.9787	49.7354
4A_Locus_26163_Transcript_1/1_Confidence_1.000_Length_343	15.1579	0	0	Inf	DOWN	1	Q9JJX2	NA	Pepsinogen 5, group I (Pepsinogen A) OS=Rattus norvegicus GN=Pga5 PE=2 SV=1	343	387	105	341	143	216	237	7	6.17048e-12	46.25	69.0962
4A_Locus_26189_Transcript_1/1_Confidence_1.000_Length_216	5.68421	0	0	Inf	DOWN	1	P18910	Npr1	Atrial natriuretic peptide receptor 1 OS=Rattus norvegicus GN=Npr1 PE=1 SV=1	216	1057	2	103	973	1006	102	0	1.226e-14	97.0588	47.2222
4A_Locus_26193_Transcript_1/1_Confidence_1.000_Length_218	1.89474	0	0	Inf	DOWN	1	Q6TXI9	NA	LRRGT00010 OS=Rattus norvegicus GN=LOC100362981 PE=4 SV=1	218	103	106	213	60	95	108	0	1.14484e-12	69.4444	49.5413
4A_Locus_26242_Transcript_1/1_Confidence_1.000_Length_343	15.1579	0	0	Inf	DOWN	1	Q8K4T4	Filip1	Filamin-A-interacting protein 1 OS=Rattus norvegicus GN=Filip1 PE=1 SV=1	343	1212	2	337	371	482	336	0	6.30455e-44	75.8929	97.9592
4A_Locus_26330_Transcript_1/1_Confidence_1.000_Length_214	3.78947	0	0	Inf	DOWN	1	D4A3K7	NA	Protein Frmpd4 OS=Rattus norvegicus GN=Frmpd4 PE=4 SV=1	214	1705	26	187	171	224	162	0	0.000745515	37.037	75.7009
4A_Locus_26369_Transcript_1/1_Confidence_1.000_Length_457	13.2632	0	0	Inf	DOWN	1	Q9EPI1	Xylt1	Xylosyltransferase 1 (Fragment) OS=Rattus norvegicus GN=Xylt1 PE=2 SV=1	457	821	257	457	614	680	201	0	4.02561e-60	83.5821	43.9825
4A_Locus_26403_Transcript_1/1_Confidence_1.000_Length_393	9.47368	0	0	Inf	DOWN	1	Q6TXI9	NA	LRRGT00010 OS=Rattus norvegicus GN=LOC100362981 PE=4 SV=1	393	103	99	197	59	98	99	7	4.67836e-05	45	25.1908
4A_Locus_26494_Transcript_1/1_Confidence_1.000_Length_277	9.47368	0	0	Inf	DOWN	1	Q9WTW1	Grip2	Glutamate receptor-interacting protein 2 OS=Rattus norvegicus GN=Grip2 PE=1 SV=1	277	1043	1	204	1	68	204	0	2.07489e-17	57.3529	73.6462
4A_Locus_26509_Transcript_1/1_Confidence_1.000_Length_217	1.89474	0	0	Inf	DOWN	1	Q6TXI9	NA	LRRGT00010 OS=Rattus norvegicus GN=LOC100362981 PE=4 SV=1	217	103	1	60	60	79	60	0	1.77033e-05	80	27.6498
4A_Locus_26582_Transcript_1/1_Confidence_1.000_Length_258	5.68421	0	0	Inf	DOWN	1	Q6TXI9	NA	LRRGT00010 OS=Rattus norvegicus GN=LOC100362981 PE=4 SV=1	258	103	149	256	59	94	108	0	4.10486e-10	61.1111	41.8605
4A_Locus_26583_Transcript_1/1_Confidence_1.000_Length_242	1.89474	0	0	Inf	DOWN	1	Q6TXI9	NA	LRRGT00010 OS=Rattus norvegicus GN=LOC100362981 PE=4 SV=1	242	103	3	230	60	99	228	36	8.94247e-13	43.4211	94.2149
4A_Locus_26629_Transcript_1/1_Confidence_1.000_Length_297	11.3684	0	0	Inf	DOWN	1	G3V8N4	NA	Protein Pcdhb13 OS=Rattus norvegicus GN=Pcdhb13 PE=3 SV=1	297	796	6	296	413	509	291	0	1.67266e-19	42.268	97.9798
4A_Locus_26689_Transcript_1/2_Confidence_1.000_Length_242	5.68421	0	0	Inf	DOWN	1	Q6TXI9	NA	LRRGT00010 OS=Rattus norvegicus GN=LOC100362981 PE=4 SV=1	242	103	95	202	60	95	108	0	2.51427e-15	77.7778	44.6281
4A_Locus_26689_Transcript_2/2_Confidence_1.000_Length_244	3.78947	0	0	Inf	DOWN	1	Q6TXI9	NA	LRRGT00010 OS=Rattus norvegicus GN=LOC100362981 PE=4 SV=1	244	103	39	167	60	102	129	0	9.55422e-15	65.1163	52.8689
4A_Locus_26699_Transcript_1/1_Confidence_1.000_Length_528	22.7368	0	0	Inf	DOWN	1	Q62635	Muc2	Mucin-2 (Fragment) OS=Rattus norvegicus GN=Muc2 PE=1 SV=1	528	1513	106	507	1381	1513	402	9	7.97501e-22	45.6522	76.1364
4A_Locus_26784_Transcript_1/1_Confidence_1.000_Length_340	17.0526	0	0	Inf	DOWN	1	O54852	Kcnh7 Erg3	Potassium voltage-gated channel subfamily H member 7 OS=Rattus norvegicus GN=Kcnh7 PE=1 SV=1	340	1195	117	338	1	74	222	0	8.28329e-38	90.5405	65.2941
4A_Locus_26811_Transcript_1/1_Confidence_1.000_Length_379	37.8947	0	0	Inf	DOWN	1	Q9JHU0	Dpysl5 Ulip6	Dihydropyrimidinase-related protein 5 OS=Rattus norvegicus GN=Dpysl5 PE=1 SV=1	379	564	55	324	1	90	270	0	2.3836e-35	77.7778	71.2401
4A_Locus_26821_Transcript_1/1_Confidence_1.000_Length_218	1.89474	0	0	Inf	DOWN	1	Q6TXI9	NA	LRRGT00010 OS=Rattus norvegicus GN=LOC100362981 PE=4 SV=1	218	103	112	216	59	93	105	0	7.42063e-12	68.5714	48.1651
4A_Locus_26840_Transcript_1/1_Confidence_1.000_Length_313	13.2632	0	0	Inf	DOWN	1	D4AD53	NA	Potassium voltage-gated channel, subfamily G, member 1, isoform CRA_a OS=Rattus norvegicus GN=Kcng1 PE=3 SV=1	313	514	124	312	243	305	189	0	3.93152e-13	50.7937	60.3834
4A_Locus_26853_Transcript_1/1_Confidence_1.000_Length_1091	62.5263	0	0	Inf	DOWN	0.757388	P0C6Y7	Prdm9	Histone-lysine N-methyltransferase PRDM9 OS=Rattus norvegicus GN=Prdm9 PE=3 SV=1	1091	796	815	1090	263	352	276	4	1.1788e-12	37.6344	25.2979
4A_Locus_26911_Transcript_1/1_Confidence_1.000_Length_242	3.78947	0	0	Inf	DOWN	1	Q5BJT1	Ankrd34a	Ankyrin repeat domain-containing protein 34A OS=Rattus norvegicus GN=Ankrd34a PE=2 SV=1	242	495	78	191	450	487	114	0	8.96324e-05	47.3684	47.1074
4A_Locus_26963_Transcript_1/1_Confidence_1.000_Length_288	15.1579	0	0	Inf	DOWN	1	P0C6P7	Fem1b	Protein fem-1 homolog B OS=Rattus norvegicus GN=Fem1b PE=1 SV=1	288	627	3	287	326	420	285	0	1.85009e-42	84.2105	98.9583
4A_Locus_27024_Transcript_1/1_Confidence_1.000_Length_559	22.7368	0	0	Inf	DOWN	1	Q64605	Ptprs	Receptor-type tyrosine-protein phosphatase S OS=Rattus norvegicus GN=Ptprs PE=1 SV=2	559	1907	81	407	310	419	327	13	0.000478367	26.7241	58.4973
4A_Locus_27041_Transcript_2/4_Confidence_0.250_Length_210	1.89474	0	0	Inf	DOWN	1	Q6QI75	NA	LRRG00133 OS=Rattus norvegicus GN=Wdr55 PE=2 SV=1	210	872	58	210	271	321	153	0	1.22884e-14	66.6667	72.8571
4A_Locus_27081_Transcript_1/2_Confidence_1.000_Length_492	20.8421	0	0	Inf	DOWN	1	Q2VWP9	Prtg	Protogenin OS=Rattus norvegicus GN=Prtg PE=2 SV=1	492	1193	111	488	126	226	378	25	1.70478e-12	32.5397	76.8293
4A_Locus_27081_Transcript_2/2_Confidence_1.000_Length_414	13.2632	0	0	Inf	DOWN	1	Q2VWP9	Prtg	Protogenin OS=Rattus norvegicus GN=Prtg PE=2 SV=1	414	1193	111	410	126	226	300	1	5.08567e-16	42.5743	72.4638
4A_Locus_27144_Transcript_3/4_Confidence_0.560_Length_283	1.89474	0	0	Inf	DOWN	1	Q6TXI9	NA	LRRGT00010 OS=Rattus norvegicus GN=LOC100362981 PE=4 SV=1	283	103	142	252	59	95	111	0	3.3042e-07	54.0541	39.2226
[truncated: 8,413 more rows]

## Sheet: Upregulated in P
Transcript ID	Expression in R	Expression in P	foldChange	log2FoldChange	Regulation	Corrected P-value	Protein ID(Subject ID)	Gene name	Desription	Q. length	S. length	Q. start	Q. end	S. start	S. end	Alignment length	Gaps	E-value	% Identity	Q. coverage
[truncated: 8,347 more rows]

[truncated: 5 more sheets: Downregulated in P, Upregulated in S, Downregulated in S, Upregulated in Ps, Downregulated in Ps]
