# Supplementary material for: De novo sequencing and comparative analysis of testicular transcriptome from different reproductive phases in freshwater spotted snakehead Channa punctatus
Source: PLoS One. 2017 Mar 2;12(3):e0173178. doi: 10.1371/journal.pone.0173178 (PMC5333912; doi:10.1371/journal.pone.0173178)
Supplement: S5 Table — (XLSX) [file pone.0173178.s005.xlsx]

## Sheet: transcripts detected in testis
	Gene name	Detected in samples	Transcript Length	Protein ID of rat to which the transcript shows hit	Length of rat protein	Trancsript length in alignment	Length of rat protein in alignment	E-value	Percent Identity	Coverage
Sertoli cell-specific genes	Serotransferrin (Tf)	R	7071	P12346	698	2166	671	5.44034e-100	34.2704	30.6322
	Sex hormone-binding globulin (Shbg)	P	1622	P08689	403	1020	337	1.28034e-32	29.7688	62.8853
	Desert hedgehog homolog (Dhh)	S	2048	G3V7Y0	396	816	272	1.32055e-79	56.7766	39.8438
	Vimentin (Vim)	S	1674	P31000	466	1074	352	1.96396e-76	42.2652	64.1577
	HMG box transcription factor (Sry1)	S	634	Q9ERV8	169	447	164	1.55457e-28	42.1687	70.5047
	Beta-nerve growth factor (Ngfb)	S	1265	P25427	241	552	166	5.90472e-43	51.3228	43.6364
	Muellerian-inhibiting factor (Amh)	Ps	2926	P49000	553	1110	414	1.3754e-14	25.5924	37.9357
	Wilms tumor protein homolog (Wt1)	P	3278	P49952	448	1245	448	5.8782e-163	63.482	37.9805
	Keratin, type I cytoskeletal 18 (Krt18)	P	1835	Q5BJY9	423	1275	413	5.68677e-109	51.1628	69.4823
Leydig cell-specific genes	3 beta-hydroxysteroid dehydrogenase (Hsd3b1)	Ps	1522	P22071	373	912	303	8.14863e-74	46.0526	59.9212
	Inhibin alpha chain (Inha)	Ps	4083	P17490	366	981	349	2.30497e-55	37.4656	24.0265
	Vascular cell adhesion protein1 (Vcam1)	P	3673	P29534	739	1557	524	1.16735e-58	28.4644	42.3904
Peritubular myoid cell-specific genes	Calponin-1 (Cnn1)	Ps	2057	Q08290	297	828	274	2.71132e-123	75.3623	40.2528
	Myosin-11 (Myh11)	R	2529	Q63862	1327	1029	352	7.36576e-17	25.1323	40.688

## Sheet: showed differential expression
Gene name	Sample treated as control	Sample treated as experimental	Expression in control group	Expression in experimental group	Fold change	Regulation	Corrected P-value	Protein ID of rat to which the transcript shows hit	Transcript Length	Length of rat protein	E-value	Percent Identity	Coverage
* Muellerian-inhibiting factor (Amh)	S	Ps	196.947	999.373	5.07432	Up in Ps	0.00200196	P49000	3220	553	1.09684e-12	36.4964	12.205
Vascular cell adhesion protein1 (Vcam1)	R	P	0	22.3136	Infinite	Only P	1	P29534	438	739	0.000173696	31.405	76.0274
Vascular cell adhesion protein1 (Vcam1)	S	Ps	0	35.9487	Infinite	Only Ps	0.29172	P29534	715	739	7.71247e-06	28.5714	57.4825
Myosin-11 (Myh11)	R	Ps	4.22222	0	0	Only R	1	Q63862	285	1327	5.42117e-26	77.4648	74.7368
Wilms tumor protein homolog (Wt1)	R	P	0	16.7352	Infinite	Only P	1	P49952	550	448	0.00079897	42.3077	27.2727
Keratin, type I cytoskeletal 18 (Krt18)	R	P	70.988	0	0	Only R	0.503032	Q5BJY9	595	423	4.95458e-50	47.9798	99.8319
* Amh is the only transcript that showed significant differential expression (corrected P-value < 0.05)
